# Supplementary material for: Rhopalocnemis phalloides has one of the most reduced and mutated plastid genomes known
Source: PeerJ. 2019 Sep 12;7:e7500. doi: 10.7717/peerj.7500 (PMC6745192; doi:10.7717/peerj.7500)
Supplement: Supplemental Information 3 [file peerj-07-7500-s003.fasta]

>Rhopalocnemis_phalloides__(Embryophyta)
----------------------------------------aataatgatgagttttatcc
tggctcagaataaacgctttataaatgctt-aacacatgcaaattaattttttattaggt
aaaaaa--------------------------------aaatattagtgaattggtgagt
aa-atttaag-------aatataactttaa------------------------------
----aattataaatttaaatataattaatatata---------------attactaaaa-
------------------attaaataaa--------------------------------
-------------tgtttaaagaatatct-attttttgattagttagttggt-aaaataa
aagtttaccaagacatttatcataaattggtcttattggatgatcaatcacattgaaatt
gagatatagttcaaattt-gtttaattcaaagcagcagtgagggatttttcgcaataaac
-aaacgtttgacgaattaatttatagtgaaga------------------------taaa
agacttat----------ttatagttgtaaacttct-tttattataaaaaaagtaat---
----tgataa--ctataatgaat-aaacatcggctaa-ttttgtgccagcagccgcggta
atacaaaagatgtaagcgtta-ttcaaaataattaggcataaagtgtctataaaattgtt
tt-tatctgtaatttattattaaattcaaaataaaaatat-----------tgtaaaaat
aat--aaaaattaaaa-aactagagttt---aattaagaaaataaggaattaa--taatg
taatggtaaaatata---taaaaattattaagaacac---caaaagtcaaaagaattatt
tt-tataaaaaactgacatttaaaaaaatgacgaaagctaaggtatcaaaagggattaga
gacccctgtagtctt-agctgtaaattataaatactaatttttt----------ttaaat
aaataaaaaatatcataaata----tataagtatttcgcctgaggagtatgtttgcaaga
ataaaacttaaaggaattgacggggatctataaaagcggtggagtatgtggtttaattcg
atgcaaagcgaaaaaccttaccaagatt-----------tgatata--attaatttattt
tgaaaaaaata--------------------------------------------aataa
aaaaaaattataattt------------tttttttatttacaaatggtgcatggctgtcg
taagctcgtgctgtgaagtgtttggttcattccattaacaagcaaaaccct---------
------------ttaattatatttgc----------ttaaattattaaaaaaattaaagt
act---------------aataatttatttttgtgataaacttatttttattaggattac
gtcaagtcattatgcctt-ttatatcttgggctacacacgtactacaatgaa-tttgaca
aaaataaaaaaaaa--------------------------aatatgtaaaattaaattat
taaaataattttttaaacttattcttagttcggattaaaaactgaaactcgtttttatga
agttggaatcgctagtaatcgttggtcacctatacaatggtgaat--ttataaattagat
cttgtacacactgcccgtcacattataaaa------attaaatatatttaaaattttaa-
----------tt--------aagattattattaaaatatagtttt-----------taat
tataatgaagtcgtaacaaggtagctttactagaaagtgtggctagattaaaaaaaaa--
------------------------------------------------------------
------------------------------------------------------------
--------------------------------------------
>Corynaea_crassa__(Embryophyta) GenBank_accession_number:U67744
------------------------------------------------------------
------------------------------------------------------------
-----------------------------------------------------ggtgagt
at-aattaag-------aacttaactt---------------------------------
----aacttaaaaattatatttaat------------------------aaaaaaaaaa-
----------------aaataaaaaaaaaattt---------------------------
-aataatat---ttattttaagaaaggct---atattgattagttatttgaa-aaactaa
aaaattttcaagacatttatcaaaaattgattttatcggatgatcaatcacattgggaat
taaaaatgactcaaattctttttttttagaagcagcagtggggaatttttcgcaataaac
-gaaagtttgacgaattaatttttaatgaaag------------------------aaga
aggctaa-------------agagtcgtaaatatct-tttattatataaaaagtatttta
----tgataa--ttataatgaat-aagtatcggctaa-ttctgtgccagcagccgcggta
atacagaagatacaagtgttattccaaaattattaggcgtaaaatgttctaaaattgctt
tt-ta-----aatcg-----tatattaaaaataataaaat-----------tataaaaat
att--cgaaatttttt-agctagaattt---tattaaaaaaaagagaaattaacgtagtg
taatggtaaaatata---tatagattattaggaactc---caaaa-tcgaaagaatcttt
tt--tgtaaaaattaacattc-----aacgacgaaagttggggtatcaaacgggattaga
taccccaatagtccc-aactgtaaacaattaatactaa----------------ttattt
ttttataaaataaaatatgctaacgctaaagtattttgcctgagaagtaaattcgcaaga
ataaaactcaaaggaattgacgggaatctataaaagcgatggagtatgtggtttaattcg
atgcagagcgtaaaatcttaccagtatt-----------tgaaatg--ttttaattttta
t------------------------------------------------------ataaa
aaaaaaaatatat----------------atatatatacacaggtggtgcatggctgtcg
tcagttcgtaccgtgaggcgttaggttaattcctttaacgaacgtaaacca---------
------------aatattttttttat----------actaaataataaaaaataaaaaat
aat---------------agcgataagctataggaagata------------aggataac
gtcaagtcattatgcccc-taatattctgggctacacacgtagtacaatgaa-ttagaca
aaa------------------------------ttaata-aattcgtaagaatatcataa
catat---------aaacttattctaagttcagattgaagactgaaactcgtcttcacga
agtcggaatcgctagtaa-cgtcggt-aattatacgacggtgaattataaaaatttagat
tttgtacacactgcccgtcacattttaaaattgatgattatttaaatttagattttttg-
-----------------------agtctctataaaatatattttc----------aaaat
tataatgaagtcgta---------------------------------------------
------------------------------------------------------------
------------------------------------------------------------
--------------------------------------------
>Balanophora_japonica__(Embryophyta) GenBank_accession_number:KC588390
-------------------------------------------------gagttcgatcc
tggctcaggattaacgcttgtgatatgctt-aacacatgcaagttaaatttttttatggt
aaaaat-------tatttaaaaata---------aataataatttagcgtacgggtgagt
aatatataag-------aatttacttttataat---------------------------
---------ttaattaatattaaatata---------------------atgttgaaaa-
------------------tcaaaaaaaa--------------------------------
------------atttataaaaataagct-tatatttgattagttagttggt-aaaataa
aagtttaccaagacaatgatcaatagttgatcttatcggataatcaaccacactgagatt
gagatacagctcagattc---ttttttagaagcagcagtggggaatttttcgcaataagc
-aaaagcttgacgaatcaatatcgcgtgaagg------------------------aaaa
aggctttt-----------tttagtcataaacttcttttttttaagaaaaaaa-ata---
----tgattattattttaagaat-aagcatcggctaa-ttctgtgccagcagccgcggta
atacaggagatgctagtgtta-tccaaaattattgggcataaaaagtttttagattattt
tt-at-----aatttattataaaattataagatttaatct-----------tatataatt
aat--aaaaattaaat-tattagagtttttaatttaagggtagaaggaatttt--tagtg
taacagttaaatgtg---ttgatattaaaaagaacac---caaag-gcaaaagcattcta
ct-taaaatatactgactttt-----ataaacgaaagctatagtagcaaacgggattaga
taccccattagtttt-agctgtaaattatgaatattaaa---------------aaaaat
attattatttttttatagtaaatacgttaaatattctgcctgaaaattatatttgcaaaa
attaaattcaaaggaattgacggggacttacaaaagtgatggagcatgtggtttaattcg
atgcaaaacgaaaaatcttaccaaaattattataaaaaataatata----ttaat-----
-------------------------------------------------------atata
ataaataaaatattat------------ttattatatattaaggtggtgcatggctgtca
aaagttcgtgtcgtaagatgttaaaaaaaat-ttataacgaacaaaaccct---------
------------aatattttattgtt-ataatttataatatttttttatatttttatagt
actttt------------------aat-----aaaaaaaa------------aggattac
gtcaagtcatcatgcccctttatattttgggctacacacatgctacaatggataaataac
aaaaaattta------------------------------aatttaataataataaataa
tttattaaat--ataaaattatccaaaattcgaattataaattgtaaatcatttatatga
agttggaatcactagtaatcacaggtaagatatactgtggtgaa---tataattataagt
ctcgtacataccgcccgtcacattttggaa------attt--------------------
ttttaataa----aaattttaaaattaaaattaaaaaataaataa-----------taac
taaaatgaagtcgtaacaaggtagttgtactggaaagtgtggctaga-------------
------------------------------------------------------------
------------------------------------------------------------
--------------------------------------------
>Nitzschia_sp._IriIs04__(SAR) GenBank_accession_number:AB899709
------------------------------------------------------------
------------------------------------------------------------
------------------------------------------------------------
------------------------------------------------------------
------------------------------------------------------------
------------------------------------------------------------
------------------------------------tgattagctagttggt-aagataa
tagcttaccaaggcgatgatcagtatctgatttgagaggatgatcagacacattggaact
gagatacggtccaaactt----ctacggaaggcagcagtgaggaattttccgcaatgagc
-taaagcttgacggagcaatttcgcgtgaagg------------------------atta
caattta-------------acaattttaaacttct-tttattagtgatgaataaaa---
----tgacatgtagctaaagaat-aaacatcggctaa-cttcgtgccagcagccgcggta
atacgggggatgttagtgtta-tccggaattattgggcgtaaagcgtttgtaggtggttt
at-ta-----agtcaaatattaaatattaaagcttaactt-----------taaaaatgt
aat--tgaaactatta-aactagagtat----tatagaggtaagaggaatttc--cacag
aagcggtggaatgcg---ttaagagtggaaagaacat---caata-gcgaaagcatctta
ct-ggatttcaactgacattt-----agaaacgaaagctaaggtatcaaatgggattaga
taccccagtagtcttaagctgtaaacgatagatactaaatatttaata-------gataa
atctattttatattgaagctaacgcgttaagtatctcgcctgagaattacgctcgcaaga
gtaaaactcaaaggaattgacgggggtccgaacaagcggtggagcatgtggtttaattcg
atgcaacgcgataaaccttaccagaatt-----------tgacata-atataaatttttt
t---------------------------------------------------------ga
aaaaaaaaa---------------------------------------------------
------------------------------------------------------------
------------------------------------------------------------
------------------------------------------------------------
------------------------------------------------------------
------------------------------------------------------------
------------------------------------------------------------
------------------------------------------------------------
------------------------------------------------------------
------------------------------------------------------------
------------------------------------------------------------
------------------------------------------------------------
------------------------------------------------------------
--------------------------------------------
>Plasmodium_cynomolgi__(SAR) GenBank_accession_number:AB471804
------------------------------------------------------------
------------------------------------------------------------
------------------------------------------------------------
------------------------------------------------------------
------------------------------------------------------------
---------------------------------------------------------taa
aaattatta---ttatttaaaataaaatt-tatatttgattaactagttggt-aaaataa
aagcttaccaaggttataatcaaaaattgattttaaagaatgtacaatcacattaggatt
gaaataaagcctaaattt--tttttaaaaaatcagcagtgaggaatattttacaataagc
-gtaagcttgataaagtaatatttcttaaagg------------------------aaga
cagtattattaa-aatattgtaaactttat-ttttt-atatttaaat--------at---
----tgatat--atataaaaat--tagtattggctaatttctgtgccagcagcagcggta
atacagaaaatgcaagcgtta-ttcac-tttatttggcgtaaagcgttttaaggttttat
at-ta-----attttattttaaaatatttaagtaaaatttaaaaaataa--ataaataat
aatataa-------------tagagtat----tattaaagtattaagaatttt--ttgag
aagtagtgaaataca---atgatacaaaaaggaatac---caaaa-gcgaaagcataata
ct-aaataattactgacactt-----aaaaacgaaagctaaggtagcaaataggattaga
taccctagtagtctt-agctgtaaactatgaatattttatatt------------tatat
aaaatataaatataataactaacgtaaaaaatattccgcctgagtagtatattcgcaaga
attaaattcaaaggaattgacgggagcttatacaagtggtggaacatgtggcttaattcg
atgcaacacgataaaccttaccaaaatt-----------t--------------------
------------------------------------------------------------
------------------------------------------------------------
------------------------------------------------------------
------------------------------------------------------------
------------------------------------------------------------
------------------------------------------------------------
------------------------------------------------------------
------------------------------------------------------------
------------------------------------------------------------
------------------------------------------------------------
------------------------------------------------------------
------------------------------------------------------------
------------------------------------------------------------
------------------------------------------------------------
--------------------------------------------
>Aureococcus_anophagefferens__(SAR) GenBank_locus_tag:AuanCr001
-------------------------------------------ttatgagagtttgatcc
tggctcaggatgaacgctagcggtatgctt-aacacatgcaagtcgtacgaga-------
------------gtctttga------------------ctctagtggcggacgggtgagt
aacgcgtgag-------aattcgcccataggaggga----------------aataacag
taggaaaccgctgctaaagtcccat------------------------ataccttttg-
------------------gtgaaacagagt------------------------------
------aat---ctgcctatggagaagct-cgcgtctgattagctagttggt-ggggtaa
aggcctaccaaggcgatgatcagtagttggtctgagaggatgatcagccacactgggact
gagacacggcccagactc----ctacgggaggcagcagtgaggaattttccgcaatgggc
-gaaagcctgacggagcaataccgcgtgaggg------------------------atga
cggcctt-------------tgggttgtaaacctct-tttttcaaggaggaag-ttc---
----tgacgtgtacttgaagaat-aagcatcggctaa-ctccgtgccagcagccgcggta
agacggaggatgcaagtgtta-tccggaattattgggcgtaaagcgtctgtaggttgcct
ag-ca-----agtctattgttaaaggttaaagcttaactt-----------taaaactgc
agt--agaaactgcta-agcttgagtac----agtcgaagtagagggaatttc--cagtg
aagcggtgaaatgcg---tagatattggaaggaacac---caatg-gcgaaagcactcta
ct-aggcttttactgacactc-----agagacgaaagctagggtagcaaatgggattaga
taccccagtagtcct-agccgtaaacgatggatactaaacattgcgtg-------catcg
atccgcgtggtgttatagctaacgcgttaagtatcccgcctggggagtacgctcgcaagg
gttaaactcaaaggaattgacgggggcccgcacaagcggtggagcatgtggtttaatttg
atgcaacgcgaagaaccttaccagggtt-----------tgacatg-gtgttaattcttt
-----------------------------------------------------------g
aaaaaagaagtaccgt---tcgcg-----gtagacacacacaggtggtgcatggctgtcg
tcagctcgtgtcgtgagatgttgggttaagtcccgcaacgagcgcaaccct---------
------------tgtttttagttact--------------------agtaatctaaaaag
actatc------------ggttataaaccggaggaaggtg------------gggacgac
gtcaagtcagcatgcccc-ttataccctgggctacacacgtgctacattgggttaggaca
atgagatgcc------------------------------aagccgcgaggccgagctaa
tcta--------c-aaacctactctaagttcggattggaggctgcaactcgcctccatga
agttggaatcgctagtaatcgctggtcagcaacacagcggtgaa---tccgttcccgggc
cttgtacacaccgcccgtcacaccatggga------gctggttatgcccgaagtcgtta-
taccaaccg------tttggaggaagacgcctaaggtagagctag-----------tgac
tggggtgaagtcgtaacaaggtagccgtactggaaggtgtggctggatcacctcctta--
------------------------------------------------------------
------------------------------------------------------------
--------------------------------------------
>Fistulifera_solaris__(SAR) GenBank_locus_tag:FispC_r001
-----------------------------------------ttttaagagagtttgatcc
tggctcaggatgaacgctggcggtatgctt-tacacatgcaagtcatacgagg-------
------------gtttttaa------------------ctcaagtggcggacgggtgagt
aacacgtaag-------aatttgcctttaggagggg----------------gataacag
ttggaaacgactgctaataccccat------------------------atgctttcga-
------------------gtaaaatggattt-----------------------------
-----actt---ctgcctaaagagaagct-tgcggctgattagcttgttggt-gaggtaa
tggctcaccaaggcgacgatcagtatctggtttgagaggatgatcagacacactggaact
gagacacggtccagactc----ctacgggaggcagcagtggggaattttccgcaatgggc
-gaaagcctgacggagcaataccgcgtgaggg------------------------atga
cggccta-------------tgggttgtaaacctct-tttttcagggaggaat-caa---
----tgacgtgtacctgaagaat-aagcatcggctaa-ctccgtgccagcagccgcggta
agacggaggatgcaagtgtta-tccggaatcactgggcgtaaagcgtctgtaggtggtca
aa-ta-----agtcaactgttaaatcttgaagctcaactt-----------caaaatcgc
agt--cgaaactatta-gactagagtat----agtaggggtaaagggaatttc--cagtg
gagcggtgaaatgcg---tagatattggaaagaacac---cgatg-gcgaaggcacttta
ct-gggctattactaacactc-----agagacgaaagctagggtagcaaatgggattaga
taccccagtagtcct-agctgtaaacaatggatactagatgttggaca-------gatcg
acctgtgcagtatcaaagctaacgcgttaagtatcccgcctgggaagtatgctcgcaaga
gtgaaactcaaaggaattgacgggggcccgcacaagcggtggagcatgtggtttaattcg
atgcaacgcgaagaaccttaccagggtt-----------tgacatg-atacgaatttttt
t---------------------------------------------------------ga
aagaaaaaagtgcctt---ttg-------gagcgtatacacaggtggtgcatggctgtcg
tcagctcgtgtcgtgagatgttgggttaagtcccgcaacgagcgcaaccct---------
------------catttttagttgcc----t------------tttggaactctagaaaa
actgcc------------ggttataaaccggaggaaggcg------------gggatgac
gtcaagtcagcatgcccc-ttacaccctgggctacacacgtgctacaatggg-tgagaca
atgagatgca------------------------------aatctgcgaagactagctaa
tcta--------t-aaactcactctaagttcggattgtaggctgcaactcgcctgcatga
agttggaatcgctagtaatcgctggtcatctacacagcggtgaa---tccgttcccgggc
cttgtacacaccgcccgtcacaccatggaa------gctggttatacccgaagtcgtta-
ctttaaccg------tttggagaaggacgcctaaggtagaattag-----------tgac
tggggtgaagtcgtaacaaggtaaccgtactggaaggtgcggttggatcacctccttt--
------------------------------------------------------------
------------------------------------------------------------
--------------------------------------------
>Ephedra_foeminea__(Embryophyta) GenBank_locus_tag:AZ365_gr008
-------------------------------------------------gagtatgatcc
tagctcaggatgaacgctggcggcatgctt-aacacatgcaagtcgaacgggaa------
---------gtggt----------------------gtttccggtggcggacgggtgagt
aatgcgtgag-------aacctgcccttgggagggg----------------aacaacag
ctggaaacggcagctaataccccat------------------------aggctgagga-
------------------gcaaaa-ggagg------------------------------
------aat---ctgcccaaggaggggct-cacgtctgattagttagttggt-gaggcaa
tggcttaccaaggcgacgatcagtagctggtctgagaggatgatcagccacactgggact
gagacacggcccagactc----ctacgggaggcagcagtggggaattttccgcaatgggc
-gaaagcctgacggagcaatgccgcgtgaagg------------------------caga
aggccta-------------cgggttgtgaacttct-tttctcggagaagaag-caa---
----tgacgg-tatctgaggaat-aagcatcggccaa-ctctgtgccagcagccgcggta
atacagaggatgcaagcgtta-tccggatttattgggcgtaaagtgtctttaggtggctt
tt-ca-----agtcctccgttaaatcccagggctcaaccc-----------tggacaggc
gtt--ggaaactacaa-agctagagtac----ggtaggggcagagggaatttc--cggtg
gagcggtgaaatgcg---ctgagatcggaaagaacac---caatg-gcgaaagcactctg
ct-ggaccgacactgacactg-----agagacgaaagctaggggagcgaatgggattaga
gaccccagtagtcct-agccgtaaacaatggatactaagtgctgtgcg-------tatcg
acccgtgcagtgctgtagttaacgcgttaagtatcccgcctggggagtacgttcgcaaga
atgaaactcaaaggaattgacgggggcccgcacaagcggtggagcatgtagtttaattcg
atgcaaagcgaagaaccttaccagggat-----------tgacatg-ccgtgaatcctcc
t---------------------------------------------------------ga
aaagggggagtgcctt---cgg-------gaacacggacacaggtggtgcatggctgtcg
tcagctcgtgccgtagggtgttgggttaagtcccgcaacgagcgcaaccct---------
------------tttgtttagttgcc-atcgtgta-------gtttggaaccctaaacag
actgct------------ggcgatgagccggaggaaggtg------------aggatgag
gtcaagtcatcatgcccc-ttataccctgggccacacacatgctacaatggc-cgggata
aagggtcgcg------------------------------acctcgtgagggcaagctaa
tctc--------aaaaacccggtctcagttcgaattgcaggctgcaactcgcctgcatga
agcaggaatcgctagtaatcgccggtcagccatacggcggtgaa---ttcgttctcgggc
cttgtacacaccgcccgtcacactatagga------gttggccatgtttgaagtcttta-
ccttaaccg------taaggagggggatgacaaaggcagggttag-----------tgac
tggagtgaagtcgtaacaaggtagccgtactggaaggtgcggctggatcacctccttt--
------------------------------------------------------------
------------------------------------------------------------
--------------------------------------------
>Welwitschia_mirabilis__(Embryophyta) GenBank_locus_tag:WemiC_r001
--------------------------------------actctcacagcgagtatgatcc
tagctcaggatgaacgctggcggcatgctt-aacacatgcaagtcgaacgggaa------
---------gtggt----------------------gtttccggtggcggacgggtgagt
aatgcgtgag-------aacctgcccttgggagggg----------------aacaacag
ccggaaacggctgctaataccccat------------------------aggctgagga-
------------------gcgaaaaggagg------------------------------
------aat---ccgcccgaggaggggct-cacgtctgattagttagttggt-gaggcaa
tggcttaccaaggcgacgatcagtagctggtctgagaggatgatcagccacactgggact
gagacacggcccagactc----ctacgggaggcagcagtggggaattttccgcaatgggc
-gaaagcctgacggagcaatgccgcgtgaagg------------------------caga
aggccta-------------cgggtcgtgaacttct-tttctcagagaagaag-caa---
----tgacgg-tatctgaggaat-aagcatcggctaa-ctctgtgccagcagccgcggta
atacagaggatgcaagcgtta-tccggatttattgggcgtaaagtgtctttaggtggctt
tt-ca-----agtcctccgttaaatcccagggctcaaccc-----------tggacaggc
gtt--ggaaactacaa-agctagagtac----ggtaggggcagagggaatttc--cggtg
gagcggtgaaatgcg---ctgagatcggaaagaacac---caaag-gcgaaagcactctg
ct-ggaccggcactgacactg-----agagacgaaagctaggggagcgaatgggattaga
gaccccagtagtcct-agccgtaaacaatggatactaagtgctgtgca-------tatcg
acccgtgcagtgctgtagctaacgcgttaagtatcccgcctggggagtacgttcgcaaga
atgaaactcaaaggaattgacgggggcccgcacaagcggtggagcatgtagtttaattcg
atgcaaagcgaagaaccttaccagggat-----------tgacatg-ccgtgaatcctcc
t---------------------------------------------------------ga
aagggaggagtgcctt---cgg-------gaacacggacacaggtggtgcatggctgtcg
tcagctcgtgccgtagggtgttgggttaagtcccgcaacgagcgcaaccct---------
------------tttgtttagttgcc-atcgtgga-------gtttggaaccctaaacag
accgct------------ggcgctgagtcggaggaaggtg------------aggatgag
gtcaagtcatcatgcccc-ttataccctgggccacacacatgctacaatggc-cgggata
aagggccgcg------------------------------accccatgagggcaagctaa
tctca-------aaaaacccggtctcagttcggattgcaggctgcaactcgcctgcatga
agcaggaatcgctagtaatcgccggtcagccatacggcggtgaa---ttcgttctcgggc
cttgtacacaccgcccgtcacactatagga------gctggccatgtttgaagtcttta-
ccttaaccg------caaggagggggatgacaaaggcagggttag-----------tgat
tggagtgaagtcgtaacaaggtagccgtactggaaggtgcggctggatcacctc------
------------------------------------------------------------
------------------------------------------------------------
--------------------------------------------
>Dendrobium_officinale__(Embryophyta) GenBank_locus_tag:DEOF_Cr001
----------------------------------------tctcatggagagttcgatcc
tggctcaggatgaacgctggcggcatgctt-aacacatgcaagtcggacgggaa------
---------gtggt----------------------gtttccagtggcggacgggtgagt
aacgcgtaag-------aacctgcccttgggagggg----------------aacaacaa
ctggaaacggttgctaataccccgt------------------------aggctgagga-
------------------gcaaaa-ggagg------------------------------
------aat---ccgcccgaggaggggct-cgcgtctgattagctagttggt-gaggcaa
tagcttaccaaggcgatgatcagtagctggtccgagaagatgatcagccacactgggact
gagacacggcccagactc----ctacgggaggcagcagtggggaattttccgcaatgggc
-gaaagcctgacggagcaatgccgcgtggagg------------------------taga
aggccca-------------cgggtcgtgaacttct-tttctcggagaagaag-caa---
----tgacgg-tatctgaggaat-aagcatcggctaa-ctctgtgccagcagccgcggta
agacagaggatgcaagcgtta-tccggaatgattgggcgtaaagcgtctgtaggtggctt
tt-ca-----agtccgccgtcaaatcccagggctcaaccc-----------tggacaggc
ggt--ggaaactacca-agctggagtac----ggtaggggcagagggaatttc--cggtg
gagcggtgaaatgcg---tagagatcggaaagaacac---caacg-gcgaaagcactctg
ct-gggccgacactgacactg-----agagacgaaagctaggggagcaaatgggattaga
taccccagtagtcct-agccgtaaacgatggatactaggcgctgtgcg-------tatcg
acccgtgcagtgctgtagctaacgcgttaagtatcccgcctggggagtacgttcgcaaga
atgaaactcaaaggaattgacgggggcccgcacaagcggtggagcatgtggtttaattcg
atgcaaagcgaagaaccttaccagggct-----------tgacatg-ccgtgaatcctct
t---------------------------------------------------------ga
aagagaggggtgcctt---cgg-------gaacgcggacacaggtggtgcatggctgtcg
tcagctcgtgccgtaaggtgttgggttaagtcccgcaacgagcgcaaccct---------
------------cgtgtttagttgcc-accattga-------gtttggaaccctgaacag
actgcc------------ggtgataagccggaggaaggtg------------aggatgac
gtcaagtcatcatgcccc-ttatgccctgggcgacacacgtgctacaatggc-cgggaca
aagggtcgcg------------------------------atcccgcgagggtgagctaa
ctcc---------aaaacccgtcctcagttcggattgcaggctgcaactcgcctgcatga
agccggaatcgctagtaatcgccggtcagccatacggcggggaa---ttcgttcccgggc
cttgtacacaccgcccgtcacactatggga------gccggccatgcccgaagtcgctt-
ccct-----------------gggggatgccgaaggcagggctag-----------tgac
tggagtgaagtcgtaacaaggtagccgtactggaaggtgcggctggatcacctccttt--
------------------------------------------------------------
------------------------------------------------------------
--------------------------------------------
>Berberis_bealei__(Embryophyta) GenBank_locus_tag:Q738_r008
----------------------------------------tctcatggagagttcgatcc
tggctcaggatgaacgctggcggcatgctt-aacacatgcaagtcggacgggaa------
---------gtggt----------------------gtttccagtggcggacgggtgagt
aacgcgtaag-------aacctgcccttgggagggg----------------aacaacag
ctggaaacggctgctaataccccgt------------------------aggctgagga-
------------------gcaaaa-ggagg------------------------------
------aat---ccgcccgaggaggggct-cgcgtctgattagctagttggt-gaggcaa
tagcttaccaaggcgatgatcagtagctggtccgagaggatgatcagccacactgggact
gagacacggcccagactc----ctacgggaggcagcagtggggaattttccgcaatgggc
-gaaagcctgacggagcaatgccgcgtggagg------------------------taga
aggcccg-------------cgggtcgtgaacttct-tttcccggagaagaag-caa---
----tgacgg-tatctggggaat-aagcatcggctaa-ctctgtgccagcagccgcggta
agacagaggatgcaagcgtta-tccggaatgattgggcgtaaagcgtctgtaggtggctt
tt-ca-----agtccgccgtcaaatcccagggctcaaccc-----------tggacaggc
ggt--ggaaactgcca-agctggagtac----ggtaggggcagagggaatttc--cggtg
gagcggtgaaatgca---ttgagatcggaaagaacac---caacg-gcgaaagcactctg
ct-gggccgacactgacactg-----agagacgaaagctaggggagcgaatgggattaga
taccccagtagtcct-agccgtaaacgatggatactaggcgctgtgcg-------tattg
acccgtgcagtgctgtagctaacgcgttaagtatcccgcctggggagtacgttcgcaaga
atgaaactcaaaggaattgacgggggcccgcacaagcggtggagcatgtggtttaattcg
atgcaaagcgaagaaccttaccagggct-----------tgacatg-tcgcgaatcctct
t---------------------------------------------------------ga
aagagaggggtgcctt---cgg-------gaacgcggatacaggtggtgcatggctgtcg
tcagctcgtgccgtaaggtgttgggttaagtcccgcaacgagcgcaaccct---------
------------cgtgtttagttgcc-accgttga-------gtttggaaccctgaacag
actgcc------------ggtgataagccggaggaaggtg------------aggatgac
gtcaagtcatcatgcccc-ttatgccctgggcgacacacgtgctacaatggc-cgggaca
aagggtcgcg------------------------------atcccgcgagggtgagctaa
cccc--------aaaaacccgtcctcagttcggattgcaggctgcaactcgcctgcatga
agccggaatcgctagtaatcgccggtcagccatacggcggtgaa---ttcgttcccgggc
cttgtacacaccgcccgtcacactatggga------gctggccatgcccgaagtcgtta-
ccttaaccg------caaggagggggatgccgaaggcagggctag-----------tgac
tggagtgaagtcgtaacaaggtagccgtactggaaggtgcggctggatcacctccttt--
------------------------------------------------------------
------------------------------------------------------------
--------------------------------------------
>Amborella_trichopoda__(Embryophyta) GenBank_locus_tag:AmtrCr001
----------------------------------------tctcatggagagttcgatcc
tggctcaggatgaacgctggcggcatgctt-aacacatgcaagtcggacgggaa------
---------gtggt----------------------gtttccagtggcggacgggtgagt
aacgcgtaag-------aacctgcccttgggagggg----------------aacaacaa
ctggaaacggctgctaataccccgt------------------------aggctgagga-
------------------gcaaaa-ggagg------------------------------
------aat---ccgcccaaggaggggct-cgcgtctgattagctagttggt-gaggcaa
tagcttaccaaggcgatgatcagtagctggtccgagaggatgatcagccacactgggact
gagacacggcccagactc----ctacgggaggcagcagtggggaattttccgcaatgggc
-gaaagcctgacggagcaatgccgcgtggagg------------------------taga
aggccca-------------cgggtcgtgaacttct-tttcccggagaagaag-caa---
----tgacgg-tatccgaggaat-aagcatcggctaa-ctctgtgccagcagccgcggta
agacagaggatgcaagcgtta-tccggaatgattgggcgtaaagcgtctgtaggtggctt
tt-ca-----agtccgccgtcaaatcccagggctcaaccc-----------tggacaggc
ggt--ggaaactacca-agctggagtac----ggtaggggcagagggaatttc--cggtg
gagcggtgaaatgcg---tagagatcggaaagaacac---caacg-gcgaaagcactctg
ct-gggccgacactgacactg-----agagacgaaagctaggggagcgaatgggattaga
taccccagtagtccc-agccgtaaacgatggatactaggcgctgtgcg-------tatcg
acccgtgcagtgctgtagctaacgcgttaagtatcccgcctggggagtacgttcgcaaga
atgaaactcaaaggaattgacgggggcccgcacaagcggtggagcatgtggtttaattcg
atgcaaagcgaagaaccttaccagggct-----------tgacatg-ccgcgaatcctct
t---------------------------------------------------------ga
aagagaggggtgcctt---cgg-------gaacgcggacacaggtggtgcatggctgtcg
tcagctcgtgccgtaaggtgttgggttaagtcccgcaacgagcgcaaccct---------
------------cgtgtttagttgcc-accattga-------gtttggaaccctgaacag
actgcc------------ggtgataagccggaggaaggtg------------aggatgac
gtcaagtcatcatgcccc-ttatgccctgggcgacacacgtgctacaatggc-cgggaca
aagggtcgcg------------------------------atcccgcgagggtgagctaa
ctcc---------aaaacccgtcctcagttcggattgcaggctgcaactcgcctgcatga
agccggaatcgctagtaatcgccggtcagccatacggcggtgaa---ttcgttcccgggc
cttgtacacaccgcccgtcacactatggga------gctggccatgcccgaagtcgtta-
ccttaaccg------caaggagggggatgccgaaggcggggctag-----------tgac
tggagtgaagtcgtaacaaggtagccgtactggaaggtgcggctggatcacctccttt--
------------------------------------------------------------
------------------------------------------------------------
--------------------------------------------
>Camellia_cuspidata__(Embryophyta) GenBank_locus_tag:Q710_r005
----------------------------------------tctcatggagagttcgatcc
tggctcaggatgaacgctggcggcatgctt-aacacatgcaagtcggacgggaa------
---------gtggt----------------------gtttccagtggcggacgggtgagt
aacgcgtaag-------aacctgcccttgggagggg----------------aacaacag
ctggaaacggctgctaataccccgt------------------------aggctgagga-
------------------gcaaaa-ggagg------------------------------
------aat---ccgcccgaggaggggct-cgcgtctgattagctagttggt-gaggcaa
tagcttaccaaggcgatgatcagtagctggtccgagaggatgatcagccacactgggact
gagacacggcccagactc----ctacgggaggcagcagtggggaattttccgcaatgggc
-gaaagcctgacggagcaatgccgcgtggagg------------------------taga
aggccca-------------cgggtcgtgaacttct-tttcccggagaagaag-caa---
----tgacgg-tatctggggaat-aagcatcggctaa-ctctgtgccagcagccgcggta
atacagaggatgcaagcgtta-tccggaatgattgggcgtaaagcgtctgtaggtggctt
tt-ta-----agtctgccgtcaaatcccagggctcaaccc-----------tggacaggc
ggt--ggaaactacca-agctggagtac----ggtaggggcagagggaatttc--cggtg
gagcggtgaaatgcg---tagagatcggaaagaacac---caacg-gcgaaagcactctg
ct-gggccgacactgacactg-----agagacgaaagctaggggagcgaatgggattaga
taccccagtagtcct-agccgtaaacgatggatactaggcgctgtgcg-------tatcg
acccgtgcagtgctgtagctaacgcgttaagtatcccgcctggggagtacgttcgcaaga
atgaaactcaaaggaattgacgggggcccgcacaagcggtggagcatgtggtttaattcg
atgcaaagcgaagaaccttaccagggct-----------tgacatg-ccgcgaatcctct
t---------------------------------------------------------ga
aagagaggggtgcctt---cgg-------gaacgcggacacaggtggtgcatggctgtcg
tcagctcgtgccgtaaggtgttgggttaagtcccgcaacgagcgcaaccct---------
------------cgtgtttagttgcc-atcgttga-------gtttggaaccctgaacag
actgcc------------ggtgataagccggaggaaggtg------------aggatgac
gtcaagtcatcatgcccc-ttatgccctgggcgacacacgtgctacaatggc-cgggaca
aagggtcgcg------------------------------atcccgcgagggtgagctaa
ctcc--------aaaaacccgtcctcagttcggattgcaggctgcaactcgcctgcatga
agccggaatcgctagtaatcgccggtcagccatacggcggtgaa---ttcgttcccgggc
cttgtacacaccgcccgtcacactatggga------gctggccatgcccgaagtcgtta-
ccttaaccg------caaggagggggatgccgaaggcagggctag-----------tgac
tggagtgaagtcgtaacaaggtagccgtactggaaggtgcggctggatcacctcctt---
------------------------------------------------------------
------------------------------------------------------------
--------------------------------------------
>Chaetoceros_simplex__(SAR) GenBank_locus_tag:NX39_r006
-----------------------------------------------gagagtttgatcc
tggctcaggatgaacgctggcggtatgcct-aacacatgcaagtcgtacgaga-------
------------gtttttaa------------------ctcaagtggcggacgggtgagt
aacacgtgag-------aatttgcctttaggagggg----------------gacaacag
ctggaaacggttgctaataccccat------------------------atgctttcga-
------------------gtgaaatggatt------------------------------
------tat---ccgcctagagagaagct-cgcggctgattagcttgttggt-agggtaa
gagcctaccaaggcgacgatcagtatctggtttgagaggacgatcagacacactggaact
gagacacggtccagactc----ctacgggaggcagcagtggggaattttccgcaatgggc
-gaaagcctgacggagcaataccgcgtgaggg------------------------aaga
cggccta-------------tgggttgtaaacctct-tttttcagggaggaa--ttt---
----tgacgtgtacctgaagaat-aagcatcggctaa-ctccgtgccagcagccgcggta
agacggaggatgcaagtgtta-tccggaatcactgggcgtaaagcgtctgtaggtggtta
ag-ca-----agtcaactgttaaatcttgaggctcaactt-----------caaaatcgc
agt--cgaaactgctt-gactagagtat----agtaggggtaaagggaatttc--cagtg
gagcggtgaaatgcg---tagatattggaaagaacac---cgatg-gcgaaggcacttta
ct-gggctattactgacactc-----agagacgaaagctagggtagcaaatgggattaga
taccccagtagtcct-agccgtaaacaatggatactagatgttgaaca-------gatcg
acctgtgcagtatcaaagctaacgcgttaagtatcccgcctgggaagtatgctcgcaaga
ktraaactcaaakgaattgacgggggcccgcacaagcggtggagcatgtggtttaattcg
atgcaacgcgaagaaccttaccagggtt-----------tgacatg-atacgaatttttg
t---------------------------------------------------------ga
aagcagaaagtgccgt---ttg-------gaacgtatacacaggtggtgcatggctgtcg
tcagctcgtgtcgtgagatgttgggttaagtcccgcaacgagcgcaaccct---------
------------tgtttttagttgcc---tt------------tatggaactctaaaaag
actgcc------------ggttataaaccggaggaaggcg------------gggatgac
gtcaagtcagcatgcccc-ttacaccctgggctacacacgtgctacattggg-cgagaca
atgagatgca------------------------------aacctgtgagggtaagctaa
tcta--------t-aaactcgttctaagttcggattgtaggctgcaactcgcctacatga
aggtggaatcgctagtaatcgctggtcagctatacagcggtgaa---ttcgttcccgggc
cttgtacacaccgcccgtcacaccatggaa------gctggttatgcccgaagtcgtta-
ctctaacca------tttggaggaggatgcctaaggtagaattgg-----------tgac
tggggtgaagtcgtaacaaggtaaccgtactggaaggtgcggttggatcacctccttt--
------------------------------------------------------------
------------------------------------------------------------
--------------------------------------------
>Ulnaria_acus__(SAR) GenBank_locus_tag:SYACC_pgr001
------------------------------------------------agagtttgatcc
tggctcaggatgaacgctggcggtatgcct-tatacatgcaagtcgaacggga-------
------------gtttttaa------------------ctctagtggcggacgggtgagt
aacacgtaag-------aatttgcctttaggagggg----------------gacaacaa
ctggaaacggttgctaataccccat------------------------atgctttcga-
------------------gtaaaacggt--------------------------------
------ttt---ccgcctaaagagaagct-tgcggctgattagcttgttggt-agggtaa
tggcctaccaaggcgacgatcagtatctggtttgagaggacgatcagacacactggaact
gagacacggtccagactc----ctacgggaggcagcagtagggaattttccgcaatgggc
-gaaagcctgacggagcaataccgcgtgaggg------------------------atga
atgccta-------------tgggttgtaaacctct-tttttcagggaggaat-aaa---
----tgacgtgtacctgaagaat-aagcatcggctaa-ctccgtgccagcagccgcggta
agacggaggatgcaagtgtta-tccggaatcactgggcgtaaagcgtctgtaggtggctt
aa-ta-----agtcaactgttaaatcttgaagctcaactt-----------caaaatcgc
agt--cgaaactatta-gactagagtat----agtagaggtaaagggaatttc--cagtg
gagcggtgaaatgcg---tagagattggaaagaacac---cgatg-gcgaaggcacttta
ct-gggctattactgacactc-----agagacgaaagctagggtagcaaatgggattaga
taccccagtagtcct-agccgtaaacaatggatactaggtgttgaaca-------gatcg
acctgtgcagtaccaaagctaacgcgttaagtatcccgcctgggaagtatgcacgcaagt
gtgaaactcaaaggaattgacgggggcccgcacaagcggtggagcatgtggtttaattcg
atgcaacgcgaagaaccttaccagggtt-----------tgacatg-atacgaatttctt
t---------------------------------------------------------ga
aagaagaaagtgcctt---ttg-------gaacgtatacacaggtggtgcatggctgtcg
tcagctcgtgtcgtgagatgttgggttaagtcccgcaacgagcgcaaccct---------
------------tatttttagttgcc----t------------tttggaactctaaaaag
actgcc------------ggttataaaccggaggaaggcg------------gggatgac
gtcaagtcagcatgcccc-ttacaccctgggctacacacgtgctacaatgga-cgagaca
atgagctgca------------------------------aatctgcgaagactagctaa
tcta--------t-aaactcgttctaagttcggattgtaggctgcaactcgcctgcatga
agttggaatcgctagtaatcgctggtcagc-acacagcggtgaa---tccgttcccgggc
cttgtacacaccgcccgtcacaccatggaa------gctggttatgcccgaagtcgtta-
ctctaacct------tttggaggaggacgcctaaggtagaattag-----------tgac
tggggtgaagtcgtaacaaggtaaccgtactggaaggtgcggttggatcacct-------
------------------------------------------------------------
------------------------------------------------------------
--------------------------------------------
>Dictyopteris_divaricata__(SAR) GenBank_locus_tag:C4D99_pgr006
------------------------------------------------agagtttgatcc
tggctcaggatgaacgctggcggtatgctt-tacacatgcaagtcgaacgaaa-------
------------gtttttaa------------------ctttagtggcggacgggtgagt
aacgcgtgag-------aatttacctttaggagggg----------------aataacag
ttagaaatgactgctaatgccgcat------------------------atcatttaaat
--------------ataaatgaaagagata------------------------------
-----aaac---tcgcctaaagaaaagct-cgcgtctgattagctagttggt-ggggtaa
aggcctaccaaggcgacgatcagtagctggtttgagaggatgatcagccacactggaact
gagacacggtccagactc----ctacgggaggcagcagtggggaattttctgcaatgggc
-gaaagcctgacagagcaataccgcgtgagggaata--------------------aaga
aagcccat------------cgggttgtaaacctct-tttgtcaaggaagaag-atc---
----tgacgt-tacttgacgaat-aagcatcggctaa-ctccgtgccagcagccgcggta
agacgggggatgcaagtgtta-tccggaattactgggcgtaaagcgtttgtaggtggttt
ag-ta-----agtctattattaaagcttgaagcttaactt-----------caaaagtgt
aat--agaaactatta-aactagagaat----cggaggggtaaagggaatttc--cagtg
gagcggtgaaatgcg---tagagattggaaggaccac---cgaag-gcgaaggcacttta
ct-gggctatttctgacactt-----agagacgaaagctaggggagcaaatgggattaga
taccccagtagtcct-agctgtaaacgatggatactagatgttgcata-------taccg
atccatgcagtatcgtagctaacgcgttaagtatcccgcctgggaactatgctcgcaaga
gtgaaactcaaaggaattgacggggacccgcacaagcggtggagcatgtggtttaattcg
atgcaacgcgaagaaccttaccagggtt-----------tgacatt-atatgaatttatc
t---------------------------------------------------------ga
aaagataaagtgtctt---agg-------aaacatataaacaggtggtgcatggctgtcg
tcagctcgtgtcgtgagatgttgggttaagtcccgcaacgagcgcaaccct---------
------------cgtttttagttgct--tga------------aaaagatatcttaaaag
actgcc------------ggttataaatcggaggaaggtg------------aggatgac
gtcaagtcatcatgcccc-ttatatcctgggctacacacgtgctacattgga-caagaca
atacgttgcg------------------------------aatttgtaaaaataagctaa
ccaa--------t-aaacttgttctaagttcgaattgaaggctgcaactcgccttcatga
agatggaatcgctagtaatcgctggtcagctatacagcggtgaa---tccgttctcgggt
cttgtacacaccgcccgtcacaccatggaa------gctgattatacccgaagtcgtta-
ttttaacca---atttttggagaaaggcgcctaaggtaaaattag-----------tgac
tggggtgaagtcgtaacaaggtagccgtacgggaacgtgcggctggatcacct-------
------------------------------------------------------------
------------------------------------------------------------
--------------------------------------------
>Triparma_laevis__(SAR) GenBank_locus_tag:AL373_pgr004
---------------------------------------tattttaagagagtttgatcc
tggctcaggatgaacgctggcggtatgcct-tacacatgcaagtcgaacgaga-------
------------gtttttaa------------------ctcaagtggcggacgggtgagt
aacacgtgag-------aatctacccttaggagggg----------------gacaacag
ttggaaacgactgctaataccccat------------------------atgctttcga-
------------------gtaaaatagt--------------------------------
------ttt---ctgcctaaggaagagct-cgcggctgattagctagttggt-agggtaa
aagcctaccaaggcgacgatcagtatctggtttgagaggacgatcagacacactggaact
gagacacggtccagactc----ctacgggaggcagcagtggggaattttccgcaatgggc
-gaaagcctgacggagcaataccgcgtgaggg------------------------atta
aggcctg-------------tgggttgtaaacctct-tttttcagggaggaag-atc---
----tgacgtgtacctgaagaat-aagcatcggctaa-ctccgtgccagcagccgcggta
agacggaggatgcaagtgtta-tccggaatcactgggcgtaaagcgtctgtaggtggttt
at-ta-----agtcgactgttaaatcttgaggctcaactt-----------caaaatcgc
agt--cgaaactatta-gacttgagtat----agtagaggtaaagggaatttc--tagtg
gagcggtgaaatgcg---tagatattagaaagaacac---caatt-gcgaaggcacttta
ct-tggctattactgacactc-----agagacgaaagctagggtagcaaatgggattaga
taccccagtagtcct-agccgtaaacaatggatactagatgttgaaca-------gatcg
acctgtgcagtatcaaagctaacgcgttaagtatcccgcctgggaagtatgctcgcaaga
gtgaaactcaaaggaattgacgggggcccgcacaagcggtggagcatgtggtttaattcg
atgcaacgcgaagaaccttaccagggtt-----------tgacatg-gtgcgaatttctt
t---------------------------------------------------------ga
aagaagaaagtgccat---tcg-------gaacgcacacacaggtggtgcatggctgtcg
tcagctcgtgtcgtgagatgttgggttaagtcccgcaacgagcgcaaccct---------
------------tatttttagttgcc---tt------------tatggaactctagaaag
actgcc------------ggttataaaccggaggaaggcg------------gggatgac
gtcaagtcagcatgcccc-ttacaccctgggctacacacgtgctacattggg-cgagaca
atgagacgca------------------------------aatctgcgaagataagctaa
tcta--------t-aaactcgttctaagttcggattgtaggctgcaactcgcctacatga
agatggaatcgctagtaatcgctggtcagc-atacagcggtgaa---tccgttcccgggc
cttgtacacaccgcccgtcacaccatggga------gctggttatacccgaagtcgtta-
ctctaacca------tttggaggaggacgcctaaggtagaattag-----------tgac
tagggtgaagtcgtaacaaggtaaccgtactggaaggtgcggttggatcacctccttt--
------------------------------------------------------------
------------------------------------------------------------
--------------------------------------------
>Ginkgo_biloba__(Embryophyta) GenBank_locus_tag:GinbiCr001
----------------------------------------tctcatggagagtttgatcc
tggctcaggatgaacgctggcggcatgctt-aacacatgcaagtcggacgggaa------
---------gtggt----------------------gtttccagtggcggacgggtgagt
aacgcgtaag-------aacctgcccttgggagggg----------------aacaacag
ctggaaacggctgctaataccccat------------------------aggctgagga-
------------------gcaaaa-ggagg------------------------------
------aat---ccgcccaaggaggggct-cgcgtctgattagctagttggt-gaggcaa
tggcttaccaaggcgacgatcagtagctggtctgagaggatgatcagccacactgggact
gagacacggcccagactc----ctacgggaggcagcagtggggaattttccgcaatgggc
-gaaagcctgacggagcaatgccgcgtgaagg------------------------tgga
aggccca-------------cgggtcgtgaacttct-tttcccggagaagaag-caa---
----tgacgg-tatctgaggaat-aagcatcggctaa-ctctgtgccagcagccgcggta
agacagaggatgcaagcgtta-tccggaatgattgggcgtaaagcgtctgtaggtggctt
tt-ca-----agtccgccgtcaaatcccagggctcaaccc-----------tggacaggc
ggc--ggaaactacca-agctggagtac----ggtaggggcagagggaatttc--cggtg
gagcggtgaaatgcg---tagagatcggaaagaacac---caacg-gcgaaagcactctg
ct-gggccgacactgacactg-----agagacgaaagctaggggagcgaatgggattaga
taccccagtagtcct-agccgtaaacgatggatactaagcgctgtgcg-------tatcg
acccgtgcagtgctgtagctaacgcgttaagtatcccgcctggggagtacgttcgcaaga
atgaaactcaaaggaattgacgggggcccgcacaagcggtggagcatgtggttcaattcg
atgcaacgcgaagaaccttaccagggct-----------tgacatg-ccgtgaatcctcc
t---------------------------------------------------------ga
aagagaggagtgcctt---cgg-------gaacgcggacacaggtggtgcatggctgtcg
tcagctcgtgccgtaaggtgttgggttaagtcccgcaacgagcgcaaccct---------
------------cgtgtttagttgcc-atcattga-------gtttggaaccctgaacag
actgcc------------ggtgataagccggaggaaggtg------------aggatgac
gtcaagtcatcatgcccc-ttacgccctgggcgacacacgtgctacaatggc-cgggaca
aagggtcgcg------------------------------accccgcgagggcaagctaa
cctc--------aaaaacccggcctcagttcggattgcaggctgcaactcgcctgcatga
agccggaatcgctagtaatcgccggtcagccatacggcggtgaa---tccgttcccgggc
cttgtacacaccgcccgtcacactatggga------gctggccatgcccgaagtcgtta-
ccttaaccg------caaggagggggatgccgaaggcagggctag-----------tgac
tggagtgaagtcgtaacaaggtagccgtactggaaggtgcggctggatcacctccttt--
------------------------------------------------------------
------------------------------------------------------------
--------------------------------------------
>Physcomitrella_patens__(Embryophyta) GenBank_locus_tag:DDH23_pgr008
----------------------------------------tctcatggagagtttgatcc
tggctcaggatgaacgctggcggcatgctt-aacacatgcaagtcggacggaaagcacct
-------t-ttggt----------------------gttttcagtggcggacgggtgagt
aacgcgtaag-------aacctgcccttgggagggg----------------gacaacag
ctggaaacggttgctaataccccat------------------------aagctgagga-
------------------gtaaaa-ggagg------------------------------
------aat---ccgcctaaggaggggct-tgcgtctgattagctagttggt-gaggcaa
tggcttaccaaggcgacgatcagtagctggtctgagaggatgatcagccacactgggact
gagacacggcccagactc----ctacgggaggcagcagtggggaattttccgcaatgggc
-gaaagcctgacggagcaatgccgcgtggagg------------------------taga
aggccca-------------cgggtcgtaaactcct-tttctcagagaagaag-caa---
----tgacgg-tatctgaggaat-aagcatcggctaa-ctctgtgccagcagccgcggta
agacagaggatgcaagcgtta-tccggaatgattgggcgtaaagcgtctgtaggtggctt
tt-ta-----agtctgctgtcaaatcccagggctcaaccc-----------tggacaggc
ggt--ggaaactacca-agctggagtac----ggtaggggcagagggaatttc--cggtg
gagcggtgaaatgcg---tagagatcggaaagaacac---caacg-gcgaaagcactctg
ct-gggccgacactgacactg-----agagacgaaagctaggggagcgaatgggattaga
taccccagtagtcct-agccgtaaacgatggatactaagcgctgcgcg-------tatcg
acccgtgcagtgctgtagctaacgcgttaagtatcccgcctggggagtacgttcgcaaga
atgaaactcaaaggaattgacgggggcccgcacaagcggtggagcatgtggtttaattcg
atgcaacgcgaagaaccttaccagggct-----------tgacatg-ccgcgaatccttt
t---------------------------------------------------------ga
aagaaaggagtgcctt---cgg-------gaacgcggacacaggtggtgcatggctgtcg
tcagctcgtgccgtaaggtgttgggttaagtcccgcaacgagcgcaaccct---------
------------cgtgtttagttgcc-atcattta-------gtttggaaccctaaacag
actgcc------------ggtgataagccggaggaaggtg------------aggatgac
gtcaagtcagcatgcccc-ttacgccctgggcgacacacgtgctacaatggc-cgggaca
aagggtcgcg------------------------------accccgcgagggcaagctaa
cctc--------aaaaacccggcctcagttcggattgcaggctgcaactcgcctgcatga
agccggaatcgctagtaatcgccggtcagccatacggcggtgaa---tccgttcccgggc
cttgtacacaccgcccgtcacactatggga------gctggccatgcccgaagtcgtta-
ccctaaccg------caaggaggaggatgccgaaggcagggctag-----------tgac
tggagtgaagtcgtaacaaggtagccgtactggaaggtgcggctggatcacctccttt--
------------------------------------------------------------
------------------------------------------------------------
--------------------------------------------
>Nymphaea_mexicana__(Embryophyta) GenBank_locus_tag:IZ06_r008
----------------------------------------tctcatggagagtttgatcc
tggctcaggatgaacgctggcggcatgctt-aacacatgcaagtcggacgggaa------
---------gtggt----------------------gtttccagtggcggacgggtgagt
aacgcgtaag-------aacctgcccttgggagggg----------------gacaacag
ctggaaacggctgctaataccccgt------------------------aggctgagga-
------------------gcaaaa-ggagg------------------------------
------aat---ccgcccgaggaggggct-cgcgtctgattagctagttggt-gaggcaa
tagcttaccaaggcgatgatcagtagctggtccgagaggatgatcagccacactgggact
gagacacggcccagactc----ctacgggaggcagcagtggggaattttccgcaatgggc
-gaaagcctgacggagcaatgccgcgtggagg------------------------taga
aggccta-------------cgggtcgtgaacttct-tttcccagagaagaag-caa---
----tgacgg-tatctgaggaat-aagcatcggctaa-ctctgtgccagcagccgcggta
agacagaggatgcaagcgtta-tccggaatgattgggcgtaaagcgtctgtaggtggctt
tt-ca-----agtccgccgtcaaatcccagggctcaaccc-----------tggacaggc
ggt--ggaaactacca-agctggagtgc----ggtaggggcagagggaatttc--cggtg
gagcggtgaaatgcg---tagagatcggaaagaacac---caacg-gcgaaagcactctg
ct-gggccgacactgacactg-----agagacgaaagctaggggagcgaatgggattaga
taccccagtagtcct-agccgtaaacgatggatactaggcgctgcgcg-------tatcg
acccgtgcagtgctgtagctaacgcgttaagtatcccgcctggggagtacgttcgcaaga
atgaaactcaaaggaattgacgggggcccgcacaagcggtggagcatgtggtttaattcg
atgcaaagcgaagaaccttaccagggct-----------tgacatg-ccgcgaatcctct
t---------------------------------------------------------ga
aagagaggggtgcctt---cgg-------gaacgcggacacaggtggtgcatggctgtcg
tcagctcgtgccgtaaggtgttgggttaagtcccgcaacgagcgcaaccct---------
------------cgtgtttagttgcc-accattga-------gtttggaaccctgaacag
actgcc------------ggtgataagccggaggaaggtg------------aggatgac
gtcaagtcatcatgcccc-ttatgccctgggcgacacacgtgctacaatggc-cgggaca
aagggtcgcg------------------------------atcccgcgagggtgagctaa
ctcc--------aaaaacccgtcctcagttcggattgcaggctgcaactcgcctgcatga
agccggaatcgctagtaatcgccggtcagccatacggcggtgaa---ttcgttcccgggc
cttgtacacaccgcccgtcacactatggga------gctggccatgcccgaagtcgtta-
ccttaaccg------caaggagggggatgccgaaggcggggctag-----------tgac
tggagtgaagtcgtaacaaggtagccgtactggaaggtgcggctggatcacctcctt---
------------------------------------------------------------
------------------------------------------------------------
--------------------------------------------
>Castanopsis_echinocarpa__(Embryophyta) GenBank_locus_tag:CP80_r008
----------------------------------------tctcatggagagttcgatcc
tggctcaggatgaacgctggcggcatgctt-aacacatgcaagtcggacgggaa------
---------gtggt----------------------gtttccagtggcggacgggtgagt
aacgcgtaag-------aacctgcccttgggagggg----------------aacaacag
ctggaaacggctgctaataccccgt------------------------aggctgagga-
------------------gcaaaa-ggagg------------------------------
------aat---ccgcctgaggaggggct-cgcgtctgattagctagttggt-gaggcaa
tagcttaccaaggcgatgatcagtagctggttcgagaggatgatcagccacactgggact
gagacacggcccagactc----ctacgggaggcagcagtggggaattttccgcaatgggc
-gaaagcctgacggagcaatgccgcgtggagg------------------------taga
aggccta-------------cgggtcgtgaacttct-tttcccggagaagaag-caa---
----tgacgg-tatctggggaat-aagcatcggctaa-ctctgtgccagcagccgcggta
atacagaggatgcaagcgtta-tccggaatgattgggcgtaaagcgtctgtaggtggctt
tt-ta-----agtccgccgtcaaatcccagggctcaaccc-----------tggacaggc
ggt--ggaaactacca-agctggagtac----ggtaggggcagagggaatttc--cggtg
gagcggtgaaatgcg---tagagatcggaaagaacac---caacg-gcgaaagcactctg
ct-gggccgacactgacactg-----agagacgaaagctaggggagcgaatgggattaga
taccccagtagtcct-agccgtaaacgatggatactaggcgctgtgcg-------tatcg
acccgtgcagtgctgtagctaacgcgttaagtatcccgcctggggagtacgttcgcaaga
atgaaactcaaaggaattgacgggggcccgcacaagcggtggagcatgtggtttaattcg
atgcaaagcgaagaaccttaccagggct-----------tgacatg-ccgcgaatcctct
t---------------------------------------------------------ga
aagagaggggtgcctt---cgg-------gaacgcggacacaggtggtgcatggctgtcg
tcagctcgtgccgtaaggtgttgggttaagtcccgcaacgagcgcaaccct---------
------------cgtgtttagttgcc-accgttga-------gtttggaaccctgagcag
actgcc------------ggtgataagccggaggaaggtg------------aggatgac
gtcaagtcatcatgcccc-ttatgccctgggcgacacacgtgctacaatggc-cgggaca
aagggtcgcg------------------------------atcccgcgagggtgagctaa
cccc--------aaaaacccgtcctcagttcggattgtaggctgcaactcgcctgcatga
agccggaatcgctagtaatcgccggtcagccatacggcggtgaa---ttcgttcccgggc
cttgtacacaccgcccgtcacactatggga------gctggccatgcccgaagtcgtta-
ccttaacca------caaggagggggatgccgaaggcagggctag-----------tgac
tggagtgaagtcgtaacaaggtagccgtactggaaggtgcggctggatcacctccttt--
------------------------------------------------------------
------------------------------------------------------------
--------------------------------------------
>Spirodela_polyrhiza__(Embryophyta) GenBank_locus_tag:NL65_r008
----------------------------------------tctcatggagagttcgatcc
tggctcaggatgaacgctggcggcatgctt-aacacatgcaagtcggacgggaa------
---------gtggt----------------------gtttccagtggcggacgggtgagt
aacgcgtaag-------aacctgcccttgggagggg----------------aacaacaa
ctggaaacggttgctaataccccgt------------------------aggctgagga-
------------------gcaaaa-ggagg------------------------------
------aat---ccgcccaaggaggggct-cgcgtctgattagctagttggt-gaggtaa
tagcttaccaaggcgatgatcagtagctggtccgagaggatgatcagccacactgggact
gagacacggcccagactc----ctacgggaggcagcagtggggaattttccgcaatgggc
-gaaagcctgacggagcaatgccgcgtggagg------------------------taga
aggccca-------------cgggtcgtgaacttct-tttctcggagaagaag-caa---
----tgacgg-tatctgaggaat-aagcatcggctaa-ctctgtgccagcagccgcggta
agacagaggatgcaagcgtta-tccggaatgattgggcgtaaagcgtctgtaggtggctt
tt-ca-----agtccgtcgtcaaatcccagggctcaaccc-----------tggacaggc
ggt--ggaaactacca-agctggagtac----ggtaggggcagagggaatttc--cggtg
gagcggtgaaatgcg---tagagatcggaaagaacac---caatg-gcgaaagcactctg
ct-gggccgacactgacactg-----agagacgaaagctaggggagcgaatgggattaga
taccccagtagtcct-agccgtaaacgatggatactaggcgctgtgcg-------tatcg
acccgtgcagtgctgtagctaacgcgttaagtatcccgcctggggagtacgttcgcaaga
atgaaactcaaaggaattgacgggggcccgcacaagcggtggagcatgtggtttaattcg
atgcaaagcgaagaaccttaccagggct-----------tgacatg-ccgcgaatcctct
t---------------------------------------------------------ga
aagagaggggtgcctt---cgg-------gaacgcggacacaggtggtgcatggctgtcg
tcagctcgtgccgtaaggtgttgggttaagtcccgcaacgagcgcaaccct---------
------------cgtgtttagttgcc-accattgg-------gtttggaaccctgaacag
actgcc------------ggtgataagccggaggaaggtg------------aggatgac
gtcaagtcatcatgcccc-ttatgccctgggcgacacacgtgctacaatggc-cgggaca
aagggtcgcg------------------------------atcccgcgagggtgagctaa
cccc--------aaaaacccgtcctcagttcggattgcaggctgcaactcgcctgcatga
agccggaatcgctagtaatcgccggtcagccatacggcggtgaa---ttcgttcccgggc
cttgtacacaccgcccgtcacactatggga------gctggccatgcccgaagtcgtta-
ccttaaccg------caaggggggggatgccgaaggcggggctag-----------tgac
tggagtgaagtcgtaacaaggtagccgtactggaaggtgcggctggatcacctccttt--
------------------------------------------------------------
------------------------------------------------------------
--------------------------------------------
>Prinsepia_utilis__(Embryophyta) GenBank_locus_tag:M356_r001
----------------------------------------tctcatggagagttcgatcc
tggctcaggatgaacgctggcggcatgctt-aacacatgcaagtcggacgggaa------
---------gtggt----------------------gtttccagtggcggacgggtgagt
aacgcgtaag-------aacctgcccttgggagggg----------------aacaacag
ctggaaacggctgctaataccccgt------------------------aggctgagga-
------------------gcaaaa-ggagg------------------------------
------aat---ccgcccgaggaggggct-cgcgtctgattagctagttggt-gaggcaa
tagcttaccaaggcgatgatcagtagctggtccgagaggatgatcagccacactgggact
gagacacggcccagactc----ctacgggaggcagcagtggggaattttccgcaatgggc
-gaaagcctgacggagcaatgccgcgtggagg------------------------taga
aggccta-------------cgggtcgtgaacttct-tttcccggagaagaag-caa---
----tgacgg-tatctggggaat-aagcatcggctaa-ctctgtgccagcagccgcggta
atacagaggatgcaagcgtta-tccggaatgattgggcgtaaagcgtctgtaggtggctt
tt-ta-----agtccgccgtcaaatcccagggctcaaccc-----------tggacaggc
ggt--ggaaactacca-agctggagtac----ggtaggggcagagggaatttc--cggtg
gagcggtgaaatgcg---tagagatcggaaagaacac---caacg-gcgaaagcactctg
ct-gggccgacactgacactg-----agagacgaaagctaggggagcaaatgggattaga
taccccagtagtcct-agccgtaaacgatggatactaggcgctgtgcg-------tatcg
acccgtgcagtgctgtagctaacgcgttaagtatcccgcctggggagtacgttcgcaaga
atgaaactcaaaggaattgacgggggcccgcacaagcggtggagcatgtggtttaattcg
atgcaaagcgaagaaccttaccagggct-----------tgacatg-ccgcgaatcctct
t---------------------------------------------------------ga
aagagaggggtgcctt---cgg-------gaacgcggacacaggtggtgcatggctgtcg
tcagctcgtgccgtaaggtgttgggttaagtcccgcaacgagcgcaaccct---------
------------cgtgtttagttgcc-accgttga-------gtttggaaccctgagcag
actgcc------------ggtgataagccggaggaaggtg------------aggatgac
gtcaagtcatcatgcccc-ttatgccctgggcgacacacgtgctacaatggc-cgggaca
aagggtcgcg------------------------------atcccgcgagggtgagctaa
ctcc--------aaaaacccgtcctcagttcggattgtaggctgcaactcgcctacatga
agccggaatcgctagtaatcgccggtcagccatacggcggtgaa---ttcgttcccgggc
cttgtacacaccgcccgtcacactatggga------gctggccatgcccgaagtcgtta-
ccttaaccg------caaggggggggatgccgaaggcagggctag-----------tgac
tggagtgaagtcgtaacaaggtagccgtactggaaggtgcggctggatcacctccttt--
------------------------------------------------------------
------------------------------------------------------------
--------------------------------------------
>Tetracentron_sinense__(Embryophyta) GenBank_locus_tag:TesiCr001
----------------------------------------tctcatggagagttcgatcc
tggctcaggatgaacgctggcggcatgctt-aacacatgcaagtcggacgggaa------
---------gtggt----------------------gtttccagtggcggacgggtgagt
aacgcgtaag-------aacctgcccttgggagggg----------------aacaacag
ctggaaacggctgctaataccccgt------------------------aggctgagga-
------------------gcaaaa-ggagg------------------------------
------aat---ccgcccgaggaggggct-cgcgtctgattagctagttggt-gaggcaa
tagcttaccaaggcgatgatcagtagctggtccgagaggatgatcagccacactgggact
gagacacggcccagactc----ctacgggaggcagcagtggggaattttccgcaatgggc
-gaaagcctgacggagcaatgccgcgtggagg------------------------taga
aggccca-------------cgggtcgtgaacttct-tttcccagagaagaag-caa---
----tgacgg-tatctggggaat-aagcatcggctaa-ctctgtgccagcagccgcggta
atacagaggatgcaagcgtta-tccggaatgattgggcgtaaagcgtctgtaggtggctt
tt-ca-----agtccgccgtcaaatcccagggctcaaccc-----------tggacaggc
ggt--ggaaactacca-agctggagtac----ggtaggggcagagggaatttc--cggtg
gagcggtgaaatgcg---tagagatcggaaagaacac---caacg-gcgaaagcactctg
ct-gggccgacactgacactg-----agagacgaaagctaggggagcgaatgggattaga
taccccagtagtcct-agccgtaaacgatggatactaggcgctgtgcg-------tatcg
acccgtgcagtgctgtagctaacgcgttaagtatcccgcctggggagtacgttcgcaaga
atgaaactcaaaggaattgacgggggcccgcacaagcggtggagcatgtggtttaattcg
atgcaaagcgaagaaccttaccagggct-----------tgacatg-ccgcgaatcctct
t---------------------------------------------------------ga
aagagaggggtgcctt---cgg-------gaacgcggacacaggtggtgcatggctgtcg
tcagctcgtgccgtaaggtgttgggttaagtcccgcaacgagcgcaaccct---------
------------cgtgtttagttgcc-accgttga-------gtttggaaccctgaacag
actgcc------------ggtgataagccggaggaaggtg------------aggatgac
gtcaagtcatcatgcccc-ttatgccctgggcgacacacgtgctacaatggc-cgggaca
aagggtcgcg------------------------------atcccgcgagggtgagctaa
ctcc--------aaaaacccgtcctcagttcggattgcaggctgcaactcgcctgcatga
agccggaatcgctagtaatcgccggtcagccatacggcggtgaa---ttcgttcccgggc
cttgtacacaccgcccgtcacactatggga------gctggccatgcccgaagtcgtta-
ccttaaccg------caaggagggggatgccgaaggcaggactag-----------tgac
tggagtgaagtcgtaacaaggtagccgtactggaaggtgcggctggatcacctccttt--
------------------------------------------------------------
------------------------------------------------------------
--------------------------------------------
>Tapiscia_sinensis__(Embryophyta) GenBank_locus_tag:C5S75_pgr008
----------------------------------------tctcatggagagttcgatcc
tggctcaggatgaacgctggcggcatgctt-aacacatgcaagtcggacgggaa------
---------gtggt----------------------gtttccagtggcggacgggtgagt
aacgcgtaag-------aacctgcccttgggagggg----------------aacaacag
ctggaaacggctgctaataccccgt------------------------aggctgagga-
------------------gcaaaa-ggagg------------------------------
------aat---ccgcccgaggaggggct-cgcgtctgattagctagttggt-gaggcaa
tagcttaccaaggcgatgatcagtagctggtccgagaggatgatcagccacactgggact
gagacacggcccagactc----ctacgggaggcagcagtggggaattttccgcaatgggc
-gaaagcctgacggagcaatgccgcgtggagg------------------------taga
aggccca-------------cgggtcgtgaacttct-tttcccggagaagaag-caa---
----tgacgg-tatctggggaat-aagcatcggctaa-ctctgtgccagcagccgcggta
atacagaggatgcaagcgtta-tccggaatgattgggcgtaaagcgtctgtaggtggctt
tt-ta-----agtccgccgtcaaatcccagggctcaaccc-----------tggacaggc
ggt--ggaaactacca-agctggagtac----ggtaggggcagagggaatttc--cggtg
gagcggtgaaatgcg---tagagatcggaaagaacac---caacg-gcgaaagcactctg
ct-gggccgacactgacactg-----agagacgaaagctaggggagcgaatgggattaga
taccccagtagtcct-agccgtaaacgatggatactaggcgctgtgcg-------tatcg
acccgtgcagtgctgtagctaacgcgttaagtatcccgcctggggagtacgttcgcaaga
atgaaactcaaaggaattgacgggggcccgcacaagcggtggagcatgtggtttaattcg
atgcaaagcgaagaaccttaccagggct-----------tgacatg-ccgcgaatcctct
t---------------------------------------------------------ga
aagagaggggtgcctt---cgg-------gaacgcggacacaggtggtgcatggctgtcg
tcagctcgtgccgtaaggtgttgggttaagtcccgcaacgagcgcaaccct---------
------------cgtgtttagttgcc-accgttga-------gtttggaaccctgagcag
actgcc------------ggtgataagccggaggaaggtg------------aggatgac
gtcaagtcatcatgcccc-ttatgccctgggcgacacacgtgctacaatggc-cgggaca
aagggtcgcg------------------------------atcccgcgagggtgagctaa
ctcc--------aaaaacccgtcctcagttcggattgcaggctgcaactcgcctgcatga
agccggaatcgctagtaatcgccggtcagccatacggcggtgaa---ttcgttcccgggc
cttgtacacaccgcccgtcacactatggga------gctggccatgcccgaagtcgtta-
ccttaaccg------caaggagggggatgccgaaggcagggctag-----------tgac
tggagtgaagtcgtaacaaggtagccgtactggaaggtgcggctggatcacctccttt--
------------------------------------------------------------
------------------------------------------------------------
--------------------------------------------
>Pholisma_arenarium__(Embryophyta) GenBank_locus_tag:EFF54_pgr08
----------------------------------------tctcatggagagttcgatcc
tggctcaggatgaacgctggcggcatgctt-aacacatgcaagtcggacgggaa------
---------gtggt----------------------gtttccagtggcggacgggtgagt
aacgcgtaag-------aacctacccttgggagggg----------------aacaacag
ctggaaacggctgctaataccctct------------------------aggctgagga-
------------------gcaaaa-ggagg------------------------------
------aat---ccgcccgaggaggggct-cgcgtctgattagctagttggt-gaggcaa
tagcttaccaaggcgatgatcagtagctggtccgagaggatgatcagccacactgggact
gagacacggcccagactc----ctacgggaggcagcagtggggaattttccgcaatgggc
-gaaagcctgacggagcaatgccgcgtggagg------------------------taga
aggccta-------------cgggtcgtgaacttct-tttcccggagaagaaa-caa---
----tgacgg-tatctggggaat-aagcatcggctaa-ctctgtgccagcagccgcggta
atacagaggatgcaagcgtta-tccggaatgattgggcgtaaagcgtctgtaggtggctt
tt-ta-----agtccgctgtcaaatcccagggctcaaccc-----------tggacaggt
ggt--ggaaactacta-agctggagtac----ggtaggggcagagggaatttc--cggtg
gagcggtgaaatgcg---tagagatcggaaagaacac---caacg-gcgaaagcactctg
ct-gggccgacactgacactg-----agagacgaaagctagggtagcgaatgggattaga
taccccagtagtcct-agccgtaaacgatggatactaggcgctgtgcg-------tatcg
acccgtgcagtgctgtagctaacgcattaagtatcccgcctggggagtacgttcgcaaga
atgaaactcaaaggaattgacgggggcccgcacaagcggtggagcatgtggtttaattcg
atgcaaagcgaagaaccttaccagggct-----------tgacatg-ccgcgaatactct
t---------------------------------------------------------ga
aagagaggggtgcctt---cgg-------gaacgcggacacaggtggtgcatggctgtcg
tcagctcgtgctgtaaggtgttgggttaagtcccgcaacgagcgcaaccct---------
------------cgtgtttagttgcc-atcgttgag--tggtgtttggaaccctgagcag
actgcc------------ggtgataagccggaggaaggtg------------aggatgac
gtcaagtcatcatgcccc-ttacgccctgggcgacacacgtgctacaatggc-cgggaca
aagggtcact------------------------------atcccgcgagggtgagctaa
cccc--------aaaaacccgtcctcagttcggattgcaggctgaaactcgcctgcatga
agccggaatcgctagtaatcgccggtcagccatacggcggtgaa---ttcgttcccgggc
cttgtacacaccgcccgtcacactatggga------gctggccatgcccgaagtcgtta-
ccttaaccg------caaggagggggatgccgaaggcagggctag-----------tgac
tggagtgaagtcgtaacaaggtagccgtactggaaggtgcggctggatcacctccttt--
------------------------------------------------------------
------------------------------------------------------------
--------------------------------------------
>Babesia_orientalis__(SAR) GenBank_locus_tag:APQ87_gr01
ataagtaaaaattattttaaaaaaaattaagaataacaattatttatataagttagatcc
tagcttagaatgaacgcttaagacgtacttaaacacatgttaattaaatttaaaatat--
-------taactatgtccaatgttaatgtt------gtttaaattagtatagaggtgagt
aataaataga-------actaaaattataaatttag-------------------aataa
ctatatatggacatttaatgtttgtgtatattaattctttttaa-----gtgcttataaa
tgt-----------actattaaaa------------------------------------
------ttt---ttatttataaattaattctatttttgattagctatttaat-atttaaa
ataaatattaaggtgaagatcaataactggcctgagagggtttacagtcacatcagagtt
gagataaaatctgaattt--ctatagagagagcagcagtggggaatattctacaattagt
-gaaaactagatagagtgacgtcgtgtgaaaaag----------------------atga
aa------------------taaaatgtaaatttct-gtaaatagttctaaaataag---
----tgattg---aattataaga-aaatatcggctaa-ctctgtgccagcagccgcggta
atacagaggatataagcgtta-ttcacaattattgggcataaagcatccttagatggttt
at-ta-----tattattttataaatttaaaaataacattt-----------ttaaacagt
gatattaagattaataaactctgagaat----aaaataagtttaaggaatttt--ttgag
tagtggtgaaatatgatttctatacattaaagaaggc---caaaa-acgaaagtattaaa
ct-agtttacgtctgacattg-----gaggatgaaagctaaagtagcaaatgggattaga
taccccagtagtttt-agctgtaaattatgaatattaaaatttagaaa-------aatat
ttttttttaaatttaaagttaatacgttaaatattccgcctgaagagtatactcgcaaga
gtcaaattcaaaggaactgacgggaacttatacaagtgatgagctatgttatttaatttg
atgcagcccaaaaaatcttaccaatatt-----------tagcata-atttaagtaattt
t-------------------------------------------------------tatt
aaaatataaatgttaa-------------ttaaattttaaaaggtggtgcatggttgtcg
tcagctagtgctgtgaagtatatacata--ttttaaaactagcgtaaccct---------
------------tatatatatctata--------------------------tat-----
-------------------------------aatataata------------aggatgat
gtcaaatctttatgcccc-ttatatgttgggctattagcgtggcgcaatgat-gaaaaca
aatgtagaaa-------atgtttatgaaatttgttaaca-aatttatacatatatatttt
tcgt--------ttaaattttatctcagtacgatatataaattgaaatttatttatataa
agtagtaaccactagtaatcgttagtcatatatataacggtgaa---tatataattaagt
tttgtacacaccgcccgtcgcatcctgaaa------ataaattacattgaaattattta-
----------------------aacagtaataaatatttaatttg-----------tgat
taggatgaagtcgtaacaaggtagccgtactggaaagtgtggctagatattataaataat
tttatggttgtagtgttgtttttatgtaaaacattagtctaaaatttttaaaatataaat
tataaattaccttaactccaatagaatttaagtgttaattataagaatttaaataataat
attattaaaacaaattaataataatgtattttaaaattaaagat
>Cyclospora_cayetanensis__(SAR) GenBank_locus_tag:AT285_gr04
----------------------------------------gtactaaatgagtttgatcc
tggctcaggaaaaacgcaagagacgtgcct-aacacatgcaaatttaatagttactatat
aaaact-------------------------------------atagtgaattggtgagt
aatatatgaa-------aatttaagtttagattaga----------------agtatccc
taataacttagggttaatctctgatatgcgcattt--------------gtgctttaaa-
------------------------------------------------------------
aagttaata---ctgtctaaaaaaaagtt-catatctgattagctagttagt-aaaataa
taatttactaaggcgaagatcggtagctgccctgagagggggatcagtcacattggaatt
gaaatacagtccaaactc----ctacgggaggctgcagtggggaatattctgcaatgagc
-gcaagcttgacagagcgtcgtcacgtggagg------------------------aaga
cagcttaa-----------tacagttgtaaacttct-tttatttcaaagtgaa-tat---
----tgacac---ttaaataaataaagtatcggcaaa-ctccgtgccagcagccgcggta
aaacgggggatacaagcgtta-tccggaattactgggcgtaaagcgtatgtaggtggttt
taata-----tatttttatttaaa---aaaaactatatat-----------ttgtttttt
attaaaaaaattatta-aactagagtct----gttaggggtaaaaggaatttt--ttgag
tagtagtgaaatgca---aagatacaaaaaagaagac---caaaa-gcgaaggcatttta
ct-ggagcagcactgacgctg-----agatacgaaagttaaggtagcgaatgggattaga
taccccagtagtctt-aactgtaaactatggatactcggaattaaata------taatta
a--tatttagttccttagctaacgcgttaagtatcccgcctgagtagtacgctcgcaaga
gtgaaactcaaaggaattgacgggggcccgcacaagcggtggagcatgtggtttaattcg
atgtaacgcgaagaaccttaccagaact-----------tgatata----tatgttttt-
----------------------------------------------------------aa
aaatttaataaatttt---tat-------aagtacatctacaggaggtgcatggctgtcg
tcagctcgtgtcgtgagatgttgggttaagtcccgcaacgagcgtagccct---------
------------tatttaaagttaac-----------------------tatctttaaaa
actgcctatatttgtctatataaaaataaggaggaaggaa------------tggaaaac
gtcaagtcctcatgccct-ttatgttctgggctatacacgtgctacaatgga-tggtaca
ataaattgaatataaaaaatttaaaaaaattttttatttttatttgagaaaatagattta
attat---attaataaaaccattcgtagttcggaacataaattgaaagttatttatgtga
agctggaatcgctagtaatcgccggtcagccttacggcggtgaa---taagtcatcgggc
cttgtacacaccgcccgtcacaccatggga------attaattattattgaaacttctg-
---------------tttaagaaaataaata------agaattag-----------taac
tggggtgaagtcgtaacaaggtagctgtactggaaggtgcggctggataaat--------
------------------------------------------------------------
------------------------------------------------------------
--------------------------------------------
>Toxarium_undulatum__(SAR) GenBank_locus_tag:BKH62_gr006
-----------------------------------------acttaagagagtttgatcc
tggctcaggatgaacgctggcggtatgcct-tacacatgcaagtcgtacgaaa-------
------------gtttttaa------------------cttaagtggcggacgggtgagt
aacacgtaag-------aatttacctttaggaaagg----------------gataacaa
ccggaaacagttgctaataccttat------------------------atgcttaaga-
------------------gtgaaacgaggc------------------------------
------aac---tcgcctaaagagaagct-tgcggctgattagcttgttggt-gagataa
aagctcaccaaggcgacgatcagtatctggtttgagaggatgatcagacacactggaact
gagacacggtccagactc----ctacgggaggcagcagtggggaattttccgcaatgggc
-gaaagcctgacggagcaataccgcgtgaggg------------------------atga
atgccta-------------tgggttgtaaacctct-tttttcagggaggaaaaaaa---
----tgacgtgtacctgaagaat-aagcatcggctaa-ctccgtgccagcagccgcggta
agacggaggatgcaagtgtta-tccggaatcactgggcgtaaagcgtctgtaggtggtta
aa-ta-----agtcaactgttaaatcttgaggctcaactt-----------caaaaccgc
agt--cgaaactattt-aacttgagtat----agtaggggtaaagggaatttc--cagtg
gagtggtgaaatgcg---tagatattgaaaagaacac---cgatg-gcgaaagcacttta
ct-gggctattactaacactc-----agagacgaaagctagggtagcaaatgggattaga
taccccagtagtcct-agccgtaaacaatggatactaaatgttgaaca-------gatcg
acctgtgcagtattaaagctaacgcgttaagtatcccgcctgggaagtatgctcgcaaga
gtgaaactcaaaggaattgacgggggcccgcacaagcggtggagcatgtggtttaattcg
atgcaacgcgaagaaccttaccagggtt-----------tgacatg-atacgaatttctt
t---------------------------------------------------------ga
aacaagaaagtgctgt---tta-------gaacgtatacacaggtggtgcatggctgtcg
tcagctcgtgtcgtgagatgttgggttaagtcccgcaacgagcgcaaccct---------
------------tgtttttagttgcc----a------------aaaggaactctaaaaaa
actgcc------------ggttataaaccggaggaaggcg------------gggatgac
gtcaagtcagcatgcccc-ttacaccctgggctacacacgtgctacattgga-cgagaca
atgagaagca------------------------------aatttgtgaaaactagcaaa
tcta--------t-aaactcgttctaagttcggattgtaggctgcaactcgcctacatta
aggtggaatcgctagtaatcgctggtcagctatacagcggtgaa---ttcgttcccgggc
cttgtacacaccgcccgtcacaccatggaa------gctggttatacccaaagttattc-
ttttaacct-----ttatggagaaaaatacctaaggtagaattag-----------tgac
tggggtgaagtcgtaacaaggtaaccgtactggaaggtgcggttggatcacctccttt--
------------------------------------------------------------
------------------------------------------------------------
--------------------------------------------
>Sciaphila_densiflora__(Embryophyta) GenBank_locus_tag:AFL62_gr04
----------------------------------------tttcatggagagtttgatcc
tggctcaggatgaacgctggcggaatgctt-aacacatgcaagttggacgggaa------
---------gctgt----------------------gtttccagtggcggacgggtgagt
agtgtgtaag-------aacctgccttcgggagggg----------------aataacaa
ctagaaatggttgctaatatcccgt------------------------cggctgagga-
------------------gtaaaaggaagggg----------------------------
-----taat---tcgccagaagaggggct-ttcacctgattagctagttggt-gaggtaa
tagcttaccaaggcgacgatcagtagctggtccgagaggatgatcagccacactgggact
gagacacggcccagactc----ctacgggaggcagcagtgaggaattttccgcaatgggc
-gaaagcctgacggagcaatgccgcgtggggg------------------------cgta
aggcccg-------------tgggtcatgaacttct-tttctcggagaagaag-caa---
----tgacgg-tatccggggaat-aagcatcggctaa-ctctgtgccagcagccgcggta
agacagaggatgcaagcgtta-tccagattgattgggcgtaaagcgtctgtaggtggctt
tt-ca-----agtccgccgtcaaatcccggggatcaaccc-----------cggtcgggg
gtc--ggaaacta-ga-atctagggtat----ggaaagggcagagggaatttc--cggtg
gatcggtgaaatgtg---tagagatcggaaagaacac---caatg-gcgaaagcgctctg
ccggggcaaacactgacactg-----agagacgaaagctaggggagcaaatgggattaga
taccccggtagtcct-agccgtaaacgatggatacttggtgtcgcgtg--------gtcg
acccgcgcggcgctgtagctaacgcgttaagtatcccgcctggggagtacgttcgcaaga
attaaactcaaaggaattgacgggggcccacacaagcggtggagcatgtggtttaattcg
atgcaaagcgaagaaccttaccggggct-----------tgacatg-ccgcgaatccctc
t-------------------------------------------------------tgaa
agagggggggtgcctt---cgg-------gagcgcgggcacaggtggtgcatggctgccg
tcagctcgtgccgtaaggtgttgggttaagtcccgcaacgagcgcaacccc---------
------------catgtttagttgcc--cca-----------gttaggaaccctgaacag
actgcc------------ggtgataagccggaggaaggcg------------aggatgac
gtcaagtcatcatgccct-ttatgccccgggcgacacacgtgctacaatggt-cgggaca
aaaagtcgtg------------------------------accccgcgagggggagctaa
ctcc----------aaacccgccctcagttcggattgcgggctgcaactcgcccacatga
agccggaatcgctagtaatcgccggtcagccatacggcggtgaa---tccgttcccgggc
cttgtacacaccgcccgtcacactatgggg------attgatcgtgcccgaagtcatta-
ccttaattg------taag---agggatgccgaaggcggggttag-----------caac
tggagtgaagtcgtaacaaggtagccgtactggaaggtgcggctggatcacctccttt--
------------------------------------------------------------
------------------------------------------------------------
--------------------------------------------
>Melianthus_villosus__(Embryophyta) GenBank_locus_tag:Z072_r008
----------------------------------------tctcatggagagttcgatcc
tggctcaggatgaacgctggcggcatgctt-aacacatgcaagtcggacgggaa------
---------gtggt----------------------gtttccagtggcggacgggtgagt
aacgcgtaag-------aacctgcccttgggagggg----------------aacaacag
ctggaaacggctgctaataccccgt------------------------aggctgagga-
------------------gcaaaa-ggagg------------------------------
------aat---ccgcccgaggaggggct-cgcgtctgattagctagttggt-gaggcaa
tagcttaccaaggcgatgatcagtagctggtccgagaggatgatcagccacactgggact
gagacacggcccagactc----ctacgggaggcagcagtggggaattttccgcaatgggc
-gaaagcctgacggagcaatgccgcgtggagg------------------------taga
aggccca-------------cgggtcgtgaacttct-tttcccggagaagaag-caa---
----tgacgg-tatctggggaat-aagcatcggctaa-ctctgtgccagcagccgcggta
atacagaggatgcaagcgtta-tccggaatgattgggcgtaaagcgtctgtaggtggctt
tt-ta-----agtccgccgtcaaatcccagggctcaaccc-----------tggacaggc
ggt--ggaaactacca-agctggagtac----ggtaggggcagagggaatttc--cggtg
gagcggtgaaatgcg---tagagatcggaaagaacac---caacg-gcgaaagcactctg
ct-gggccgacactgacactg-----agagacgaaagctaggggagcgaatgggattaga
taccccagtagtcct-agccgtaaacgatggatactaggcgctgtgcg-------tatcg
acccgtgcagtgctgtagctaacgcgttaagtatcccgcctggggagtacgttcgcaaga
atgaaactcaaaggaattgacgggggcccgcacaagcggtggagcatgtggtttaattcg
atgcaaagcgaagaaccttaccagggct-----------tgacatg-ccgcgaatcctct
t---------------------------------------------------------ga
aagagaggggtgcctt---cgg-------gaacgcggacacaggtggtgcatggctgtcg
tcagctcgtgccgtaaggtgttgggttaagtcccgcaacgagcgcaaccct---------
------------cgtgtttagttgcc-accgttta-------gtttggaaccctgagcag
actgcc------------ggtgataagccggaggaaggtg------------aggatgac
gtcaagtcatcatgcccc-ttatgccctgggcgacacacgtgctacaatgga-cgggaca
aagggtcgcg------------------------------atcccgcgagggtgagctaa
ctcc--------aaaaacccgtcctcagttcggattgcaggctgcaactcgcctgcatga
agccggaatcgctagtaatcgccggtcagccatacggcggtgaa---ttcgttcccgggc
cttgtacacaccgcccgtcacactatggga------gctggccatgcccgaagtcgtta-
ccttaaccg------caaggagggggatgccgaaggcagggctag-----------tgac
tggagtgaagtcgtaacaaggtagccgtactggaaggtgcggctggatcacctccttt--
------------------------------------------------------------
------------------------------------------------------------
--------------------------------------------
>Saccharina_japonica__(SAR) GenBank_locus_tag:LJCPDNA_r03
------------------------------------------------agagtttgatcc
tggctcaggatgaacgctggcggtatgctt-tacacatgcaagtcgtacgaaa-------
------------gtgttaaaa-----------------ctttagtggcggacgggtgagt
aacacgtgag-------aatttacctttaggagggg----------------aataacag
ttggaaacgattgctaatgccgcat------------------------atcatttata-
-------------------tgaaagaag--------------------------------
-----aaat---tcgcctaaagaaaagct-tgcgtctgattagctagttggtaagggtaa
aggcctaccaaggcgacgatcagtagctggtttgagaggacgaccagtcacactggaact
gagacacggtccagactc----ctacgggaggcagcagtggggaattttctgcaatgggc
-gaaagcctgacagagcaataccgcgtgaggg------------------------aaga
aagcccac------------agggttgtaaacctct-tttgtcaaggaagaag-ttc---
----tgacgt-tacttgacgaat-aagcatcggctaa-ctccgtgccagcagccgcggta
agacggaggatgcaagtgtta-tccggaatcactgggcgtaaagcgtttgtaggtggttt
ag-ta-----agtctattgttaaatcttgaagctcaactt-----------caaaaatgt
aat--agaaactacta-gacttgaggat----agtaggggtaaagggaatttc--cagtg
gagcggtgaaatgcg---tagagattgggaggaccac---cgatg-gcgaaggcacttta
ct-gggctatcactgacacta-----agagacgaaagctagggtagcgaatgggattaga
taccccagtagtcct-agctgtaaacgatggatactagatgttgtgtg-------tatcg
atccatgcagtatcgtagctaacgcgttaagtatcccgcctgggaactatgctcgcaaga
gtgaaactcaaaggaattgacggggacccgcacaagcggtggagcatgtggtttaattcg
atgcaacgcgaagaaccttaccagggtt-----------tgacatt-atgtaaatctatt
c---------------------------------------------------------ga
aagaatagagtgcctt---cgg-------gaatacataaacaggtggtgcatggctgtcg
tcagctcgtgtcgtgagatgttgggttaagtcccgcaacgagcgcaaccct---------
------------tgtttctagttgct--ttac-----------aaaaggtatcttgaaag
actgcc------------ggttataaaccggaggaaggtg------------aggatgac
gtcaagtcatcatgcccc-ttataccctgggctacacacgtgctacattggg-caagaca
aaaagttgcg------------------------------aattcgtgaggataagctaa
tctt--------t-aaacttgctctaagttcggattgaaggctgcaactcgccttcatga
agatggaatcgctagtaatcgctggtcagctatacagcggtgaa---tccgttcccgggt
cttgtacacaccgcccgtcacaccatggaa------gctggttatacccgaagtcgtta-
ttctaacctaatatacttggaggaaggcgcctaaggtaaggctgg-----------tgac
tggggtgaagtcgtaacaaggtagccgtacgggaacgtgcggctggatcacct-------
------------------------------------------------------------
------------------------------------------------------------
--------------------------------------------
>Agrostemma_githago__(Embryophyta) GenBank_locus_tag:AT74_r008
----------------------------------------tctcatggagagttcgatcc
tggctcaggatgaacgctggcggcatgctt-aacacatgcaagtcggacgggaa------
---------gtggt----------------------gtttccagtggcggacgggtgagt
aacgcgtaag-------aacctgcccttgggagggg----------------aacaacag
ctggaaacggctgctaataccccgt------------------------aggctgagga-
------------------gcaaaa-ggagg------------------------------
------aat---ccgcccaaggaggggct-cgcgtctgattagctagttggt-gaggcaa
tagcttaccaaggcgatgatcagtagctggtccgagaggatgatcagccacactgggact
gagacacggcccagactc----ctacgggaggcagcagtggggaattttccgcaatgggc
-gaaagcctgacggagcaatgccgcgtggagg------------------------tcga
aggccca-------------cgggtcctgaacttct-tttcccggagaagaag-caa---
----tgacgg-tatctggggaat-aagcatcggctaa-ctctgtgccagcagccgcggta
agacagaggatgcaagcgtta-tccggaatgattgggcgtaaagcgtctgtaggtggctt
tt-ta-----agtccgccgtcaaatcccagggctcaaccc-----------tggacaggc
ggt--ggaaactacca-agctggagtac----ggtaggggcagagggaatttc--cggtg
gagcggtgaaatgcg---tagagatcggaaagaacac---caacg-gcgaaagcactctg
ct-gggccgacactgacactg-----agagacgaaagctaggggagcgaatgggattaga
taccccagtagtcct-agccgtaaacgatggatactaggcgctgtgcg-------tatcg
acccgtgcagtgttgtagctaacgcattaagtatcccgcctggggagtacgttcgcaaga
atgaaactcaaaggaattgacgggggcccgcacaagcggtggagcatgtggtttaattcg
atgcaaagcgaagaaccttaccagggct-----------tgacatg-ccgcgaatcctct
t---------------------------------------------------------ga
aagagaggggtgcctt---cgg-------gaacgcggacacaggtggtgcatggctgtcg
tcagctcgtgccgtaaggtgttgggttaagtcccgcaacgagcgcaaccct---------
------------cgtgtttagttgcc-aacgttga-------gtttggaaccctgaacag
actgcc------------ggtgataagccggaggaaggtg------------aggatgac
gtcaagtcatcatgcccc-ttatgccctgggcgacacacgtgctacaatggc-cgggaca
aagggtcgcg------------------------------atcccgcgagggtgagctaa
cccc--------aaaaacccgtcctcagttcggattgcaggctgcaactcgcctgcatga
agccggaatcgctagtaatcgccggtcagccatacggcggtgaa---ttcgttcccgggc
cttgtacacaccgcccgtcacactatggga------gctggccatgcccgaagtcgtta-
ccttaaccg------caaggagggggatgccgaaggcagggctag-----------tgac
tggagtgaagtcgtaacaaggtagccgtactggaaggtgcggctggatcacctccttt--
------------------------------------------------------------
------------------------------------------------------------
--------------------------------------------
>Biddulphia_biddulphiana__(SAR) GenBank_locus_tag:DR688_pgr006
-----------------------------------------------gagagtttgatcc
tggctcaggatgaacgctggcggtatgcct-aacacatgcaagttgtacgaga-------
------------gtttctaa------------------ctcaagtggcggacgggtgagt
aacacgtgag-------aatttacctttaggagagg----------------gataacaa
ctggaaacggttgctaatacctcat------------------------atgctttaga-
------------------gtgaaatagatt------------------------------
------tat---ctgcctatagaaaagct-cgcggctgattagcttgttggt-aaggtaa
tggcttaccaaggcgacgatcagtatctggtttgagaggacgatcagacacactggaact
gagacacggtccagactc----ctacgggaggcagcagtggggaattttccgcaatgggc
-gaaagcctgacggagcaataccgcgtgaggg------------------------aaga
cggccta-------------tgggttgtaaacctct-tttttcagggaggaattcaa---
----tgacgtgtacctgaagaat-aagcatcggctaa-ctccgtgccagcagccgcggta
agacggaggatgcaagtgtta-tccggaatcactgggcgtaaagcgtctgtaggtggtca
aa-ta-----agtcaactgttaaatcttgaggctcaactt-----------caaaattgc
agt--cgaaactatta-gactagagtat----agtaggggtaaagggaatttc--cagtg
gagcggtgaaatgcg---tagagattggaaagaacac---cgatg-gcgaaggcacttta
ct-gggctattactaacactc-----agagacgaaagctagggtagcaaatgggattaga
taccccagtagtcct-agctgtaaacaatggatactagatgttgaaca-------gatcg
acctgtccagtattaaagctaacgcgttaagtatcccgcctgggaagtatgctcgcaaga
gtgaaactcaaaggaattgacgggggcccgcacaagcggtggagcatgtggtttaattcg
atgcaacgcgaagaaccttaccagggtt-----------tgacatg-atacgaatttctt
t---------------------------------------------------------ga
aagaagaaagtgccgt---ttata-acgtgaacgtatacacaggtggtgcatggctgtcg
tcagctcgtgtcgtgagatgttgggttaagtcccgcaacgagcgcaaccct---------
------------tatttttagttgcc--att------------ta-ggaactctagaaag
actgcc------------ggttataaaccggaggaaggcg------------gggatgac
gtcaagtcagcatgcccc-ttacaccctgggctacacacgtgctacattggg-tgagaca
atgagatgca------------------------------actctgcaaagattagctaa
tcta--------t-aaactcgctctaagttcggattgtaggctgcaactcgcctgcatga
aggtggaatcgctagtaatcgctggtcagctatacagcggtgaa---ttcgttcccgggc
cttgtacacaccgcccgtcacaccatggaa------gctggttatgcccgaagtcatta-
ctttaacca------tttggaggaggatgcctaaggtagaattag-----------tgac
tggggtgaagtcgtaacaaggtaaccgtactggaaggtgcggttggatca----------
------------------------------------------------------------
------------------------------------------------------------
--------------------------------------------
>Nothoceros_aenigmaticus__(Embryophyta) GenBank_locus_tag:H847_r005
----------------------------------------tatcatggagagtttgatcc
tggctcaggatgaacgctggcggcatgcct-aacacatgcaagtcggacgggaagcatcc
-------cagtggt----------------------gttttcagtggcggacgggtgagt
aacgcgtaag-------aacctgcccttaggagggg----------------gacaacaa
ctggaaacggttgctaataccccat------------------------atgctgagga-
------------------gcaaaa-ggagg------------------------------
------aat---ccgcctaaggaggggct-tgcgtttgattagctagttggt-gaggcaa
cggcttaccaaggcgacgatcagtagctggtctgagaggatgatcagccacactgggact
gagacacggcccagactc----ctacgggaggcagcagtggggaattttccgcaatgggc
-gaaagcctgacggagcaatgccgcgtggagg------------------------taga
aggccca-------------cgggtcgtaaactcct-tttcttagagaagaaa-caa---
----tgacgg-tatctgaggaat-aagcatcggctaa-ctctgtgccagcagccgcggta
agacagaggatgcaagcgtta-tccggaatgattgggcgtaaagcgtctgtaggtggctt
tt-ca-----agtctgctgtcaaatcccagggcttaactc-----------tggacaggc
ggt--ggaaactatca-agctggagtac----ggtaggggcagagggaatttc--cggtg
gagcggtgaaatgcg---tagagatcggaaagaacac---caacg-gcgaaagcactctg
ct-gggccgacactgacactg-----agagacgaaagctaggggagcgaatgggattaga
taccccagtagtcct-agccgtaaacgatggatactaagcgctgtgcg-------tatcg
acccgtgcagtgctgtagctaacgcgttaagtatcccgcctggggagtacgttcgcaaga
atgaaactcaaaggaattgacgggggcccgcacaagcggtggagcatgtggtttaattcg
atgcaacgcgaagaaccttaccaggact-----------tgacatg-ccgcgaattctct
t---------------------------------------------------------ga
aagagaggagtgcctt---cgg-------gaacgcggacacaggtggtgcatggctgtcg
tcagctcgtgccgtaaggtgttgggttaagtcccgcaacgagcgcaaccct---------
------------cgtgtttagttgcc-atcactga-------gtttggaaccctaaacag
actgcc------------ggtgataagccggaggaaggtg------------aggatgac
gtcaagtcagcatgcccc-ttacgtcctgggcgacacacgtgctacaatggc-cgggaca
aagggtcgcg------------------------------accccgcgagggcaagctaa
cctc--------aaaaacccggcctcagttcagattgcaggctgcaactcgcctgcatga
agccggaatcgctagtaatcgccggtcagccatacggcggtgaa---ttcgttcccgggc
cttgtacacaccgcccgtcacactacggga------gctggccatgcccgaagtcgtta-
ccttaaccc------taaggaaggggatgccgaaggcagggctag-----------tgac
tggagtgaagtcgtaacaaggtagccgtactggaaggtgcggctggatcacctccttt--
------------------------------------------------------------
------------------------------------------------------------
--------------------------------------------
>Vaucheria_litorea__(SAR) GenBank_locus_tag:ValiC_r006
--------------------------------------gaaattatagagagtttgatcc
tggctcaggatgaacgctggcggtatgctt-tacacatgcaagtcgaacgcaa-------
--------------gtctaa------------------cttgagtggcggacgggtgagt
aacacgtgag-------aattcacctttaggcgggg----------------aataacta
ttggaaacgatagctaatgccccat------------------------atgctcatat-
----------------gagtgaaaagaatt------------------------------
------ttt---ctacctgaagagaagct-cgcggctgattagctagttggt-aaggtaa
tggcttaccaaggcgacgatcagtagctggtttgagagaatgatcagccacactggaact
gagacacggtccagactc----ctacgggaggcagcagtggggaattttccgcaatgggc
-gaaagcctgacggagcaataccgcgtgaggg------------------------agaa
aggcttt-------------cgggttgtaaacctct-tttatcaaggaagaaa-ttt---
----tgacgtgtacttgatgaat-aagcatcggctaa-ctccgtgccagcagccgcggta
agacggaggatgcaagtgtta-tccggaattattgggcgtaaagcgtctgtaggtggttt
aa-aa-----agtcgacggttaaatattgaagcttaactt-----------caaaactgc
cgt--ggaaactttta-aactagagtat----gataggggtagagggaatttc--cagtg
gagcggtgaaatgcg---tagatattggaaagaccac---cgatg-gcgaaagcactcta
ct-gggtcattactgacacta-----agagacgaaagctaggggagcaaatgggattaga
taccccagtagtcct-agctgtaaacgatggatactagatgttgtgtg-------tattg
acccatgcagtatcgtagctaacgcgttaagtatcccgcctgggaagtacgctcgcaaga
gtgaaactcaaaggaattgacgggggcccgcacaagcggtggagcatgtggtttaattcg
atgcaacgcgaagaaccttaccaggatt-----------tgacatg-gcgtgaattcttt
t---------------------------------------------------------ga
aaaaaagaagtgcctt---cgg-------gaacacgtacacaggtggtgcatggctgtcg
tcagctcgtgtcgtgagatgttgggttaagtcccgcaacgagcgcaaccct---------
------------tatttttagttgct--ttt------------taaagttatcttaaaag
actgcc------------agttataaactggaggaaggtg------------aggatgac
gtcaagtcatcatgcccc-ttacatcctgggctacacacgtgctacattggg-taagaca
aaaagtcgca------------------------------agcctgtgaaggttagctaa
tctt--------a-aaacttattctaagttcagattgaaggctgcaactcgccttcatga
agatggaatcgctagtaatcgctggtcagctacacagcggtgaa---tccgttcccgggc
cttgtacacaccgcccgtcacaccatggaa------gctggctatgcccgaagttgtta-
ttttaacca------attggaggaaggcacctaaggcagagctag-----------tgac
tagggtgaagtcgtaacaaggtagccgtacgggaacgtgcggctggatcacctcctt---
------------------------------------------------------------
------------------------------------------------------------
--------------------------------------------
>Apopellia_endiviifolia__(Embryophyta) GenBank_locus_tag:F728_r008
----------------------------------------tctcatggagagtttgatcc
tggctcaggatgaacgctggcggcatgctt-aacacatgcaagtcggacgggaagcatcc
-------tagtggt----------------------gtttccagtggcggacgggtgagt
aacgcgtaag-------aacctgcccttaggagggg----------------gacaacag
ctggaaacgattgctaataccccat------------------------aggctgagga-
------------------gcaaaa-ggagg------------------------------
------aat---ccgcctaaggaggggct-tgcgtctgattagctagttggt-gaggtaa
tggctcaccaaggcgacgatcagtagctggtctgagaggatgatcagccacactgggact
gagacacggcccagactc----ttacgggaggcagcagtggggaattttccgcaatgggc
-aaaagcctgacggagcaatgccgcgtggagg------------------------taga
aggctca-------------cgggtcgtaaactcct-tttctcagagaagatg-tga---
----tgacgg-tatctgaggaat-aagcatcggctaa-ctctgtgccagcagccgcggta
agacagaggatgcaagcgtta-tccggaatgattgggcgtaaagcgtctgtaggtggctt
tt-ta-----agtctgccgtcaaatcccagggctcaaccc-----------cggacaggc
ggt--ggaaactatca-agctggagtac----ggtaggggcagagggaatttc--cggtg
gagcggtgaaatgcg---tagagatcggaaagaacac---caatg-gcgaaagcactctg
ct-gggccgacactgacactg-----agagacgaaagctaggggagcaaatgggattaga
taccccagtagtcct-agctgtaaacgatggatactaagcgctgcgcg-------tatcg
acccgtgcagtgctgtagctaacgcgttaagtatcccgcctggggagtacgttcgcaaga
atgaaactcaaaggaattgacgggggcccgcacaagcggtggagcatgtggtttaattcg
atgcaacgcgaagaaccttaccagggct-----------tgacatg-ccgcgaatctttc
c---------------------------------------------------------ga
aagagaagagtgcctc---cgg-------gaacgcggacacaggtggtgcatggctgtcg
tcagctcgtgccgtaaggtgttgggttaagtcccgcaacgagcgcaaccct---------
------------cttgtttagttgcc-atcattta-------gcttggaaccctaaacag
actgcc------------ggtgataagccggaggaaggtg------------aggatgac
gtcaagtcagcatgcccc-ttacgccctgggcgacacacgtgctacaatggc-cgggaca
aagggtcgcg------------------------------acctcgcgaggggaagctaa
tctc--------aaaaacccggcctcagttcggattgcaggctgcaactcgcctgcatga
agccggaatcgctagtaatcgccggtcagccatacggcggtgaa---tccgttcccgggc
cttgtacacaccgcccgtcacactatggga------gctggccatgcccgaagtcgtta-
ctccaaccg------caagggggggagcgccgaaggcagggctag-----------tgac
tggagtgaagtcgtaacaaggtagccgtactggaaggtgcggctggatcacctcc-----
------------------------------------------------------------
------------------------------------------------------------
--------------------------------------------
>Huperzia_serrata__(Embryophyta) GenBank_locus_tag:B2L44_pgr008
----------------------------------------tctcatggagagtttgatcc
tggctcaggatgaacgctggcggcatgctt-aacacatgcaagtcggacgggaagcatct
-------tagtggt----------------------gttttcagtggcggacgggtgggt
aacgcgtaag-------aacctgcccttgggagggg----------------gacaacag
ctggaaacggctgctaataccccat------------------------aggctgagga-
------------------gcaaaa-ggagg------------------------------
------aaa--tctgcccaaggaggggct-tgcgtctgattagctagttggt-gaggcaa
tggcttaccaaggcgacgatcagtagctggtccgagaggatgatcagccacactgggact
gagacacggcccagactc----ctacgggaggcagcagtggggaattttctgcaatgggc
-gaaagcctgacagagcaatgccgcgtggagg------------------------taga
aggtcca-------------cgggtcgtaaactcct-tttctcagggaagaaa-caa---
----tgacgg-tatctgaggaat-aagcatcggctaa-ctctgtgccagcagccgcggta
agacagaggatgcaagcgtta-tccggaatgattgggcgtaaagcgtctgtaggtggctt
ct-ta-----agtccgccgtcaaatcccagggctcaaccc-----------tggacaggc
ggt--ggaaactacca-agctggagtac----ggtaggggcagagggaatttc--cggtg
gagcggtgaaatgcg---tagagatcggaaagaacac---caacg-gcgaaggcactctg
ct-gggccgacactgacactg-----agggacgaaagctaggggagcgaatgggattaga
taccccagtagtcct-agccgtaaacgatggataccaagcgctgcgcg-------tatcg
acccgttcagtgctgtagctaacgcgttgagtatcccgcctggggagtacgtttgcaaga
atgaaactcaaaggaattgacgggggcccgcacaagcggtggagcatgtggtttaattcg
atgcaacgcgaagaaccttaccagggct-----------tgacatg-ccgtgaatccttt
t---------------------------------------------------------ga
aagagaggagtgccct---cgg-------gaacgcggacacaggtggtgcatggctgtcg
tcagctcgtgccgtaaggtgttgggttaagtcccgcaacgagcgcaaccct---------
------------cgtgtttagttgcc-atcactag-------gtttggaactctgaatag
actgcc------------ggtgataagccggaggaaggtg------------aggatgac
gtcaagtcagcatgcccc-ttacgccctgggcgacacacgtgctacaatggc-cgggaca
aagggtcgca------------------------------accccgcgagggcaagctaa
cctc--------aaaaacccggcctaagttcggattgcaggctgcaactcgcctgcatga
agccggaatcgctagtaatcgccggtcagccatacggcggtgaa---tccgtccccgggc
cttgtacacaccgcccgtcacactatggga------gctggccatgcccgaagtcgtta-
cctcaaccg------caaggagggggatgccgaaggcagggctag-----------tgac
tggagtgaagtcgtaacaaggtagccgtactggaaggtgcggctggatt-----------
------------------------------------------------------------
------------------------------------------------------------
--------------------------------------------
>Quintinia_verdonii__(Embryophyta) GenBank_locus_tag:E4K91_pgr008
----------------------------------------tctcatggagagttcgatcc
tggctcaggatgaacgctggcggcatgctt-aacacatgcaagtcggacgggaa------
---------gtggt----------------------gtttccagtggcggacgggtgagt
aacgcgtaag-------aacctgcccttgggagggg----------------aacaacag
ctggaaacggctgctaataccccgt------------------------aggctgagga-
------------------gcaaaa-ggagg------------------------------
------aat---ccgcccgaggaggggct-cgcgtctgattagctagttggt-gaggcaa
tagcttaccaaggcgatgatcagtagctggtccgagaggatgatcagccacactgggact
gagacacggcccagactc----ctacgggaggcagcagtggggaattttccgcaatgggc
-gaaagcctgacggagcaatgccgcgtggagg------------------------taga
aggccca-------------cgggtcgtgaacttct-tttcccggagaagaag-caa---
----tgacgg-tatctggggaat-aagcatcggctaa-ctctgtgccagcagccgcggta
atacagaggatgcaagcgtta-tccggaatgattgggcgtaaagcgtctgtaggtggctt
tt-ta-----agtccgccgtcaaatcccagggctcaaccc-----------tggacaggc
ggt--ggaaactacca-agctggagtac----ggtaggggcagagggaatttc--cggtg
gagcggtgaaatgcg---tagagatcggaaagaacac---caacg-gcgaaagcactctg
ct-gggccgacactgacactg-----agagacgaaagctaggggagcgaatgggattaga
taccccagtagtcct-agccgtaaacgatggatactaggcgctgtgcg-------tatcg
acccgtgcagtgctgtagctaacgcgttaagtatcccgcctggggagtacgttcgcaaga
atgaaactcaaaggaattgacgggggcccgcacaagcggtggagcatgtggtttaattcg
atgcaaagcgaagaaccttaccagggat-----------tgacatg-ccgcgaatcctct
t---------------------------------------------------------ga
aagggaggggtgcctt---cgg-------gaacgcggatacaggtggtgcatggctgtcg
tcagctcgtgccgtaaggtgttgggttaagtcccgcaacgagcgcaaccct---------
------------cgtgtttagttgcc-atcgttga-------gtttggaaccctgaacag
actgcc------------ggtgataagccggaggaaggtg------------aggatgac
gtcaagtcatcatgcccc-ttatgccctgggcgacacacgtgctacaatggc-cgggaca
aagggtcgcg------------------------------atcccgcgagggtgagctaa
ctcc--------aaaaacccgtcctcagttcggattgcaggctgcaactcgcctgcatga
agccggaatcgctagtaatcgccggtcagccatacggcggtgaa---ttcgttcccgggc
cttgtacacaccgcccgtcacactatggga------gctggccatgcccgaagtcgtta-
ccttaaccg------caaggagggggatgccgaaggcagggctag-----------tgac
tggagtgaagtcgtaacaaggtagccgtactggaaggtgcggctggatcacctccttt--
------------------------------------------------------------
------------------------------------------------------------
--------------------------------------------
>Drimys_granadensis__(Embryophyta) GenBank_locus_tag:DrgrCr001
----------------------------------------tctcatggagagttcgatcc
tggctcaggatgaacgctggcggcatgctt-aacacatgcaagtcggacgggaa------
---------gtggt----------------------gtttccagtggcggacgggtgagt
aacgcgtaag-------aacctgcccttgggagggg----------------aacaacaa
ctggaaacggctgctaataccccgt------------------------aggctgagga-
------------------gcaaaa-ggagg------------------------------
------aat---ccgcccgaggaggggct-cgcgtctgattagctagttggt-gaggcaa
tagcttaccaaggcgatgatcagtagctggtccgagaagatgatcagccacactgggact
gagacacggcccagactc----ctacgggaggcagcagtggggaattttccgcaatgggc
-gaaagcctgacggagcaatgccgcgtggagg------------------------taga
aggccca-------------cgggtcgtgaacttct-tttcccggagaagaag-caa---
----tgacgg-tatctggggaat-aagcatcggctaa-ctctgtgccagcagccgcggta
agacagaggatgcaagcgtta-tccggaatgattgggcgtaaagcgtctgtaggtggctt
tt-ca-----agtccgccgtcaaatcccagggctcaaccc-----------tggacaggc
ggt--ggaaactacca-agctggagtac----ggtaggggcagagggaatttc--cggtg
gagcggtgaaatgcg---tagagatcggaaagaacac---caacg-gcgaaagcactctg
ct-gggccgacactgacactg-----agagacgaaagctaggggagcgaatgggattaga
taccccagtagtccc-agccgtaaacgatggatactaggcgctgtgcg-------tatcg
acccgtgcagtgctgtagctaacgcgttaagtatcccgcctggggagtacgttcgcaaga
atgaaactcaaaggaattgacgggggcccgcacaagcggtggagcatgtggtttaattcg
atgcaaagcgaagaaccttaccagggct-----------tgacatg-ccgtgaatcctct
t---------------------------------------------------------ga
aagagaggggtgcctt---cgg-------gaacgcggacacaggtggtgcatggctgtcg
tcagctcgtgccgtaaggtgttgggttaagtcccgcaacgagcgcaaccct---------
------------cgtgtttagttgcc-accattga-------gtttggaaccctgaacag
actgcc------------ggtgataagccggaggaaggtg------------aggatgac
gtcaagtcatcatgcccc-ttatgccctgggcgacacacgtgctacaatggc-cgggaca
aagggtcgcg------------------------------atcccgcgagggtgagctaa
ctcc--------aaaaacccgtcctcagttcggattgcaggctgcaactcgcctgcatga
agccggaatcgctagtaatcgccggtcagccatacggcggtgaa---ttcgttcccgggc
cttgtacacaccgcccgtcacactatggga------gctggccatgcccgaagtcgtta-
ccttaaccg------caaggagggggatgccgaaggcggggctag-----------tgac
tggagtgaagtcgtaacaaggtagccgtactggaaggtgcggctggatcacctccttt--
------------------------------------------------------------
------------------------------------------------------------
--------------------------------------------
>Azadirachta_indica__(Embryophyta) GenBank_locus_tag:CP89_r008
----------------------------------------tctcatggagagttcgatcc
tggctcaggatgaacgctggcggcatgctt-aacacatgcaagtcggacgggaa------
---------gtggt----------------------gtttccagtggcggacgggtgagt
aacgcgtaag-------aacctgcccttgggagggg----------------aacaacag
ctggaaacggctgctaataccccgt------------------------aggctgagga-
------------------gcaaaa-ggagg------------------------------
------aat---ccgcccgaggaggggct-cgcgtctgattagctagttggt-gaggcaa
tagcttaccaaggcgatgatcagtagctggtccgagaggatgatcagccacactgggact
gagacacggcccagactc----ctacgggaggcagcagtggggaattttccgcaatgggc
-gaaagcctgacggagcaatgccgcgtggagg------------------------taga
aggccca-------------cgggtcgtgaacttct-tttcccggagaagaag-caa---
----tgacgg-tatctggggaat-aagcatcggctaa-ctctgtgccagcagccgcggta
atacagaggatgcaagcgtta-tccggaatgattgggcgtaaagcgtctgtaggtggctt
tt-ta-----agtccgccgtcaaatcccagggctcaaccc-----------tggacaggc
ggt--ggaaactacca-agctggagtac----ggtaggggcagagggaatttc--cggtg
gagcggtgaaatgcg---tagagatcggaaagaacac---caacg-gcgaaagcactctg
ct-gggccgacactgacactg-----agagacgaaagctaggggagcgaatgggattaga
taccccagtagtcct-agccgtaaacgatggatactaggcgctgtgcg-------tatcg
acccgtgcagtgctgtagctaacgcgttaagtatcccgcctggggagtacgttcgcaaga
atgaaactcaaaggaattgacgggggcccgcacaagcggtggagcatgtggtttaattcg
atgcaaagcgaagaaccttaccagggct-----------tgacatg-ccgcgaatcctct
t---------------------------------------------------------ga
aagagaggggtgcctt---cgg-------gaacgcggacacaggtggtgcatggctgtcg
tcagctcgtgccgtaaggtgttgggttaagtcccgcaacgagcgcaaccct---------
------------cgtgcttagttgcc-accgttga-------gtttggaaccctgagcag
actgcc------------ggtgataagccggaggaaggtg------------aggatgac
gtcaagtcatcatgcccc-ttatgccctgggcgacacacgtgctacaatggc-cgggaca
aagggtcgcg------------------------------atcccgcgagggtgagctaa
ctcc--------aaaaacccgtcctcagttcggattgcaggctgcaactcgcctgcatga
agccggaatcgctagtaatcgccggtcagccatacggcggtgaa---ttcgttcccgggc
cttgtacacaccgcccgtcacactatggga------gctggccatgcccgaagtcgtta-
ccttaaccg------caaggaggggggtgccgaaggcagggctag-----------tgac
tggagtgaagtcgtaacaaggtagccgtactggaaggtgcggctggatcacctccttt--
------------------------------------------------------------
------------------------------------------------------------
--------------------------------------------
>Cylindrotheca_closterium__(SAR) GenBank_locus_tag:EX60_r006
-----------------------------------------tttaaagagagtttgatcc
tggctcaggatgaacgctggcgagatgcct-tatacatgcaagtcgtacgaga-------
---------------ttaaa------------------atcaagtggcggacgggtgagt
aacacgtaag-------aatttgcctttaggagggg----------------gataacaa
ttggaaacgattgctaataccccat------------------------atgctttcga-
------------------gtgaaatggatt------------------------------
------ttt---ctgcctaaagagaagct-tgcgtctgattagcttgttggt-gaggtaa
tggctcaccaaggcgacgatcagtatctggtttgagaggacgatcagacacactggaact
gagacacggtccagactc----ctacgggaggcagcagtagggaattttccgcaatgggc
-gaaagcctgacggagcaatctcgcgtgaggg------------------------atga
cggccta-------------tgggttgtaaacctct-tttttcagggaggaat-aaa---
----tgacgtgtacctgaagaat-aagcatcggctaa-ctccgtgccagcagccgcggta
agacggaggatgcaagtgtta-tccggaatcactgggcgtaaagcgtctgtaggtggttt
aa-ta-----agtcaactgttaaatcttaaagcttaactt-----------tgaaatcgc
agt--cgaaactatta-gactagagtat----agtaggggtaaagggaatttc--cagtg
gagcggtgaaatgcg---tagagattggaaagaacac---cgatg-gcgaaggcacttta
ct-gggctattactaacactc-----agagacgaaagctagggtagcaaatgggattaga
taccccagtagtcct-agctgtaaacaatggatactagatgttgaaca-------gatcg
acctgtgcagtatcaaagctaacgcgttaagtatcccgcctgggaagtatgctcgcaaga
gtgaaactcaaaggaattgacgggggcccgcacaagcggtggagcatgtggtttaattcg
atgcaacgcgaagaaccttaccagggtt-----------tgacatg-atatgaatttctt
t---------------------------------------------------------ga
aagaagaaagtgcctt---ttg-------gaacatatacacaggtggtgcatggctgtcg
tcagctcgtgtcgtgagatgttgggttaagtcccgcaacgagcgcaacccc---------
------------tatttttagttgcc----t------------tatggaactctagaaag
actgcc------------ggttataaaccggaggaaggcg------------gggatgac
gtcaagtcagcatgcccc-ttacaccctgggctacacacgtgctacaatggg-tgagaca
ataagatgca------------------------------actctgcgaagataagctaa
tcta--------t-aaactcactctaagttcggattgtaggctgcaactcgcctacatga
agttggaatcgctagtaatcgctggtcagctatacagcggtgaa---ttcgttcccgggc
cttgtacacaccgcccgtcacaccatggaa------gctggttatacccaaagtcgtta-
ctctaacct-----ttttggaggaggatgcctaaggtagaattag-----------tgac
tggggtgaagtcgtaacaaggtaaccgtactggaaggtgcggttggatcacctccttt--
------------------------------------------------------------
------------------------------------------------------------
--------------------------------------------
>Isoetes_butleri__(Embryophyta) GenBank_locus_tag:DXF27_pgr008
----------------------------------------tcccatggagagtttgatcc
tggctcaggatgaacgctggcggcatgctt-aacacatgcaagtcggacgggaagcatcc
------acagtggt----------------------gtttccagtggcggacgggtgagt
aacgcgtaag-------aacctgcccttgggggggg----------------gacaacgg
ctggaaacggctgctaataccctat------------------------aggctgagga-
------------------gcgaaa-ggagg------------------------------
------aaa--tccgcccaaggaggggct-tgcgtctgattagctggttggt-gaggcaa
cggcttaccaaggcgacgatcagtagctggtccgagaggatgatcagccacactgggact
gagacacggcccagactc----ctacgggaggcagcagtggggaattttccgcaatgggc
-gaaagcctgacggagcaatgccgcgtggagg------------------------taga
aggccca-------------cgggtcgtaaactcct-tttctcggagaagaag-caa---
----tgacgg-tatctgaggaat-aagcatcggctaa-ccctgtgccagcagccgcggta
agacagaggatgcaagcgtta-tccggaatgattgggcgtaaagcgtctgtaggtggctt
cg-ca-----agtccgccgtcaaatctcagggctcaaccc-----------tggacaggc
ggt--ggaaactacca-agctggagtac----ggtaggggcagagggaattcc--cggtg
gagcggtgaaatgcg---tagagatcgggaagaacaccaacaacg-gcgaaagcactctg
ct-gggccgacactgacactg-----agagacgaaagctaggggagcgaatgggattaga
taccccagtagtcct-agccgtaaacgatggatactaggcgctgtgcg-------tatcg
acccgtgcagtgccgcagctaacgcgttaagtatcccgcctggggagtacgttcgcaaga
atgaaactcaaaggaattgacgggggcccgcacaagcggtggagcatgtggtttaattcg
atgcaacgcgaagaaccttaccagggct-----------tgacatg-ccgcgaatcctct
t---------------------------------------------------------ga
gagagaggagtgcctt---cgg-------gaacgcggacacaggtggtgcatggctgtcg
tcagctcgtgccgtaaggtgttgggttaagtcccgcaacgagcgcaaccct---------
------------cgtgtttagttgcc-accattga-------gtttggaaccctaaacag
actgcc------------ggtgataagccggaggaaggtg------------aggatgac
gtcaagtcagcatgcccc-ttacgccctgggcgacacacgtgctacaatggc-cgggaca
aagggtcgca------------------------------accccgcgagggcaagctaa
cctc--------agaaacccggcctcagttcggattgcaggctgcaactcgcctgcacga
agccggaatcgctagtaatcgccggtcagccatacggcggtgaa---tccgttcccgggc
cttgtacacaccgcccgtcacactatggga------gctggccatgcccgaaatcgtta-
ccttaaccg------caaggggaggaatgccgaaggcagggctag-----------tgac
tggagtgaagtcgtaacaaggtagccgtactggaaggtgcggctggatcacctccttt--
------------------------------------------------------------
------------------------------------------------------------
--------------------------------------------
>Cucumis_hystrix__(Embryophyta) GenBank_locus_tag:CD82_r008
----------------------------------------tctcatggagagttcgatcc
tggctcaggatgaacgctggcggcatgctt-aacacatgcaagtcggacgggaa------
---------gtggt----------------------gtttccagtggcggacgggtgagt
aacgcgtaag-------aacctgcccttgggagggg----------------aacaacag
ctggaaacggctgctaataccccgt------------------------acgctgagga-
------------------gcaaaa-ggagg------------------------------
------aat---ccgcccgaggaggggct-cgcgtctgattagctagttggt-gaggcaa
tagcttaccaaggcgatgatcagtagctggtccgagaggatgatcagccacactgggact
gagacacggcccagactc----ctacgggaggcagcagtggggaattttccgcaatgggc
-gaaagcctgacggagcaatgccgcgtggagg------------------------taga
aggccta-------------cgggtcgtgaacttct-tttcccggagaagaag-caa---
----tgacgg-tatctggggaat-aagcatcggctaa-ctctgtgccagcagccgcggta
atacagaggatgcaagcgtta-tccggaatgattgggcgtaaagcgtctgtaggtggctt
tt-ta-----agtccgccgtcaaatcccagggctcaaccc-----------tggacaggc
ggt--ggaaactacca-agctggagtac----ggtaggggcagagggaatttc--cggtg
gagcggtgaaatgcg---tagagatcggaaagaacac---caacg-gcgaaagcactctg
ct-gggccgacactgacactg-----agagacgaaagctaggggagcgaatgggattaga
taccccagtagtcct-agccgtaaacgatggatactaggcgctgtgcg-------tatcg
acccgtgcagtgctgtagctaacgcgttaagtatcccgcctggggagtacgttcgcaaga
atgaaactcaaaggaattgacgggggcccgcacaagcggtggagcatgtggtttaattcg
atgcaaagcgaagaaccttaccagggct-----------tgacatg-ccgcgaatcctct
t---------------------------------------------------------ga
aagagaggggtgcctt---cgg-------gaacgcggacacaggtggtgcatggctgtcg
tcagctcgtgccgtaaggtgttgggttaagtcccgcaacgagcgcaaccct---------
------------cgtgtttagttgccaaccgttga-------ggttggaaccctgagcag
actgcc------------ggtgataagccggaggaaggtg------------aggatgac
gtcaagtcatcatgcccc-ttatgccctgggcgacacacgtgctacaatggc-cgggaca
aagggtcgtg------------------------------atcccgcgagggtgagctaa
ctcc--------aaaaacccgtcctcagttcggattgtaggctgcaactcgcctgcatga
agccggaatcgctagtaatcgccggtcagccatacggcggtgaa---ttcgttcccgggc
cttgtacacaccgcccgtcacactatggga------gctggccatgcccgaagtcgtta-
ccttaaccg------caaggagggggatgccgaaggcagggctag-----------tgac
tggagtgaagtcgtaacaaggtagccgtactggaaggtgcggctggatcacctccttt--
------------------------------------------------------------
------------------------------------------------------------
--------------------------------------------
>Cocos_nucifera__(Embryophyta) GenBank_locus_tag:Q438_r008
----------------------------------------tctcatggagagttcgatcc
tggctcaggatgaacgctggcggcatgctt-aacacatgcaagtcggacgggaa------
---------gtggt----------------------gtttccagtggcggacgggtgagt
aacgcgtaag-------aacctgcccttgggagggg----------------aacaacaa
ctggaaacggttgctaataccccgt------------------------aggctgagga-
------------------gcaaaa-ggagg------------------------------
------aat---ccgcccgaggaggggct-cgcgtctgattagctagttggt-gaggcaa
tagcttaccaaggcgatgatcagtagctggtccgagaggatgatcagccacactgggact
gagacacggcccagactc----ctacgggaggcagcagtggggaattttccgcaatgggc
-gaaagcctgacggagcaatgccgcgtggagg------------------------taga
aggccca-------------cgggtcgtgaacttct-tttctcggagaagaag-caa---
----tgacgg-tatctgaggaat-aagcatcggctaa-ctctgtgccagcagccgcggta
agacagaggatgcaagcgtta-tccggaatgattgggcgtaaagcgtctgtaggtggctt
tt-ca-----agtccgccgtcaaatcccagggctcaaccc-----------tggacaggc
ggt--ggaaactacca-agctggagtac----ggtaggggcagagggaatttc--cggtg
gagcggtgaaatgcg---tagagatcggaaagaacac---caacg-gcgaaagcactctg
ct-gggccgacactgacactg-----agagacgaaagctaggggagcaaatgggattaga
taccccagtagtcct-agccgtaaacgatggatactaggcgctgtgcg-------tatcg
acccgtgcagtgctgtagctaacgcgttaagtatcccgcctggggagtacgttcgcaaga
atgaaactcaaaggaattgacgggggcccgcacaagcggtggagcatgtggtttaattcg
atgcaaagcgaagaaccttaccggggct-----------tgacatg-ccgcgaatcctct
t---------------------------------------------------------ga
aagagaggggtgcctt---cgg-------gaacgcggacacaggtggtgcatggctgtcg
tcagctcgtgccgtaaggtgttgggttaagtcccgcaacgagcgcaaccct---------
------------cgtgtttagttgcc-accgttga-------gtttggaaccctgaacag
actgcc------------ggtgataagccggaggaaggtg------------aggatgac
gtcaagtcatcatgcccc-ttatgccctgggcgacacacgtgctacaatggc-cgggaca
aagggtcgcg------------------------------atcccgcgagggtgagctaa
ctcc--------aaaaacccgtcctcagttcggattgcaggctgcaactcgcctgcatga
agccggaatcgctagtaatcgccggtcagccatacggcggtgaa---ttcgttcccgggc
cttgtacacaccgcccgtcacactatggga------gctggccatgcccgaagtcgtta-
ccttaaccg------caaggagggggatgccgaaggcggggctag-----------tgac
tggagtgaagtcgtaacaaggtagccgtactggaaggtgcggctggatcacctccttt--
------------------------------------------------------------
------------------------------------------------------------
--------------------------------------------
>Gymnomitrion_concinnatum__(Embryophyta) GenBank_locus_tag:EJ549_pgr008
----------------------------------------tctcatggagagtttgatcc
tggctcaggatgaacgctggcggcatgctt-aacacatgcaagtcgtacgggaaatatcc
-------tagtggt----------------------gtttccagtggcggacgggtgagt
aacgcgtaag-------aacctgcccttgggggggg----------------gacaacag
ctggaaacggttgctaataccccat------------------------aggctgagga-
------------------gcaaaa-ggagg------------------------------
------gat---ccgcccaaggagggtct-tgcgtctgattagctagttggt-gaggtaa
tggctcaccaaggcgacgatcagtagctggtctgagaggatgatcagccacactgggact
gagacacggcccagactc----ttacgggaggcagcagtggggaattttccgcaatgggc
-gaaagcctgacggagcaatgccgcgtggagg------------------------taga
aggctca-------------cgggtcgtaaactcct-tttctcagagaagatg-caa---
----tgacgg-tatctgaggaat-aagcatcggctaa-ctctgtgccagcagccgcggta
agacagaggatgcaagcgtta-tccggaatgattgggcgtaaagcgtctgtaggtggctt
tt-ta-----agtccaccgtcaaatcccagggctcaaccc-----------tggacgggc
ggt--ggaaactacca-agctggagtac----ggtaggggcaaagggaatttc--cggtg
gagcggtgaaatgcg---tagagatcggaaagaacac---caatg-gcgaaagcactttg
ct-gggccgacactgacactg-----agagacgaaagctaggggagcaaatgggattaga
taccccagtagtcct-agctgtaaacgatggatactaagcgctgtgcg-------tatcg
acccgtgcagtgctgtagctaacgcattaagtatcccgcctggggagtacgttcgcaaga
atgaaactcaaaggaattgacgggggcccgcacaagcggtggagcatgtggtttaattcg
atgcaacgcgaagaaccttaccagggct-----------tgacatg-ccgcgaatctttt
t---------------------------------------------------------ga
aaagaaagagtgcctt---cgg-------gaacgcggacacaggtggtgcatggctgtcg
tcagctcgtgccgtaaggtgttgggttaagtcccgcaacgagcgcaaccct---------
------------cttgtttagttgcc-ataactta-------gttcggaaccctaaacag
actgcc------------ggtgataagccggaggaaggtg------------aggatgac
gtcaagtcagcatgcccc-ttacgccctgggcgacacacgtgctacaatggc-caggaca
aagggtcgcg------------------------------acctcgcgagagagagctaa
cccc--------aaaaacctggccccagttcggattgcaggctgcaactcgcctgcatga
agccggaatcgctagtaatcgccggtcagccatacggcggtgaa---tccgttcccgggc
cttgtacacaccgcccgtcacactatggga------gctggccatgcccgaagtcgtta-
ctctaaccg------caaggaggggggtgccgaaggcagggctag-----------tgac
tggagtgaagtcgtaacaaggtagccgtactggaaggtgcggctggatcacctccttt--
------------------------------------------------------------
------------------------------------------------------------
--------------------------------------------
>Machilus_yunnanensis__(Embryophyta) GenBank_locus_tag:APY56_gr008
----------------------------------------tctcatggagagttcgatcc
cggctcaggatgaacgctggcggcatgcct-aacacatgcaagtcggacgggaa------
---------gtggt----------------------gtttccagtggcggacgggtgagt
aacgcgtaag-------aacctgcccttgggagggg----------------aacaacaa
ctggaaacggctgctaataccccgt------------------------aggctgagga-
------------------gcaaaa-ggagg------------------------------
------aat---ctgcccgaggaggggct-cgcgtctgattagctagttggt-gaggcaa
tagcttaccaaggcgatgatcagtagctggtccgagaggatgatcagccacactgggact
gagacacggcccagactc----ctacgggaggcagcagtggggaattttccgcaatgggc
-gaaagcctgacggagcaatgccgcgtggagg------------------------taga
aggccca-------------cgggtcatgaacttct-tttcccggagaagaag-caa---
----tgacgg-tatctgaggaat-aagcatcggctaa-ctctgtgccagcagccgcggta
agacagaggatgcaagcgtta-tctggaatgattgggcgtaaggcgtctgtaggtggctt
tt-ca-----agtccgccgtccaatcccagggctcaaccc-----------tggacaggc
ggt--ggaaactacca-agctggagtac----ggtaggggcagagggaatttc--cggtg
gagcggtgaaatgcg---tagagatcggaaagaacac---caacg-gcgaaagcaccctg
ct-gggccgacactgacactg-----agagacgaaagctaggggagcgaatgggattaga
taccccagtagtcct-agccgtaaacgatggatactaggcgctgtgcg-------tatcg
acccgtgcagtgctgtagctaacgcgttaagtatcccgcctggggagtacgttcgcaaga
atgaaactcaaaggaattgacgggggcccgcacaagcggtggagcatgtggtttaattcg
atgcaaagcgaagaaccttaccagggct-----------tgacatg-ccgtgaatcctct
t---------------------------------------------------------ga
aagagaggggtgcctt---cgg-------gaacgcggacacaggtggtgcatggctgtcg
tcagctcgtgccgtaaggtgttgggttaagtcccgcaacgagcgcaaccct---------
------------cgtgtttagttgcc-accattga-------gtttggaaccctgaacag
accgcc------------ggtgataagccggaggaaggtg------------aggatgac
gtcaagtcatcatgcccc-ctatgccctgggcgacacacgtgttacaatggc-cgggaca
aagggtcgcg------------------------------atcccgccagggtgagctaa
ctcc--------aaaaacccgtcctaagttcggattgcaggctgcaactcgcctgcatga
agccggaatcgctagtaatcgccggtcagccatacggcggtgaa---ttcgttcccgggc
cttgtacacaccgcccgtcacactgtggga------gctggctatgcccgaagtcgtta-
ccttaaccg------caaggagggggatgccgaaggcggggctag-----------tgac
tggagtgaagtcgtaacaaggtagccgtactggaaggtgcggctggatcacctccttt--
------------------------------------------------------------
------------------------------------------------------------
--------------------------------------------
>Phragmites_australis__(Embryophyta) GenBank_locus_tag:X588_r008
---------------------------------------atctcatggagagttcgatcc
tggctcaggatgaacgctggcggcatgctt-aacacatgcaagtcgaacgggaa------
---------gtggt----------------------gtttccagtggcgaacgggtgagt
aacgcgtaag-------aacccgcccttgggagggg----------------aacaacaa
ctggaaacggttgctaataccccgt------------------------aggctgagga-
------------------gcaaaa-ggaga------------------------------
------aat---ccgcccaaggaggggct-cgcgtctgattagctagttggt-gaggcaa
tagcttaccaaggcgatgatcagtagctggtccgagaggatgatcagccacactgggact
gagacacggcccagactc----ctacgggaggcagcagtggggaattttccgcaatgggc
-gaaagcctgacggagcaatgccgcgtggagg------------------------tgga
aggccta-------------cgggtcgtcaacttct-tttctcggagaagaaa-caa---
----tgacgg-tatctgaggaat-aagcatcggctaa-ctctgtgccagcagccgcggta
agacagaggatgcaagcgtta-tccggaatgattgggcgtaaagcgtctgtaggtggctt
tt-ca-----agtccgccgtcaaatcccagggctcaaccc-----------tggacaggc
ggt--ggaaactacca-agctggagtac----ggtaggggcagagggaatttc--cggtg
gagcggtgaaatgca---ttgagatcggaaagaacac---caacg-gcgaaagcactctg
ct-gggccgacactgacactg-----agagacgaaagctaggggagcaaatgggattaga
gaccccagtagtcct-agccgtaaacgatggatactaggtgctgtgcg-------actcg
acccgtgcagtgctgtagctaacgcgttaagtatcccgcctggggagtacgttcgcaaga
atgaaactcaaaggaattgacgggggcccgcacaagcggtggagcatgtggtttaattcg
atgcaaagcgaagaaccttaccagggct-----------tgacatg-ccgcgaatcctct
t---------------------------------------------------------ga
aagagaggggtgccct---cgg-------gaacgcggacacaggtggtgcatggctgtcg
tcagctcgtgccgtaaggtgttgggttaagtctcgcaacgagcgcaaccct---------
------------cgtgtttagttgcc-actatga--------gtttggaaccctgaacag
accgcc------------ggtgttaagccggaggaaggag------------aggatgag
gccaagtcatcatgcccc-ttatgccctgggcgacacacgtgctacaatggg-cgggaca
aagggtcgcg------------------------------atctcgcgagggtgagctaa
ctcc--------aaaaacccgtcctcagttcggattgcaggctgcaactcgcctgcatga
agcaggaatcgctagtaatcgccggtcagccatacggcggtgaa---tccgttcccgggc
cttgtacacaccgcccgtcacactatagga------gctggccaggtttgaagtcattac
ccttaaccg------taaggagggggatgcctaaggctaggcttg-----------cgac
tggagtgaagtcgtaacaaggtagccgtactggaaggtgcggctggatcacctccttt--
------------------------------------------------------------
------------------------------------------------------------
--------------------------------------------
>Orthotrichum_rogeri__(Embryophyta) GenBank_locus_tag:GU14_r001
----------------------------------------tttcatggagagtttgatcc
tggctcaggatgaacgctggcggcatgctt-aacacatgcaagtcggacgggaagcactc
-------tagtggt----------------------gttttcagtggcggacgggtgagt
aacgcgtaag-------aacctgcccttgggagggg----------------gacaacag
ctggaaacggttgctaataccccat------------------------aagctgagga-
------------------gcgaaa-ggagg------------------------------
------aat---ccacctaaggaggggct-tgcgtctgattagctagttggt-gaggcaa
tggcttaccaaggcgacgatcagtagctggtctgagaggatgatcagccacactgggact
gagacacggcccagactc----ctacgggaggcagcagtggggaattttccgcaatgggc
-gaaagcctgacggagcaatgccgcgtggagg------------------------taga
aggccca-------------cgggtcgtaaactcct-tttctcagagaagaag-caa---
----tgacgg-tatctgaggaat-aagcatcggctaa-ctctgtgccagcagccgcggta
agacagaggatgcaagcgtta-tccggaatgattgggcgtaaagcgtctgtaggtggctt
tt-ta-----agtctgccgtcaaatcccagggctcaaccc-----------tggacaggc
ggt--ggaaactacca-agctggagtac----ggtaggggcagagggaatttc--cggtg
gagcggtgaaatgcg---tagagatcggaaagaacac---caacg-gcgaaggcactctg
ct-gggccgacactgacactg-----agagacgaaagctaggggagcaaatgggattaga
taccccagtagtcct-agccgtaaacgatggatactaagcgctgtgcg-------tatcg
acccgtgcagtgctgtagctaacgcgttaagtatcccgcctggggagtacgttcgcaaga
atgaaactcaaaggaattgacgggggcccgcacaagcggtggagcatgtggtttaattcg
atgcaacgcgaagaaccttaccagggct-----------tgacatg-ccgtgaatccttt
t---------------------------------------------------------ga
gagaaaggagtgcctt---cgg-------gaacgcggacacaggtggtgcatggctgtcg
tcagctcgtgccgtaaggtgttgggttaagtcccgcaacgagcgcaaccct---------
------------cgtgtttagttgcc-atcattta-------gtttggaaccctaaacag
actgcc------------ggtgataagccggaggaaggtg------------aggatgac
gtcaagtcagcatgcccc-ttacgccctgggcgacacacgtgctacaatggc-cgggaca
aagggttgcg------------------------------accccgcgagggcaagctaa
cctc--------aaaaacccggcctcagttcggattgcaggctgcaactcgcctgcatga
agccggaatcgctagtaatcgccggtcagccatacggcggtgaa---tccgttcccgggc
cttgtacacaccgcccgtcacactatggga------gctggccatgcccgaagtcgtta-
ccctaaccg------taaggagggggatgccgaaggcagggctag-----------tgac
tggagtgaagtcgtaacaaggtagccgtactggaaggtgcggctggatcacctccttt--
------------------------------------------------------------
------------------------------------------------------------
--------------------------------------------
>Lindenbergia_philippensis__(Embryophyta) GenBank_locus_tag:W829_r001
----------------------------------------tctcatggagagttcgatcc
tggctcaggatgaacgctggcggcatgctt-aacacatgcaagtcggacgggaa------
---------gtggt----------------------gtttccagtggcggacgggtgagt
aacgcgtaag-------aacctgcccttgggagggg----------------aacaacgg
ctggaaacggctgctaataccccgt------------------------aggctgagga-
------------------gcaaaa-ggagg------------------------------
------aat---ccgcccgaggaggggct-tgcgtctgattagctagttggt-gaggcaa
tagcttaccaaggcgatgatcagtagctggtccgagaggatgatcagccacactgggact
gagacacggcccagactc----ctacgggaggcagcagtggggaattttccgcaatgggc
-gaaagcctgacggagcaatgccgcgtggagg------------------------taga
aggccca-------------cgggtcgtgaacttct-tttcccggagaagaag-caa---
----tgacgg-tatctggggaat-aagcatcggctaa-ctctgtgccagcagccgcggta
agacagaggatgcaagcgtta-tccggaatgattgggcgtaaagcgtctgtaggtggctt
tt-ta-----agtccgccgtcaaatcccagggctcaaccc-----------tggacaggc
ggt--ggaaactacca-agctggagtac----ggtaggggcagagggaatttc--cggtg
gagcggtgaaatgcg---tagagatcggaaagaacac---caacg-gcgaaagcactctg
ct-gggccgacactgacactg-----agagacgaaagctaggggagcgaatgggattaga
taccccagtagtcct-agccgtaaacgatggatactaggcgctgtgcg-------tatcg
acccgtgcagtgctgtagctaacgcgttaagtatcccgcctggggagtacgttcgcaaga
atgaaactcaaaggaattgacgggggcccgcacaagcggtggagcatgtggtttaattcg
atgcaaagcgaagaaccttaccagggct-----------tgacatg-ccgcgaatcctct
t---------------------------------------------------------ga
aagagaggggtgcctt---cgg-------gaacgcggacacaggtggtgcatggctgtcg
tcagctcgtgccgtaaggtgttgggttaagtcccgcaacgagcgcaaccct---------
------------cgtgtttagttgcc-atcgttga-------atttggaaccctgaacag
actgcc------------ggtgataagccggaggaaggtg------------aggatgac
gtcaagtcatcatgcccc-ttatgccctgggcgacacacgtgctacaatggc-cgggaca
aagggtcgcg------------------------------atcccgcgagggtgagctaa
cccc--------aaaaacccgtcctcagttcggattgcaggctgcaactcgcctgcatga
agccggaatcgctagtaatcgccggtcagccatacggcggtgaa---ttcgttcccgggc
cttgtacacaccgcccgtcacactatggga------gctggccatgcccgaagtcgtta-
ccttaaccg------caaggagggggatgccgaaggcagggctag-----------tgac
tggagtgaagtcgtaacaaggtagccgtactggaaggtgcggctggatcacctccttt--
------------------------------------------------------------
------------------------------------------------------------
--------------------------------------------
>Asterionella_formosa__(SAR) GenBank_locus_tag:EX63_r006
-----------------------------------------ttttaagagagtttgatcc
tggctcaggatgaacgctggcggtatgcct-tatacatgcaagtcgtacggga-------
------------gtttttaa------------------ctcaagtggcggacgggtgagt
aacacgtaag-------aatttgcctttaggagggg----------------gataacaa
ctggaaacggttgctaataccccat------------------------atgctttcga-
------------------gtgaaatgga--------------------------------
------ttt---ccgcctaaagagaagct-tgcggctgattagcttgttggt-gaggtaa
tggctcaccaaggcgacgatcagtatctggtttgagaggacgatcagacacactggaact
gagacacggtccagactc----ctacgggaggcagcagtagggaattttccgcaatgggc
-gaaagcctgacggagcaataccgcgtgaggg------------------------atga
ctgccta-------------tgggttgtaaacctct-tttttcagggaggaacacaa---
----tgacgtgtacctgaagaat-aagcatcggctaa-ctccgtgccagcagccgcggta
agacggaggatgcaagtgtta-tccggaatcactgggcgtaaagcgtctgtaggtggttt
aa-ta-----agtcaactgttaaatcttgaggcttaacct-----------caaaatcgc
agt--cgaaactatta-gactagagtat----agtaggggtaaagggaatttc--cagtg
gagcggtgaaatgcg---tagatattggaaagaacac---cgatg-gcgaaggcacttta
ct-gggctattactgacactc-----agagacgaaagctagggtagcaaatgggattaga
taccccagtagtcct-agctgtaaaccatggatactagatgttgaaca-------gatcg
acctgcgcagtatcaaagctaacgcgttaagtatcccgcctgggaagtatgctcgcaagg
gtgaaactcaaaggaattgacgggggcccgcacaagcggtggagcatgtggtttaattcg
atgcaacgcgaagaaccttaccagggtt-----------tgacatg-atacgaatttctt
t---------------------------------------------------------ga
aagaagaaagtgcctt---ttg-------gaacgtatacacaggtggtgcatggctgtcg
tcagctcgtgtcgtgagatgttgggttaagtcccgcaacgagcgcaaccct---------
------------tgtttttagttgcc----t------------tttggaactctaaaaag
actgcc------------ggttataaaccggaggaaggcg------------gggatgac
gtcaagtcagcatgcccc-ttacaccctgggctacacacgtgctacaatggg-cgagaca
atgagatgca------------------------------aacctgcgaaggctagctaa
tcta--------t-aaactcgttctaagttcggattgcaggctgcaactcgcctgcatga
agttggaatcgctagtaatcgctggtcagctatacagcggtgaa---tccgttcccgggc
cttgtacacaccgcccgtcacaccatggaa------gctggttatgcccgaagtcgtta-
ctctaacca------tttgggggaggacgcctaaggtagaattag-----------tgac
tggggtgaagtcgtaacaaggtaaccgtactggaaggtgcggttggatcacctccttt--
------------------------------------------------------------
------------------------------------------------------------
--------------------------------------------
>Ptilidium_pulcherrimum__(Embryophyta) GenBank_locus_tag:PtpuC_r001
----------------------------------------tctcatggagagtttgatcc
tggctcaggatgaacgctggcggcatgctt-aacacatgcaagtcgtacgggaaatatcc
-------tagtggt----------------------gtttccagtggcggacgggtgagt
aacgcgtaag-------aacctgcccttaggagggg----------------gacaacag
ctggaaacggttgctaataccccat------------------------aggctgagga-
------------------gcgaaa-ggagg------------------------------
------aat---ccgcccgaggagggtct-tgcgtctgattagctagttggt-gaggtaa
tggctcaccaaggcgacgatcagtagctggtctgagaggatgatcagccacactgggact
gagacacggcccagactc----ttacgggaggcagcagtggggaattttccgcaatgggc
-gaaagcctgacggagcaatgccgcgtggagg------------------------taga
aggctca-------------cgggtcgtaaactcct-tttctcagagaagatg-cga---
----tgacgg-tatctgaggaat-aagcatcggctaa-ctctgtgccagcagccgcggta
agacagaggatgcaagcgtta-tccggaatgattgggcgtaaagcgtctgtaggtggctt
ct-ta-----agtccgccgtcaaatcccagggctcaaccc-----------tggacaggc
ggt--ggaaactacca-agctggagtac----ggtaggggcagagggaatttc--cggtg
gagcggtgaaatgcg---tagagatcggaaagaacac---caatg-gcgaaagcactctg
ct-gggccgacactgacactg-----agagacgaaagctaggggagcaaatgggattaga
taccccagtagtcct-agctgtaaacgatggatactaagcgctgtgcg-------tatcg
acccgtgcagtgctgtagctaacgcgttaagtatcccgcctggggagtacgttcgcaaga
atgaaactcaaaggaattgacgggggcccgcacaagcggtggagcatgtggtttaattcg
atgcaacgcgaagaaccttaccagggct-----------tgacatg-ccgcgaatctttt
t---------------------------------------------------------ga
aagggaagagtgcctc---cgg-------gaacgcggacacaggtggtgcatggctgtcg
tcagctcgtgccgtaaggtgttgggttaagtcccgcaacgagcgcaaccct---------
------------cttgtctagttgcc-atcactaa-------gttcggaaccctaaacag
actgcc------------ggtgataagccggaggaaggtg------------aggatgac
gtcaagtcagcatgcccc-ttacgccctgggcgacacacgtgctacaatggc-cgggaca
aagggtcgtg------------------------------acctcgcgagggagagctaa
cccc--------aaaaacccgtcctcagttcggattgcaggctgcaactcgcctgcatga
agccggaatcgctagtaatcgccggtcagccatacggcggtgaa---tccgttcccgggc
cttgtacacaccgcccgtcacactatggga------gctggtcatgcccgaagtcgtta-
cttcaaccg------caaggagaggggtgccgaaggcagggctag-----------tgac
tggagtgaagtcgtaacaaggtagccgtactggaaggtgcggctggatcacctcc-----
------------------------------------------------------------
------------------------------------------------------------
--------------------------------------------
>Lonicera_japonica__(Embryophyta) GenBank_locus_tag:YB93_gr008
----------------------------------------tctcatggagagttcgatcc
tggctcaggatgaacgctggcggcatgctt-aacacatgcaagtcggacgggaa------
---------gtggt----------------------gtttccagtggcggacgggtgagt
aacgcgtaag-------aacctgcccttgggagggg----------------aacaacag
ctggaaacggctgctaataccccgt------------------------aggctgagga-
------------------gcaaaa-ggagg------------------------------
------aat---ccgcccgaggaggggct-cgcgtctgattagctagttggt-gaggcaa
tagcttaccaaggcgatgatcagtagctggtccgagaggatgatcagccacactgggact
gagacacggcccagactc----ctacgggaggcagcagtggggaattttccgcaatgggc
-gaaagcctgacggagcaatgccgcgtggagg------------------------taga
aggccct-------------cgggtcgtgaacttct-tttcccggagaagaag-caa---
----tgacgg-tatctggggaat-aagcatcggctaa-ctctgtgccagcagccgcggta
agacagaggatgcaagcgtta-tccggaatgattgggcgtaaagcgtctgtaggtggctt
tt-ta-----agtccgccgtcaaatcccagggctcaaccc-----------tggacaggc
ggt--ggaaactacca-agctggagtac----ggtaggggcagagggaatttc--cggtg
gagcagtgaaatgcg---tagagatcggaaagaacac---caacg-gcgaaagcactctg
ct-gggccgacactgacactg-----agagacgaaagctaggggagcgaatgggattaga
taccccagtagtcct-agccgtaaacgatggatactaggcgctgcgcg-------tatcg
acccgtgcagtgctgtagctaacgcgttaagtatcccgcctggggagtacgttcgcaaga
atgaaactcaaaggaattgacgggggcccgcacaagcggtggagcatgtggtttaattcg
atgcaaagcgaagaaccttaccagggct-----------tgacatg-ccgcgaatcctct
t---------------------------------------------------------ga
aagagaggggtgcctt---cgg-------gaacgcggacacaggtggtgcatggctgtcg
tcagctcgtgccgtaaggtgttgggttaagtcccgcaacgagcgcaaccct---------
------------cgtgtttagttgcc-atcgttga-------gtttggaaccctgaacag
actgct------------ggtgataagccggaggaaggtg------------aggatgac
gtcaagtcatcatgcccc-ttaagccctgggcgacacacgtgctacaatggc-cgggaca
aagggtcgcg------------------------------atcccgcgagggtgagctaa
ctcc--------aaaaacccgtcctcagttcggattgcaggctgcaactcgcctgcatga
agccggaatcgctagtaatcgccggtcagccatacggcggtgaa---ttcgttcccgggc
cttgtacacaccgcccgtcacactatggga------gctggccatgcccgaagtcctta-
ccttaaccg------caaggagggggatgccgaagtcagggctag-----------tgac
tggagtgaagtcgtaacaaggtagccgtactggaaggtgcggctggatcacctccttt--
------------------------------------------------------------
------------------------------------------------------------
--------------------------------------------
>Tetraphis_pellucida__(Embryophyta) GenBank_locus_tag:GU14_pr008
----------------------------------------tctcatggagagtttgatcc
tggctcaggatgaacgctggcggcatgcct-aacacatgcaagtcggacggaaagcatcc
-------tagtggt----------------------gctttcagtggcggacgggtgagt
aacgcgtaag-------aacctgcccttgggagggg----------------gacaacag
ctggaaacggttgctaataccccat------------------------aggctgagga-
------------------gtgaaa-ggagg------------------------------
------aat---ccgcccaaggaggggct-tgcgtctgattagctagttggt-ggggcaa
tggcttaccaaggcgacgatcagtagctggtctgagaggatgatcagccacactgggact
gagacacggcccagactc----ctacgggaggcagcagtggggaattttccgcaatgggc
-gaaagcctgacggagcaatgccgcgtggagg------------------------taga
aggccca-------------cgggtcgtaaactcct-tttctcggagaagaag-caa---
----tgacgg-tatctgaggaat-aagcatcggctaa-ctctgtgccagcagccgcggta
agacagaggatgcaagcgtta-tccggaatgattgggcgtaaagcgtctgtaggtggctt
tt-ta-----agtccgccgtcaaatcccagggctcaaccc-----------tggacaggc
ggt--ggaaactacca-agctggagtac----ggtaggggcagagggaatttc--cggtg
gagcggtgaaatgcg---tagagatcggaaagaacac---caacg-gcgaaagcactctg
ct-gggccgacactgacactg-----agagacgaaagctaggggagcgaatgggattaga
taccccagtagtcct-agccgtaaacgatggatactaagcgctgtgcg-------tatcg
acccgtgcagtgctgtagctaacgcattaagtatcccgcctggggagtacgttcgcaaga
atgaaactcaaaggaattgacgggggcccgcacaagcggtggagcatgtggtttaattcg
atgcaacgcgaagaaccttaccagggct-----------tgacatg-ccgtgaatccttt
t---------------------------------------------------------ga
aagagaggagtgcctt---cgg-------gaacacggacacaggtggtgcatggctgtcg
tcagctcgtgccgtaaggtgttgggttaagtcccgcaacgagcgcaaccct---------
------------catgtttagttgcc-atcattta-------gtttggaaccctaaacag
actgcc------------ggtgataagccggaggaaggtg------------aggatgac
gtcaagtcagcatgcccc-ttacgccctgggcgacacacgtgctacaatggc-cgggaca
aagggtcgcg------------------------------accccgcgagggcaagctaa
cctc--------aaaaacccggcctcagttcggattgcaggctgcaactcgcctgcatga
agccggaatcgctagtaatcgccggtcagccatacggcggtgaa---tccgttcccgggc
cttgtacacaccgcccgtcacactatggga------gctggccatgcccgaagtcgtta-
tcctaaccg------caaggagggggatgccgaaggcagggctag-----------tgac
tggagtgaagtcgtaacaaggtagccgtactggaaggtgcggctggatcacctccttt--
------------------------------------------------------------
------------------------------------------------------------
--------------------------------------------
>Glycine_soja__(Embryophyta) GenBank_locus_tag:W848_r001
----------------------------------------tctcatggagagttcgatcc
tggctcaggatgaacgctggcggcatgcct-tacacatgcaagtcggacgggaa------
---------gtggt----------------------gtttccagtggcggacgggtgagt
aacgcgtaag-------aacctacccttgggagggg----------------aacaacag
ctggaaacggctgctaataccccgt------------------------aggctgagga-
------------------gcaaaa-ggagg------------------------------
------aat---ccgcccgaggaggggct-cgcgtctgattagctagttggt-gaggcaa
tagcttaccaaggcgatgatcagtagctggtccgagaggatgatcagccacactgggact
gagacacggcccagactc----ctacgggaggcagcagtggggaattttccgcaatgggc
-gaaagcctgacggagcaatgccgcgtgaagg------------------------taga
aggccta-------------cgggtcatgaacttct-tttcccggagaagaag-caa---
----tgacgg-tatccggggaat-aagcatcggctaa-ctctgtgccagcagccgcggta
agacagaggatgcaagcgtta-tccggaatgattgggcgtaaagcgtctgtaggtggctt
tt-ta-----agttcgccgtcaaatcccagggctcaaccc-----------tggacaggc
ggt--ggaaactacca-agctggagtac----ggtaggggcagagggaatttc--cggtg
gagcggtgaaatgcg---tagagatcggaaagaacac---caacg-gcgaaagcactctg
ct-gggccgacactgacactg-----agagacgaaagctaggggagcgaatgggattaga
taccccagtagtcct-agccgtaaacgatggatactaggcgctgtgcg-------tatcg
acccgtgcaatgctgtagctaacgcgttaagtatcccgcctggggagtacgttcgcaaga
atgaaactcaaaggaattgacgggggcccgcacaagcggtggagcatgtggtttaattcg
atgcaaagcgaagaaccttaccagggct-----------tgacatg-ccgcgaatcctct
t---------------------------------------------------------ga
aagagaggggtgcctt---cgg-------gaacgcggacacaggtggtgcatggctgtcg
tcagctcgtgccgtaaggtgttgggttaagtcccgcaacgagcgcaaccct---------
------------cgtgtttagttgcc-aacattta-------gtttggaaccctgagcag
actgcc------------ggtgataagccggaggaaggtg------------aggatgac
gtcaagtcatcatgcccc-ttatgccctgggcgacacacgtgctacaatgga-cgggaca
aaggatcgcg------------------------------atcccgcgagggtgagctaa
ctcc--------aaaaacccgtcctcagttcggattgtaggctgcaactcgcctgcatga
agccggaatcgctagtaatcgccggtcagccatacggcggtgaa---ttcgttcccgggc
cttgtacacaccgcccgtcacactatggga------gctggccatgcccgaagtcgtta-
ccttaaccg------caaggagggggatgccgaaggcagggctag-----------tgac
tggagtgaagtcgtaacaaggtagccgtactggaaggtgcggctggatcacctccttt--
------------------------------------------------------------
------------------------------------------------------------
--------------------------------------------
>Iodes_cirrhosa__(Embryophyta) GenBank_locus_tag:CVD66_pgr008
----------------------------------------tctcatggagagttcgatcc
tggctcaggatgaacgctggcggcatgctt-aacacatgcaagtcggacgggaa------
---------gtggt----------------------gtttccagtggcggacgggtgagt
aacgcgtaag-------aacctgcccttgggagggg----------------aacaacag
ctggaaacggctgctaataccccgt------------------------aggctgagga-
------------------gcaaaa-ggagg------------------------------
------aat---ccgcccgaggaggggct-cgcgtctgattagctagttggt-gaggcaa
tagcttaccaaggcgatgatcagtagctggtccgagaggatgatcagccacactgggact
gagacacggcccagactc----ctacgggaggcagcagtggggaattttccgcaatgggc
-gaaagcctgacggagcaatgccgcgtggagg------------------------taga
aggccca-------------cgggtcatgaacttct-tttcccggagaagaag-caa---
----tgacgg-tatctggggaat-aagcatcggctaa-ctctgtgccagcagccgcggta
atacagaggatgcaagcgtta-tccggaatgattgggcgtaaagcgtctgtaggtggctt
tg-ta-----agtccgccgtcaaatcccaaggctcaaccc-----------tggacaggc
ggt--ggaaactgcta-agctggagtac----ggtaggggcagagggaatttc--cggtg
gagcggtgaaatgcg---tagagatcggaaagaacac---caacg-gcgaaagcactctg
ct-gggccgacactgacactg-----agagacgaaagctaggggagcgaatgggattaga
taccccagtagtcct-agccgtaaacgatggatactaggcgctgtgcg-------tatcg
acccgtgcagtgctgtagctaacgcgttaagtatcccgcctggggagtacgttcgcaaga
atgaaactcaaaggaattgacgggggcccgcacaagcggtggagcatgtggtttaattcg
atgcaaagcgaagaaccttaccagggct-----------tgacatg-ccgcgaatcctct
t---------------------------------------------------------ga
aagagaggggtgcctt---cgg-------gaacgcggacacaggtggtgcatggctgtcg
tcagctcgtgccgtaaggtgttgggttaagtcccgcaacgagcgcaaccct---------
------------cgtgtttagttgcc-atcgttga-------gtttggaaccctgaacag
actgcc------------ggtgataagccggaggaaggtg------------aggatgac
gtcaagtcatcatgcccc-ttatgccctgggcgacacacgtgctacaatggc-cgggaca
aagggtcgcg------------------------------atcccgcgagggtgagctaa
cctc--------aaaaacccgtcctcagttcggattgcaggctgcaactcgcctgcatga
agccggaatcgctagtaatcgccggtcagccatacggcggtgaa---ttcgttcccgggc
cttgtacacaccgcccgtcacactatggga------gctggccatgcccgaagtcgtta-
ccttaaccg------caaggagggggatgccgaaggcagggctag-----------tgac
tggagtgaagtcgtaacaaggtagccgtactggaaggtgcggctggatcacctccttt--
------------------------------------------------------------
------------------------------------------------------------
--------------------------------------------
>Vitis_rotundifolia__(Embryophyta) GenBank_locus_tag:CP92_r008
----------------------------------------tctcatggagagttcgatcc
tggctcaggatgaacgctggcggcatgctt-aacacatgcaagtcggacgggaa------
---------gtggt----------------------gtttccagtggcggacgggtgagt
aacgcgtaag-------aacctgcccttgggagggg----------------aacaacag
ctggaaacggctgctaataccccgt------------------------aggctgagga-
------------------gcaaaa-ggagg------------------------------
------aat---ccgcccgaggaggggct-cgcgtctgattagctagttggt-gaggcaa
tagcttaccaaggcgatgatcagtagctggtccgagaggatgatcagccacactgggact
gagacacggcccagactc----ctacgggaggcagcagtggggaattttccgcaatgggc
-gaaagcctgacggagcaatgccgcgtggagg------------------------taga
aggccca-------------cgggtcgtgaacttct-tttcccggagaagaag-caa---
----tgacgg-tatctggggaat-aagcatcggctaa-ctctgtgccagcagccgcggta
atacagaggatgcaagcgtta-tccggaatgattgggcgtaaagcgtctgtaggtggctt
tt-ta-----agtccgccgtcaaatcccagggctcaaccc-----------tggacaggc
ggt--ggaaactacca-agctggagtac----ggtaggggcagagggaatttc--cggtg
gagcggtgaaatgcg---tagagatcggaaagaacac---caacg-gcgaaagcactctg
ct-gggccgacactgacactg-----agagacgaaagctaggggagcgaatgggattaga
taccccagtagtcct-agccgtaaacgatggatactaggcgctgtgcg-------tatcg
acccgtgcagtgctgtagctaacgcgttaagtatcccgcctggggagtacgttcgcaaga
atgaaactcaaaggaattgacgggggcccgcacaagcggtggagcatgtggtttaattcg
atgcaaagcgaagaaccttaccagggat-----------tgacatg-ccgcgaatcctct
t---------------------------------------------------------ga
aagagaggggtgcctt---cgg-------gaacgcggacacaggtggtgcatggctgtcg
tcagctcgtgccgtaaggtgttgggttaagtcccgcaacgagcgcaaccct---------
------------cgtgtttagttgcc-accgttga-------gtttggaaccctgagcag
actgcc------------ggtgataagccggaggaaggtg------------aggatgac
gtcaagtcatcatgcccc-ttatgccctgggcgacacacgtgctacaatggc-cgggaca
aagggtcgcg------------------------------atcccgcgagggtgagctaa
ctcc--------aaaaacccgtcctcagttcggattgcaggctgcaactcgcctgcatga
agccggaatcgctagtaatcgccggtcagccatacggcggtgaa---ttcgttcccgggc
cttgtacacaccgcccgtcacactatggga------gctggccatgcccgaagtcgtta-
ccttaaccg------caaggagggggatgccgaaggcagggctag-----------tgac
tggagtgaagtcgtaacaaggtagccgtactggaaggtgcggctggatcacctccttt--
------------------------------------------------------------
------------------------------------------------------------
--------------------------------------------
>Chloranthus_japonicus__(Embryophyta) GenBank_locus_tag:UO32_r008
----------------------------------------tctcatggagagttcgatcc
tggctcaggatgaacgctggcggcatgctt-aacacatgcaagtcggacgggaa------
---------gtggt----------------------gtttccagtggcggacgggtgagt
aacgcgtaag-------aacctgcccttgggagggg----------------aacaacaa
ctggaaacggctgctaataccccgt------------------------aggctgagga-
------------------gcaaaa-ggagg------------------------------
------aat---ccgcccgaggaggggct-cgcgtctgattagctagttggt-gaggcaa
tagcttaccaaggcgatgatcagtagctggtccgagaggatgatcagccacactgggact
gagacacggcccagactc----ctacgggaggcagcagtggggaattttccgcaatgggc
-gaaagcctgacggagcaatgccgcgtggagg------------------------taga
aggccca-------------cgggtcgtgaacttct-tttcccggagaagaag-caa---
----tgacgg-tatccgaggaat-aagcatcggctaa-ctctgtgccagcagccgcggta
agacagaggatgcaagcgtta-tccggaatgattgggcgtaaagcgtctgtaggtggctt
tt-ca-----agtccgccgtcaaatcccagggctcaaccc-----------tggacaggc
ggt--ggaaactacca-agctggagtac----ggtaggggcagagggaatttc--cggtg
gagcggtgaaatgcg---tagagatcggaaagaacac---caacg-gcgaaagcactctg
ct-gggccgacactgacactg-----agagacgaaagctaggggagcgaatgggattaga
taccccagtagtccc-agccgtaaacgatggatactaggcgctgtgcg-------tatcg
acccgtgcagtgctgtagctaacgcgttaagtatcccgcctggggagtacgttcgcaaga
atgaaactcaaaggaattgacgggggcccgcacaagcggtggagcatgtggtttaattcg
atgcaaagcgaagaaccttaccagggct-----------tgacatg-ccgtgaatcctcc
c----------------------------------------------------------a
aagagaggggtgcctt---cgg-------gaacgcggacacaggtggtgcatggctgtcg
tcagctcgtgccgtaaggtgttgggttaagtcccgcaacgagcgcaaccct---------
------------catgtttagttgcc-accattga-------gtttggaaccctgaacag
actgcc------------ggtgataagccggaggaaggtg------------aggatgac
gtcaagtcatcatgcccc-ttatgccctgggcgacacacgtgctacaatggc-cgggaca
aagggtcgcg------------------------------atcccgcgagggtgagctaa
ctcc--------aaaaacccgtcctcagttcggattgcaggctgcaactcgcctgcatga
agccggaatcgctagtaatcgccggtcagccatacggcggtgaa---tccgttcccgggc
cttgtacacaccgcccgtcacactatggga------gctggccatgcccgaagtcgtta-
ccttaaccg------caaggagggggatgccgaaggcggggctag-----------tgac
tggagtgaagtcgtaacaaggtagccgtactggaaggtgcggctggatcacctccttt--
------------------------------------------------------------
------------------------------------------------------------
--------------------------------------------
>Cerataulina_daemon__(SAR) GenBank_locus_tag:NX43_r006
-----------------------------------------------gagagtttgatcc
tggctcaggatgaacgctggcggtatgcct-aatacatgcaagtcgtacggaagttatta
a------cttcggtttataa------------------ctttagtggcggacgggtgagt
aacgcgtgag-------aatttacctttaggagggg----------------gataacag
ctggaaacggttgctaataccccat------------------------atgctttcga-
------------------gtgaaatagatt------------------------------
------tat---ctgcctgaagagaagct-cgcgtctgattagcttgttggt-ggggtaa
tggcctaccaaggcgacgatcagtatctggtttgagaggacgatcagacacactggaact
gagacacggtccagactc----ctacgggaggcagcagtagggaattttccgcaatgggc
-gaaagcctgacggagcaataccgcgtgaggg------------------------aaga
ctgccta-------------tgggttgtaaacctct-tttttcagggaggaa--ttt---
----tgacgtgtacctgaagaat-aagcatcggctaa-ctccgtgccagcagccgcggta
agacggaggatgcaagtgtta-tccggaatcactgggcgtaaagcgtctgtaggtggtta
aa-ca-----agtcaactgttaaatcttgaagctcaactt-----------caaaatcgc
agt--cgaaactgttt-gactagagtat----agtaggggtaaagggaatttc--cagtg
gagcggtgaaatgcg---tagatattggaaagaacac---cgatg-gcgaaggcacttta
ct-gggctattactgacactc-----agagacgaaagctagggtagcaaatgggattaga
taccccagtagtcct-agccgtaaacaatggatactagatgttgaaca-------gatcg
acctgtgcagtattaaagctaacgcgttaagtatcccgcctgggaagtatgctcgcaaga
gtgaaactcaaaggaattgacgggggcccgcacaagcggtggagcatgtggtttaattcg
atgcaacgcgaagaaccttaccagggtt-----------tgacatg-atacgaatttttg
t---------------------------------------------------------ga
aagcaaaaagtgccgt---ttg-------gaacgtatacacaggtggtgcatggctgtcg
tcagctcgtgtcgtgagatgttgggttaagtcccgcaacgagcgcaaccct---------
------------tatttttagttgcc---tt------------t-tggaactctagaaag
actgcc------------ggttataaaccggaggaaggcg------------gggatgac
gtcaagtcagcatgcccc-ttacaccctgggctacacacgtgctacattggg-cgagaca
atgagatgca------------------------------agtctgcgaagattagctaa
tcta--------t-aaactcgttctaagttcggattgtaggctgcaactcgcctacatga
aggtggaatcgctagtaatcgctggtcagctatacagcggtgaa---ttcgttcccgggc
cttgtacacaccgcccgtcacaccatggaa------gctggttatgcccgaagtcgtta-
ctctaaccg------tttggaggaggtcgcctaaggtagaattag-----------tgac
tggggtgaagtcgtaacaaggtaaccgtactggaaggtgcggttggatcacctccttt--
------------------------------------------------------------
------------------------------------------------------------
--------------------------------------------
>Illicium_anisatum__(Embryophyta) GenBank_locus_tag:CCN98_pgr008
----------------------------------------tctcatggagagttcgatcc
tggctcaggatgaacgctggcggcatgctt-aacacatgcaagtcggacgggaa------
---------gtggt----------------------gtttccagtggcggacgggtgagt
aacgcgtaag-------aacctgcccttgggagggg----------------aacaacaa
ctggaaacggctgctaataccccgt------------------------aggctgagaa-
------------------gcaaaa-ggagg------------------------------
------aat---ccgcccgaggaggggct-cgcgtctgattagctagttggt-gaggcaa
tagcttaccaaggcgatgatcagtagctggtccgagaggatgatcagccacactgggact
gagacacggcccagactc----ctacgggaggcagcagtggggaattttccgcaatgggc
-gaaagcctgacggagcaatgccgcgtggagg------------------------taga
aggccca-------------cgggtcatgaacttct-tttcccggagaagaag-caa---
----tgacgg-tatctgaggaat-aagcatcggctaa-ctctgtgccagcagccgcggta
agacagaggatgcaagcgtta-tccggaatgattgggcgtaaagcgtctgtaggtggctt
tt-ca-----agtccgccgtcaaatcccagggctcaaccc-----------tggacaggc
ggt--ggaaactacca-agctggagtac----ggtaggggcagagggaatttc--cggtg
gagcggtgaaatgcg---tagagatcggaaagaacac---caacg-gcgaaagcactctg
ct-gggccgacactgacactg-----agagacgaaagctaggggagcgaatgggattaga
taccccagtagtccc-agccgtaaacgatggatactaggcgctgtgcg-------tatcg
acccgtgcagtgctgtagctaacgcgttaagtatcccgcctggggagtacgttcgcaaga
atgaaactcaaaggaattgacgggggcccgcacaagcggtggagcatgtggtttaattcg
atgcaaagcgaagaaccttaccagggct-----------tgacatg-ccgtgaatcctct
t---------------------------------------------------------ga
aagagaggggtgcctt---cgg-------gaacgcggacacaggtggtgcatggctgtcg
tcagctcgtgccgtaaggtgttgggttaagtcccgcaacgagcgcaaccct---------
------------cgtgtttagttgcc-accattga-------gtgtggaaccctgaacag
actgcc------------ggtgataagccggaggaaggtg------------aggatgac
gtcaagtcatcatgcccc-ttatgccctgggcgacacacgtgctacaatggc-cgggaca
aagggtcgcg------------------------------accccgcgagggtgagctaa
ctcc--------aaaaacccgtcctcagttcggattgcaggctgcaactcgcctgcatga
agccggaatcgctagtaatcgccggtcagccatacggcggtgaa---ttcgttcccgggc
cttgtacacaccgcccgtcacactatggga------gctggccatgcccgaagtcgtta-
ccttaaccg------caaggagggggatgccgaaggcggggctag-----------tgac
tggagtgaagtcgtaacaaggtagccgtactggaaggtgcggctggatcacctccttt--
------------------------------------------------------------
------------------------------------------------------------
--------------------------------------------
>Osmundastrum_cinnamomeum__(Embryophyta) GenBank_locus_tag:FL40_r008
----------------------------------------tctcatggagagtttgatcc
tggctcaggatgaacgctggcggcatgctt-aacacatgcaagtcggacgggaagcatcc
-------tcgtggt----------------------gcttccagtggcggacgggtgagt
aacgcgtaag-------aacctgcccttgggagggg----------------gacaacag
ctggaaacggctgctaataccccat------------------------aggctgagga-
------------------gcaaaagggagg------------------------------
------aat---ccgcccaaggaggggct-tgcgtctgattagctagttggt-gaggcaa
tggcttaccaaggcgacgatcagtagctggtctgagaggatgatcagccacactgggact
gagacacggcccagactc----ctacgggaggcagcagtggggaatcttccgcaatgggc
-gaaagcctgacggagcaatgccgcgtggagg------------------------taga
aggccca-------------cgggtcgtaaactcct-tttctcggagaagaag-caa---
----tgacgg-tatctgaggaat-aagcatcggctaa-ctctgtgccagcagccgcggta
agacagaggatgcgagcgtta-tccggaatgattgggcgtaaagcgtctgtaggtggctt
ct-ta-----agtctgctgtcaaatcccagggctcaaccc-----------tggacaggc
ggt--ggaaactatcg-agctggagtac----ggtaggggcagagggaatttc--cggtg
gagcggtgaaatgcg---tagagatcggaaagaacac---caatg-gcgaaggcactctg
ct-gggccgacactgacactg-----agagacgaaagctaggggagcgaatgggattaga
taccccagtagtcct-agccgtaaacgatggatactaagcgctgtgcg-------tatcg
acccgtgcagtgctgtagctaacgcgttaagtatcccgcctggggagtacgttcgcaaga
atgaaactcaaaggaattgacgggggcccgcacaagcggtggagcatgtggtttaattcg
atgcaacgcgaagaaccttaccagggct-----------tgacatg-ccgcgaatccttt
t---------------------------------------------------------ga
aagagaggagtgcctt---cgg-------gaacgcggacacaggtggtgcatggctgtcg
tcagctcgtgccgtaaggtgttgggttaagtcccgcaacgagcgcaaccct---------
------------cgtgtttagttgcc-attattga-------gtttggaaccctaaacag
actgcc------------ggtgataagccggaggaaggtg------------gggatgac
gtcaagtcagcatgcccc-ttacgccctgggcgacacacgtgctacaatggc-cgggaca
aagggtcgcg------------------------------accccgcgagggcaagctaa
cctc--------aaaaacccggcctcagttcggattgcaggctgcaactcgcctgcatga
agccggaatcgctagtaatcgccggtcagccatacggcggtgaa---tccgttcccgggc
cttgtacacaccgcccgtcacactatggga------gctggccatgcccggagtcgtta-
ccttaaccg------cagggagggggatgccgaaggcagggctag-----------tgac
tggagtgaagtcgtaacaaggtagccgtactggaaggtgcggctggatcacctccttt--
------------------------------------------------------------
------------------------------------------------------------
--------------------------------------------
>Synura_uvella__(SAR) GenBank_locus_tag:EJ529_pgr004
---------------------------------------------ttaagagtttgatcc
tagctcaggatgaacgcttgcggtatgctt-aacacatgcaagtcgtacggaaaaga---
-----------aat------------------------ttttagtggcgaacgggtgagt
aacgcgtgag-------aatttgcctttaggaagag----------------gataacat
ctagaaatagatgctaaaactctat------------------------atgccctccg-
------------------gtgaaaaaag--------------------------------
-----aaat---ttgcctaaagagaagct-cgcgtctgattagctagttggt-agggtaa
aggcctaccaaggcgacgatcagtagctggtctgagaggacgatcagccacactggaact
gagacacggtccagactc----ctacgggaggcagcagtgaggaattttctgcaatgggc
-gaaagcctgacagagcaataccgcgtgaagg------------------------acga
aggccta-------------cgggttgtaaacttct-tttctcaaggaggaag-atc---
----tgacgt-tacttgaggaat-aagcatcggctaa-ccctgtgccagcagccgcggta
atacaggggatgcaagtgtta-tccggaattattgggcgtaaagcgtctgcaggtggata
at-ta-----agtcttttgttaaattttcgggcttaaccc-----------gaaacctgc
aaa--agaaactattt-atcttgagtat----ggtagaggtagagggaatttc--cagtg
gagcggtgaaatgcg---tagatattggaaagaacac---caaga-gcgaaggcactcta
ct-gggccattactgacactc-----agagacgaaagctaggggagcaaacgggattaga
taccccggtagtcct-agctgtaaacgatggatactagatgttgtgta------ttcttt
gaatatgcagtgtcgtagctaacgcgttaagtatcccgcctgggaagtatgctcgcaaga
gtgaaactcaaaggaattgacgggggcccgcacaagcggtggagcatgtggtttaattcg
atgcaacacgaagaaccttaccaggact-----------tgacatg-aagagaagttttc
c---------------------------------------------------------ga
aaagagaatgtgctac-------------ggcctcttacacaggtggtgcatggctgtcg
tcagctcgtgtcgtgagatgttgggttaagtcccgcaacgagcgcaaccct---------
------------tgtttctagttggc----------------ttttagcaccctagaaag
actgcc------------gattataaatcggaggaaggtg------------aggatgac
gtcaagtcatcatgcccc-ttacgtcctgggctacacacgtgctacaatggg-tatgaca
aaaagttgca------------------------------aatttgcgaaaataagctaa
tctc--------g-aaacatacccttagttcagattgtaggctgcaactcgcctacatga
aggtggaatcgctagtaatcgcaggtcagctatactgcggtgaa---tccgttcccgggc
cttgtacacaccgcccgtcacaccatggaa------gctggttatacccgaagctatta-
tcctaacct------ttcggagggaaatatcgaaggtagaattgg-----------tgac
tggggtgaagtcgtaacaaggtagccgtactggaaggtgcggctggattacctccta---
------------------------------------------------------------
------------------------------------------------------------
--------------------------------------------
>Sedum_sarmentosum__(Embryophyta) GenBank_locus_tag:Y754_r008
----------------------------------------tctcatggagagttcgatcc
tggctcaggatgaacgctggcggcatgctt-aacacatgcaagtcggacgggaa------
---------gtggt----------------------gtttccagtggcggacgggtgagt
aacgcgtaag-------aacctgcccttgggagggg----------------aacaacag
ctggaaacggctgctaataccccgt------------------------aggctgagga-
------------------gcaaaa-ggagg------------------------------
------aat---ccgcccgaggaggggct-cgcgtctgattagctagttggt-ggggcaa
tagcttaccaaggcgatgatcagtagctggtccgagaggatgatcagccacactgggact
gagacacggcccagactc----ctacgggaggcagcagtggggaattttccgcaatgggc
-gaaagcctgacggagcaatgccgcgtggagg------------------------taga
aggccca-------------cgggtcatgaacttct-tttcccggagaagaag-caa---
----tgacgg-tatctggggaat-aagcatcggctaa-ctctgtgccagcagccgcggta
atacagaggatgcaagcgtta-tccggaatgattgggcgtaaagcgtctgtaggtggctt
tt-ta-----agtccgccgtcaaatcccagggctcaaccc-----------tggacaggc
ggt--ggaaactacca-agctggagtac----ggtaggggcagagggaatttc--cggtg
gagcggtgaaatgcg---tagagatcggaaagaacac---caacg-gcgaaagcactctg
ct-gggccgacactgacactg-----agagacgaaagctaggggagcgaatgggattaga
taccccagtagtcct-agctgtaaacgatggatactaggcgctgtgcg-------tatcg
acccgtgcagtgctgtagctaacgcgttaagtatcccgcctggggagtacgttcgcaaga
atgaaactcaaaggaattgacgggggcccgcacaagcggtggagcatgtggtttaattcg
atgcaaagcgaagaaccttaccagggct-----------tgacatg-ccgcgaatcctct
t---------------------------------------------------------ga
aagagaggggtgcctt---cgg-------gaacgcggacacaggtggtgcatggctgtcg
tcagctcgtgccgtaaggtgttgggttaagtcccgcaacgagcgcaaccct---------
------------cgtgtttagttgcc-accattga-------gtttggaaccctgaacag
actgcc------------ggtgataagccggaggaaggtg------------aggatgac
gtcaagtcatcatgcccc-ttatgccctgggcgacacacgtgctacaatggc-cgggaca
aagggccgcg------------------------------atcccgcgagggtgagctaa
cccc--------aaaaacccgtcctcagttcggattgcaggctgcaactcgcctgcatga
agccggaatcgctagtaatcgccggtcagccatacggcggtgaa---ttcgttcccgggc
cttgtacacaccgcccgtcacactatggga------gctggccatgcccgaagtcgtta-
ccttaaccg------caaggagggggatgccgaaggcagggctag-----------tgac
tggagtgaagtcgtaacaaggtagccgtactggaaggtgcggctggatcacctcctt---
------------------------------------------------------------
------------------------------------------------------------
--------------------------------------------
>Schizaea_elegans__(Embryophyta) GenBank_locus_tag:CNY19_pgr005
----------------------------------------tttcatggagagtttgatcc
tggctcagaatgaacgctggcggtatgcct-aacacatgcaagtcggacgggagacatcc
-------tcgtggt----------------------gtctccagtggcggacgggtgagt
aacgcgtgag-------aacctatccctgggagggg----------------gacaacga
ctagaaatggttgctaataccccat------------------------aggctgagga-
------------------gcaaaaaagagg------------------------------
------aat---ccgcccaaggaggggct-tgcgtctgattagctagttggt-gaggcaa
aggcttaccgaggcaacgatcagtagttggtctgagaggatgatcagccacactgggact
gagacacggcccagactt----ctacgggaggcagcagtggggaatcttccgcaatgggc
-gaaagcctgacggagcgatgccgcgtggaga------------------------taga
aggccca-------------cgggtcgtaaactcct-tttctcagggaagaat-ccg---
----tgacgg-tatctgaggaat-aagcatcggctaa-ctctgtgccagcagccgcggta
agacaggggatgcaagtgtta-tccggaatgattgggcgtaaagcgtctgtaggtggttc
tt-ta-----agtcctccgttaaatgccggggcttaaccc-----------cggataggc
ggt--ggaaactatcg-aactagagtgc----ggtaggggcagagggaatttc--cggtg
gagcggtgaaatgtg---tagagatcggaaagaacac---caaag-gcgaaggcactccg
ct-gggccgatactgacactg-----agagacgaaagctaggggagcaaatgggattaga
taccccagtagtcct-agctgtgaacgatggatactaagcgttgcgcg-------tatcg
acccgtgcagtgctatagctaacgcgttaagtatcccgcctggggagtacgtccgcaaga
atgaaactcaaaggaattgacgggggcccgcacaagcggtggagcatgtggtttaattcg
atgcaacgcgaagaaccttaccagggct-----------tgacatg-ccgcgaatctctt
t---------------------------------------------------------ga
aaaatgagagtgcctt---cgg-------gaacgtggacacaggtggtgcatggctgtcg
tcagctcgtgccgtgaggtgttgggttaagtcccgcaacgggcgcaacccc---------
------------cgtgtttagttgcc-atcactca-------ctttggaaccttgaacag
actgcc------------ggtgataagccggaggaaggtg------------gggatgac
gtcaagtcagcatgcccc-tcacgccctgggcgacacacgtgctacaatggc-cgggaca
aagagtcgcg------------------------------atcccgcgagggcaagctaa
cccc--------aaaaactcggcctcggttcagattgcaggctgcaactcgcctgcatga
agccggaatcgctagtaatcgccggtcagccatacggcggtgaa---ttcgttcccgggc
cttgtacacaccgcccgtcacactatggga------gctggccatgcccgaagtcgttg-
ccccaacca------taaggaggggggtgccgaaggcaaggctag-----------tgac
tggagtgaagtcgtaacaaggtagccgtactggaaggtgcggctggatcacctccttt--
------------------------------------------------------------
------------------------------------------------------------
--------------------------------------------
>Sanionia_uncinata__(Embryophyta) GenBank_locus_tag:SunCr001
----------------------------------------tctcatggagagtttgatcc
tggctcaggatgaacgctggcggcatgctt-aacacatgcaagtcggacgggaagcaccc
-------tagtggt----------------------gctttcagtggcggacgggtgagt
aacgcgtaag-------aacctgcccttgggagggg----------------gacaacag
ctggaaacggttgctaataccccat------------------------aggctgagga-
------------------gcgaaa-ggagg------------------------------
------aat---ccacccaaggaggggct-tgcgtctgattagctagttggt-gaggcaa
tggcttaccaaggcgacgatcagtagctggtctgagaggatgatcagccacactgggact
gagacacggcccagactc----ctacgggaggcagcagtggggaattttccgcaatgggc
-gaaagcctgacggagcaatgccgcgtggagg------------------------taga
aggccca-------------cgggtcgtaaactcct-tttctcagagaagaag-caa---
----tgacgg-tatctgaggaat-aagcatcggctaa-ctctgtgccagcagccgcggta
agacagaggatgcaagcgtta-tccggaatgattgggcgtaaagcgtctgtaggtggctt
tt-ta-----agtctgccgttaaatcccagggcttaaccc-----------tggataagc
ggt--ggaaactacca-agctggagtac----ggtaggggcagagggaatttc--cggtg
gagcggtgaaatgcg---tagagatcggaaagaacac---caacg-gcgaaggcactctg
ct-gggccgacactgacactg-----agagacgaaagctaggggagcgaatgggattaga
taccccagtagtcct-agccgtaaacgatggatactaagcgctgtgcg-------tatcg
acccgtgcagtgctgtagctaacgcgttaagtatcccgcctggggagtacgttcgcaaga
atgaaactcaaaggaattgacgggggcccgcacaagcggtggagcatgtggtttaattcg
atgcaacgcgaagaaccttaccagggct-----------tgacatg-ccgtgaatccttt
t---------------------------------------------------------ga
aagaaaggagtgcctt---cgg-------gaacgcggacacaggtggtgcatggctgtcg
tcagctcgtgccgtaaggtgttgggttaagtcccgcaacgagcgcaaccct---------
------------cgtgtttagttgcc-atcattta-------gtttggaaccctaaacag
actgcc------------ggtgataagccggaggaaggtg------------aggatgac
gtcaagtcagcatgcccc-ttacgccctgggcgacacacgtgctacaatggc-cgagaca
aagggttgcg------------------------------accccgcgagggcaagctaa
cctc--------aaaaactcggcctcagttcggattgcaggctgcaactcgcctgcatga
agccggaatcgctagtaatcgccggtcagccatacggcggtgaa---tccgttcccgggc
cttgtacacaccgcccgtcacactatggga------gctggccatgcccgaagtcgtta-
ccctaaccg------caaggagggggatgccgaaggcagggctag-----------tgac
tggagtgaagtcgtaacaaggtagccgtactggaaggtgcggctggatcacctcc-----
------------------------------------------------------------
------------------------------------------------------------
--------------------------------------------
>Leucocytozoon_caulleryi__(SAR) GenBank_locus_tag:U843_r02
----------------------------------------ttatattgcgagtttgatcc
tggctcagaatgaacgctagaaatatacat-tacacatgcaaattta-------------
-----------------------------t----gataatatcatagtgtataagtgag-
gttatataaa-------tttttaattttaaattaat----------------tataaaat
tattatataataattaata-------------------------agcgcatattttata-
-------------ttttattaaaatagtactat----------------------attaa
aaattatta---ttgtttaaaataaaatt-tatatttgattaactagttggt-aaaataa
aagtttaccaaggtgaaaatcaaaaattggtttgaaagaatgtacaatcacgttaggatt
gaaataaagcctaaattt--ttttataaaaatcagcagtgaggaattttttgcaatgagc
-gtaagcttgacaaagtaatatttctttaagg------------------------aaga
cagtattattaataatattgtaaactttatattttt-atttttaaat--------at---
----tgataa--aaataaaaaa--tagtattggctaatttctgtgccagcagcagcggta
atacagaaaatgcaagcgtta-ttcatttttaattggcgtaaagcgttttaaggtgatat
at-ta-----attttaattttaaagattcaatttaaatttgaaatataaaatttaataat
aatataa-------------tagagtat----tataaaagtattaagaatttt--ttgag
aagtggtgaaatgca---atgatacaaaaaagaatac---caaag-gcgaaagcataata
ct-atataattactgacactt-----ataaacgaaagctaagggagcaaataggattaga
taccctagtagtctt-agctgtaaactatgaatattttatatt------------tatat
tagatataaatataataactaacgtaataaatattccgcctgagtagtatattcgcaaga
atgaaatttaaaggaattgacgggagcttatacaagtggtggaacatgtggcttaattcg
atgcaacacgaaaaaccttaccaaaatt-----------taacaat-att-------tta
t-------------------------------------------------------tatt
aagaaattaatatttt-------------attaaaatatataggtagtgcatggctgtcg
tcagttcgtgctgtgaagtgttaattttagtattataacgaacgtaaccttttataaaaa
aaaattttatagtataattatt--------------------attatattaataa-----
-----------tt-----------------acaggaagta------------aagattac
gtcaagtcattatgctcc-ttatattttgggctgctcacgtgttacatagaa-tattaca
ataattttattatatg------------------------------------taaatata
atatt-------taaaaaatatttatagttcagattataaattgaaactcatttatatga
agatggaatcactagtaatcgctaattagaattgtagcggtgaa---tatgttcttaagc
tttgtacacaccgcccgtcacatctaaaaa---ataataaattatataaaaattattta-
-----------------------ataataataatatataatttta-----------taat
ttagatgaagtcgtaacaaggtagccgtactggaaggtgtggctggataatataaaata-
------------------------------------------------------------
------------------------------------------------------------
--------------------------------------------
>Diplopterygium_glaucum__(Embryophyta) GenBank_locus_tag:FL49_r008
----------------------------------------tctcacggagagtttgatcc
tggctcaggatgaacgctggcggcatgcct-aacacatgcaagtcggacgggaagcatcc
-------tcgtggt----------------------gtttccagtggcggacgggtgagt
gacgcgtaag-------aacctgcccttgggagggg----------------gacaacag
ctggaaacggctgctaataccccat------------------------aggctgagga-
------------------gcgaaagggagg------------------------------
------gat---ccgcccaaggaggggct-tgcgtctgattagctagttggt-gaggcaa
tggcttaccaaggcgacgatcagtagctggtctgagaggatgatcagccacactgggact
gagacacggcccagactc----ctacgggaggcagcagtggggaatcttccgcaatgggc
-gaaagcctgacggagcaatgccgcgtggagg------------------------taga
aggccca-------------cgggtcgtaaactcct-tttctcggagaagaag-caa---
----tgacgg-tatctgaggaat-aagcatcggctaa-ctctgtgccagcagccgcggta
agacagaggatgcaagcgtta-tccggaatgattgggcgtaaagcgtctgtaggtggctt
tt-ta-----agtccgctgtcaaatcccagggctcaaccc-----------tggacaggc
ggt--ggaaactattg-agctggagtac----ggtaggggcagagggaatttc--cggtg
gagcggtgaaatgcg---tagagatcggaaagaacac---caaag-gcgaaggcactctg
ct-gggccgacactgacactg-----agagacgaaagctaggggagcgaatgggattaga
taccccagtagtcct-agccgtaaacgatggatactaagcgctgtgcg-------tatcg
acccgtgcagtgttgtagctaacgcgttaagtatcccgcctggggagtacgttcgcaaga
atgaaactcaaaggaattgacgggggcccgcacaagcggtggagcatgtggtttaattcg
atgcaacgcgaagaaccttaccagggct-----------tgacatg-ctgcgaatccttt
t---------------------------------------------------------ga
aagataggagtgcctt---cgg-------gaacgcggacacaggtggtgcatggctgtcg
tcagctcgtgccgtaaggtgttgggttaagtcccgcaacgagcgcaaccct---------
------------cgtgtctagttgcc-attactga-------atctggaaccctaaacag
actgcc------------ggtgataagccggaggaaggtg------------gggatgac
gtcaagtcagcatgcccc-ttacgccctgggcgacacacgtgctacaatggc-cgggaca
aagggtcgcg------------------------------accccgcgagggcaagctaa
cccc--------ataaactcggccccagttcggattgcaggctgcaactcgcctgcatga
agccggaatcgctagtaatcgccggtcagccatacggcggtgaa---tccgttcccgggc
cttgtacacaccgcccgtcacactatggga------gctggccatgcccgaagtcgtta-
cctcaaccg------cagggagggggatgccgaaggcagggctag-----------tgac
tggagtgaagtcgtaacaaggtagccgtactggaaggtgcggctggatcacctccttt--
------------------------------------------------------------
------------------------------------------------------------
--------------------------------------------
>Averrhoa_carambola__(Embryophyta) GenBank_locus_tag:BW166_gr008
----------------------------------------tctcatggagagttcgatcc
tggctcaggatgaacgctggcggcatgctt-aacacatgcaagtcggacgggaa------
---------gtggt----------------------gtttccagtggcggacgggtgagt
aacgcgtaag-------aacctgcccttgggagggg----------------aacaacag
ctggaaacggctgctaataccccgt------------------------aggctgagga-
------------------gcaaaa-ggagg------------------------------
------aat---ccgcccgaggaggggct-cgcgtctgattagctagttggt-gaggcaa
tagcttaccaaggcgatgatcagtagctggtccgagaggatgatcagccacactgggact
gagacacggcccagactc----ctacgggaggcagcagtggggaattttccgcaatgggc
-gaaagcctgacggagcaatgccgcgtggagg------------------------caga
aggccta-------------cgggtcgtgaacttct-tttcccggagaagaag-caa---
----tgacgg-tatctggggaat-aagcatcggctaa-ctctgtgccagcagccgcggta
atacagaggatgcaagcgtta-tccggaatgattgggcgtaaagcgtctgtaggtggctt
tt-ta-----agtccgccgtcaaatcccagggctcaaccc-----------tggacaggc
ggt--ggaaactacca-agctggagtac----ggtaggggcagagggaatttc--cggtg
gagcggtgaaatgcg---tagagatcggaaagaacac---caacg-gcgaaagcactctg
ct-gggccgacactgacactg-----agagacgaaagctaggggagcgaatgggattaga
taccccagtagtcct-agccgtaaacgatggatactaggcgctgtgcg-------tatcg
acccgtgcagtgctgtagctaacgcgttaagtatcccgcctggggagtacgttcgcaaga
atgaaactcaaaggaattgacgggggcccgcacaagcggtggagcatgtggtttaattcg
atgcaaagcgaagaaccttaccagggct-----------tgacatg-ccgcgaatcttct
t---------------------------------------------------------ga
aagagaggggtgcctt---cgg-------gaacgcggacacaggtggtgcatggctgtcg
tcagctcgtgccgtaaggtgttgggttaagtcccgcaacgagcgcaaccct---------
------------cgtgtttagttgcc-accgttga-------gtttggaaccctgagcag
actgcc------------ggtgataagccggaggaaggtg------------aggatgac
gtcaagtcatcatgcccc-ttatgccctgggcgacacacgtgctacaatggc-cgggaca
aaggatcgcg------------------------------atcccgcgagggtgagctaa
ctcc--------aaaaacccgtcctcagttcggattgcaggctgcaactcgcctgcatga
agccggaatcgctagtaatcgccggtcagccatacggcggtgaa---ttcgttcccgggc
cttgtacacaccgcccgtcacactatggga------gctggccatgcccgaagtcgtta-
tcttaaccg------caaggagggggatgccgaaggcagggctag-----------tgac
tggagtgaagtcgtaacaaggtagccgtactggaaggtgcggctggatcacctccttt--
------------------------------------------------------------
------------------------------------------------------------
--------------------------------------------
>Conticribra_weissflogii__(SAR) GenBank_locus_tag:NX28_r006
-----------------------------------------------gagagtttgatcc
tggctcaggatgaacgctggcggtatgcct-aacacatgcaagtcgtacgaga-------
------------gtttttaa------------------ctctagtggcggacgggtgagt
aacacgtgag-------aatttacctttaggagggg----------------gataacaa
ttggaaacgaatgctaataccccat------------------------atgcttttga-
------------------gtgaaatggatt------------------------------
------tat---ccgcctaaagagaagct-cgcggctgattagcttgttggt-aaggtaa
gagcttaccaaggcgacgatcagtatctggtttgagaggacgatcagacacactggaact
gagacacggtccagactc----ctacgggaggcagcagtggggaattttccgcaatgggc
-gaaagcctgacggagcaataccgcgtgaggg------------------------acga
ctgccta-------------tgggttgtaaacctct-tttttcagggaggaat-caa---
----tgacgtgtacctgaagaat-aagcatcggctaa-ctccgtgccagcagccgcggta
agacggaggatgcaagtgtta-tccggaatcactgggcgtaaagcgtctgtaggtggttt
aa-ta-----agtcaactgttaaatcttgaggctcaactt-----------caaaatcgc
agt--cgaaactatta-gactagagtat----agtagaggtaaagggaatttc--cagtg
gagcggtgaaatgcg---tagatattggaaagaacac---cgatg-gcgaaagcacttta
ct-gggctattactaacactc-----agagacgaaagctagggtagcaaatgggattaga
taccccagtagtcct-agccgtaaacaatggatactagatgttgaata-------gatcg
acctatgcagtatcaaagctaacgcgttaagtatcccgcctgggaagtatgctcgcaaga
gtgaaactcaaaggaattgacgggggcccgcacaagcggtggagcatgtggtttaattcg
atgcaacgcgaagaaccttaccagggtt-----------tgacatg-atacgaatttctt
t---------------------------------------------------------ga
aagaagaaagtgccgt---ttg-------gaacgtatacacaggtggtgcatggctgtcg
tcagctcgtgtcgtgagatgttgggttaagtcccgcaacgagcgcaaccct---------
------------tgtttttagttgcc--ttt------------tatggaactctaaaaag
actgct------------ggttataaaccggaggaaggtg------------gggatgac
gtcaagtcagcatgcccc-ttacaccctgggctacacacgtgctacattggg-cgagaca
atgagcggca------------------------------aatctgcaaagactagctaa
tcta--------t-aaactcgttctaagttcggattgtaggctgcaactcgcctacatga
agttggaatcgctagtaatcgctggtcagctatacagcggtgaa---ttcgttcccgggc
cttgtacacaccgcccgtcacaccatggaa------gctggttatgcccgaagtcatta-
ctctaaccg------tttggaggagggtgcctaaggtagaattag-----------tgac
tggggtgaagtcgtaacaaggtaaccgtactggaaggtgcggttggatcacctcct----
------------------------------------------------------------
------------------------------------------------------------
--------------------------------------------
>Arabis_alpina__(Embryophyta) GenBank_locus_tag:BN845_0920
----------------------------------------tctcatggagagttcgatcc
tggctcaggatgaacgctggcggcatgctt-aacacatgcaagtcgaacgggaa------
---------gtggt----------------------gtttccagtggcggacgggtgagt
aacgcgtaag-------aacctgcccttgggagggg----------------aacaacag
ctggaaacggctgctaataccccgt------------------------aggctgagga-
------------------gcaaaa-ggagg------------------------------
------aat---ccgcccgaggaggggct-cgcgtctgattagctagttggt-gaggcaa
tagcttaccaaggcgatgatcagtagctggtccgagaggatgatcagccacactgggact
gagacacggcccagactc----ctacgggaggcagcagtggggaattttccgcaatgggc
-gaaagcctgacggagcaatgccgcgtggagg------------------------taga
aggccta-------------cgggtcctgaacttct-tttcccagagaagaag-caa---
----tgacgg-tatctggggaat-aagcatcggctaa-ctctgtgccagcagccgcggta
atacagaggatgcaagcgtta-tccggaatgattgggcgtaaagcgtctgtaggtggctt
tt-ta-----agtccgccgtcaaatcccagggctcaaccc-----------tggacaggc
ggt--ggaaactacca-agcttgagtac----ggtaggggcagagggaatttc--cggtg
gagcggtgaaatgcg---tagagatcggaaagaacac---caacg-gcgaaagcactctg
ct-gggccgacactgacactg-----agagacgaaagctagggtagcaaatgggattaga
taccccagtagtcct-agccgtaaacgatggatactaggcgctgtgcg-------tatcg
acccgtgcagtgctgtagctaacgcgttaagtatcccgcctggggagtacgttcgcaaga
atgaaactcaaaggaattgacgggggcccgcacaagcggtggagcatgtggtttaattcg
atgcaaagcgaagaaccttaccagggct-----------tgacatg-ccgcgaatcctct
t---------------------------------------------------------ga
aagagaggagtgcctt---cgg-------gaacgcggacacaggtggtgcatggctgtcg
tcagctcgtgccgtaaggtgttgggttaagtcccgcaacgagcgcaaccct---------
------------cgtgtttagttgcc-aacgttga-------gtttggaaccctgaacag
actgcc------------ggtgataagccggaggaaggtg------------aggatgac
gtcaagtcatcatgcccc-ttatgccctgggcgacacacgtgctacaatggc-cgggaca
aagggtcgcg------------------------------atcccgcgagggtgagctaa
ctcc--------aaaaacccgtcctcagttcggattgcaggctgcaactcgcctgcatga
agccggaatcgctagtaatcgccggtcagccatacggcggtgaa---ttcgttcccgggc
cttgtacacaccgcccgtcacactatggga------gctggccatgcccgaagtcgtta-
ccttaaccg------caaggaggggggtgccgaaggcagggctag-----------tgac
tggagtgaagtcgtaacaaggtagccgtactggaaggtgcggctggatcacctccttt--
------------------------------------------------------------
------------------------------------------------------------
--------------------------------------------
>Trachydiscus_minutus__(SAR) GenBank_locus_tag:YB88_gr006
------------------------------------------------agagtttgatcc
tggctcaggatgaacgctggcggtatgctt-tacacatgcaagtcatacggaat------
---------ttagcttcggct---------------atattcagtggcggacgggtgagt
aacacgtgag-------aattcgcctttaggaggag----------------gataacag
ggggaaacacctgctaaaactccat------------------------atgccttcgg-
------------------gtcaaacagaga------------------------------
------aat---ctgcctaaagagaagct-cgcggctgattagctagttggt-ggggtaa
aggcctaccaaggcgacgatcagtagctggtctgagaggacgatcagccacactggaact
gagacacggtccagactc----ctacgggaggcagcagtgaggaattttctgcaatgggc
-gaaagcctgacagagcaataccgcgtgaggg------------------------aaga
aggcttac------------tgagttgtaaacctctgttacctaaggaggaag-atc---
----tgacgt-tacttaggagacgaagcatcggctaa-ctccgtgccagcagccgcggta
agacggaggatgcaagtgtta-tccggaattactgggcgtaaagcgtctgcaggtggttt
ct-ta-----agtccactgttaaaccttgaggctcaacct-----------caattcagc
att--ggaaactggga-aacttgagtat----agtaggggtagagggaatttc--cagtg
gagcggtgaaatgcg---tagatattggaaagaacac---cgatg-gcgaaggcactcta
ct-gggctattactgacactc-----agagacgaaagctaggggagcaaatgggattaga
taccccagtagtcct-agccgtaaacgatggatactcgatgttgggcg-------tatcg
acccgtccagtgtcttagctaacgcgttaagtatcccgcctggggagtacgctcgcaaga
gtgaaactcaaaggaattgacgggggcccgcacaagcggtggaggatgtggtttaattcg
atgcaacgcgaagaaccttaccaggatt-----------tgctata-agtg-aggtttcc
t---------------------------------------------------------ga
aaggggaacttctatc----------------tgcttatacaggtggtgcatggctgtcg
tcagctcgtgtcgtgagatgttgggttaagtcccgcaacgagcgcaaccct---------
------------tgtttctagttcat--ttg--------------------tctagaaag
actgcc------------ggtgacaaaccggaggaaggtg------------aggacgac
gtcaagtcatcatgcccc-ttacatcctgggctacacacgtcctacaatggg-taagaca
ataagttgcc------------------------------aacctgcgaaggtgagctaa
tctt--------tgaaacttactctaagttcggattgcaggctgcaactcgcctgcatga
aggtggaatcgctagtaatcgctggtcagctacacagcggtgaa---ttcgttcccgggc
cttgtacacaccgcccgtcacaccatggga------gctggttgtacccgaagtcatta-
tcctaac--------gcaagagggagatgccgaaggtaaaactcg-----------tgac
cgaggtgaagtcgtaacaaggtagccgtaccggaaggtgcggctggatgacct-------
------------------------------------------------------------
------------------------------------------------------------
--------------------------------------------
>Eucalyptus_obliqua__(Embryophyta) GenBank_locus_tag:EOBL_CP_r001
----------------------------------------tctcatggagagttcgatcc
tggctcaggatgaacgctggcggcatgctt-aacacatgcaagtcggacgggaa------
---------gtggt----------------------gtttccagtggcggacgggtgagt
aacgcgtaag-------aacctgcccttgggagggg----------------aacaacag
ctggaaacggctgctaataccccgt------------------------aggctgagga-
------------------gcaaaa-ggagg------------------------------
------aat---ccgcccgaggaggggct-cgcgtctgattagctagttggt-gaggcaa
tagcttaccaaggcgatgatcagtagctggtccgagaggatgatcagccacactgggact
gagacacggcccagactc----ctacgggaggcagcagtggggaattttccgcaatgggc
-gaaagcctgacggagcaatgccgcgtggagg------------------------taga
aggccca-------------cgggtcgtgaacttct-tttcccggagaagaag-caa---
----tgacgg-tatctggggaat-aagcatcggctaa-ctctgtgccagcagccgcggta
atacagaggatgcaagcgtta-tccggaatgattgggcgtaaagcgtctgtaggtggctt
tt-ta-----agtccgccgtcaaatcccagggctcaaccc-----------tggacaggc
ggt--ggaaactacca-agctggagtac----ggtaggggcagagggaatttc--cggtg
gagcggtgaaatgcg---tagagatcggaaagaacac---caacg-gcgaaagcactctg
ct-gggccgacactgacactg-----agaggcgaaagctaggggagcgaatgggattaga
taccccagtagtcct-agccgtaaacgatggatactaggcgctgtgcg-------tatcg
acccgtgcagtgctgtagctaacgcgttaagtatcccgcctggggagtacgttcgcaaga
atgaaactcaaaggaattgacgggggcccgcacaagcggtggagcatgtggtttaattcg
atgcaaagcgaagaaccttaccagggct-----------tgacatg-ccgcgaatcctct
t---------------------------------------------------------ga
aagagaggtgtgcctt---cgg-------gaacgcggacacaggtggtgcatggctgtcg
tcagctcgtgccgtaaggtgttgggttaagtcccgcaacgagcgcaaccct---------
------------cgtgtttagttgcc-accgttga-------gtttggaaccctgaacag
actgcc------------ggtgataagccggaggaaggtg------------aggatgac
gtcaagtcatcatgcccc-ttatgccctgggcgacacacgtgctacaatggc-cgggaca
aagggtcgcg------------------------------atcccgcgagggtgagctaa
ctcc--------aaaaacccgtcctcagttcggattgcaggctgcaactcgcctgcatga
agccggaatcgctagtaatcgccggtcagccatacggcggtgaa---ttcgttcccgggc
cttgtacacaccgcccgtcacactatggga------gctggccatgcccgaagtcgtta-
tcttaaccg------caaggagggggatgccgaaggcagggctag-----------tgac
tggagtgaagtcgtaacaaggtagccgtactggaaggtgcggctggatcacctccttt--
------------------------------------------------------------
------------------------------------------------------------
--------------------------------------------
>Leiosporoceros_dussii__(Embryophyta) GenBank_locus_tag:EFH60_pgr006
----------------------------------------tctcatggagagtttgatcc
tggctcaggatgaacgctggcggcatgcct-aacacatgcaagtcggacgggaagcatcc
-------cagtggt----------------------gttttcagtggcggacgggtgagt
aacgcgtaag-------aacctgcccttgggagggg----------------gacaacag
ctggaaacggttgctaataccccat------------------------acgctgagga-
------------------gccaaa-ggagg------------------------------
------aat---ccgcctaaggaggggct-tgcgtttgattagctagttggt-gaggcaa
tggcttaccaaggcgacgatcagtagctggtctgagaggatgatcagccacactgggact
gagacacggcccagactc----ctacgggaggcagcagtggggaattttccgcaatgggc
-gaaagcctgacggagcaatgccgcgtggagg------------------------taga
aggccca-------------cgggttgtaaactcct-tttcttagagaagaaa-caa---
----tgacgg-tatctaaggaat-aagcatcggctaa-ctctgtgccagcagccgcggta
agacagaggatgcaagcgtta-tccggaatgattgggcgtaaagcgtctgtaggtggctt
tt-ca-----agtctgctgtcaaatcccagggcttaactc-----------tggacaggc
ggt--ggaaactatca-agctggagtac----ggtaggggcagagggaatttc--cggtg
gagcggtgaaatgcg---tagagatcggaaagaacac---caacg-gcgaaagcactctg
ct-gggccgacactgacactg-----agagacgaaagctaggggagcgaatgggattaga
taccccagtagtcct-agccgtaaacgatggatactaagcgctgtgcg-------tatcg
acccgtgcagtgctgtagctaacgcgttaagtatcccgcctggggagtacgttcgcaaga
atgaaactcaaaggaattgacgggggcccgcacaagcggtggagcatgtggtttaattcg
atgcaacgcgaagaaccttaccagggct-----------tgacatg-ccgcgaattttct
t---------------------------------------------------------ga
aagagaggagtgcctt---cgg-------gaacgcggacacaggtggtgcatggctgtcg
tcagctcgtgccgtaaggtgttgggttaagtcccgcaacgagcgcaaccct---------
------------cgtgtttagttgcc-atcattga-------gtttggaaccctaaacag
actgcc------------ggtgataagccggaggaaggtg------------aggatgac
gtcaagtcagcatgcccc-ttacgtcctgggcgacacacgtgctacaatggc-cgggaca
aagggtcgcg------------------------------accccgcgagggcaagctaa
cctc--------aaaaacccggcctcagttcggattgcaggctgcaactcgcctgcatga
agccggaatcgctagtaatcgccggtcagccatacggcggtgaa---ttcgttcccgggc
cttgtacacaccgcccgtcacactacggga------gctggccatgcccgaagtcgtta-
ccctaaccc------taaggaaggggatgccgaaggcagggctag-----------tgac
tggagtgaagtcgtaacaaggtagccgtactggaaggtgcggctggatcacctccttg--
------------------------------------------------------------
------------------------------------------------------------
--------------------------------------------
>Lithodesmium_undulatum__(SAR) GenBank_locus_tag:EX45_r006
-----------------------------------------tactaagagagtttgatcc
tggctcaggatgaacgctggcggtatgcct-aacacatgcaagtcgtacggga-------
------------gtttttaa------------------ctcaagtggcggacgggtgagt
aacgcgtgag-------aatttgcctttaggagggg----------------gataacaa
ctggaaacggttgctaataccccat------------------------atgctttcga-
------------------gtgaaatggaat------------------------------
------tat---ccgcctaaagagaagct-cgcgtctgattagctggttggt-aaggtaa
tggcttaccaaggcgacgatcagtatctggtttgagaggacgatcagacacactggaact
gagacacggtccagactc----ctacgggaggcagcagtggggaattttccgcaatgggc
-gaaagcctgacggagcaataccgcgtgaggg------------------------aaga
ctgccta-------------tgggttgtaaacctct-tttttcagggaggaagtaat---
----tgacgtgtacctgaagaat-aagcatcggctaa-ctccgtgccagcagccgcggta
agacggaggatgcaagtgtta-tccggaatcactgggcgtaaagcgtctgtaggtggtca
aa-ta-----agtcaactgttaaatcttgaagctcaactt-----------caaaatcgc
agt--cgaaactatta-gacttgaggat----agtagaggtaaagggaatttc--cagtg
gagcggtgaaatgcg---tagatattggaaagaacac---cgatg-gcgaaggcacttta
ct-gggctattactaacactc-----agagacgaaagctagggtagcaaatgggattaga
taccccagtagtcct-agctgtaaacaatggatactagatgttgaaca-------gatcg
acctgtgcagtattaaagctaacgcgttaagtatcccgcctgggaagtatgctcgcaaga
gtgaaactcaaaggaattgacgggggcccgcacaagcggtggagcatgtggtttaattcg
atgcaacgcgaagaaccttaccagggtt-----------tgacatg-atacgaatttctt
t---------------------------------------------------------ga
aaaaagaaagtgccgt---ttg-------gaacgtatacacaggtggtgcatggctgtcg
tcagctcgtgtcgtgagatgttgggttaagtcccgcaacgagcgcaaccct---------
------------tatttttagttgcc--ttt------------aatggaactctaaaaag
actgct------------ggttataaaccggaggaaggcg------------gggatgac
gtcaagtcagcatgcccc-ttacaccctgggctacacacgtgctacattggg-cgagaca
atgagatgca------------------------------actctgcgaagattagctaa
tcta--------t-aaactcgttctaagttcggattgtaggctgcaactcgcctgcatga
aggtggaatcgctagtaatcgctggtcagctacacagcggtgaa---ttcgttcccgggc
cttgtacacaccgcccgtcacaccatggaa------gctggttatacccgaagtcgtta-
ctctaaccg------tttggaggaggatgcctaaggtagaattag-----------tgac
tggggtgaagtcgtaacaaggtaaccgtactggaaggtgcggttggatcacctccttt--
------------------------------------------------------------
------------------------------------------------------------
--------------------------------------------
>Sargassum_thunbergii__(SAR) GenBank_locus_tag:AYB83_gr006
------------------------------------------------agagtttgatcc
tggctcaggatgaacgctggcggtatgctt-tacacatgcaagtcgtacgaaa-------
------------gtttttaa------------------ctttagtggcggacgggtgagt
aacacgtgag-------aatttacctttaggagggg----------------aataacag
ttggaaacgactgctaatgccgcat------------------------ataattagta-
---------------ataatgaaagaag--------------------------------
-----caat---tcgcctaaagaaaagct-tgcgtctgattagctagttggtaagggtaa
tggcctaccaaggcgacgatcagtagctggtttgagaggatgatcagtcacactggaact
gagacacggtccagactc----ctacgggaggcagcagtggggaattttctgcaatgggc
-gaaagcctgacagagcaataccgcgtgaggg------------------------aaga
aagcccac------------agggttgtaaacctct-tttgtcaaggaagaag-ttc---
----tgacgt-tacttgacgaat-aagcatcggctaa-ctccgtgccagcagccgcggta
agacggaggatgcgagtgtta-tccggaatcactgggcgtaaagcgtttgtaggttgttt
gg-ta-----agtctgttgttaaatcttgaagctcaactt-----------caaaactgt
aat--agaaactacta-gacttgaggat----agtaggggtaaagggaatttc--cagtg
gagcggtgaaatgcg---tagagattggaaggaccac---cgatg-gcgaaggcacttta
ct-gggctatttctgacacta-----agaaacgaaagctagggtagcgaatgggattaga
taccccagtagtcct-agctgtaaacgatggatactagatgttgtgtg-------tatcg
atccatgcagtatcgtagctaacgcgttaagtatcccgcctgggaactatgctcgcaaga
gtgaaactcaaaggaattgacggggacccgcacaagcggtggagcatgtggtttaattcg
atgcaacgcgaagaaccttaccagggtt-----------tgacatt-ttgtgaatttatt
c---------------------------------------------------------ga
aagaataaagtgcctt---cgg-------gaacacataaacaggtggtgcatggctgtcg
tcagctcgtgtcgtgagatgttgggttaagtcccgcaacgagcgcaaccct---------
------------tgtttctagttgct--ttat-----------aaagggtatcttgaaag
actgcc------------ggttataaaccggaggaaggtg------------aggatgac
gtcaagtcatcatgcccc-ttacaccctgggctacacacgtgctacattggg-taagaca
ataagttgcg------------------------------aatttgtgaaaataagctaa
tctc--------t-aaacttactctaagttcggattgaaggctgcaactcgccttcatga
agatggaatcgctagtaatcgctggtcagctatacagcggtgaa---tccgttcccgggt
cttgtacacaccgcccgtcacaccatggaa------gctggttatacccaaagtcgcta-
ttctaacca----taattggaggaaggtgcctaaggtaaagctag-----------tgac
tggggtgaagtcgtaacaaggtagccgtacgggaacgtgtggctggatcacct-------
------------------------------------------------------------
------------------------------------------------------------
--------------------------------------------
>Picea_abies__(Embryophyta) GenBank_locus_tag:PACH01_0097
----------------------------------------tctcatggagagtttgatcc
tggctcaggatgaacgctggcggcatgctt-aacacatgcaagtcggacgggaa------
---------gtggt----------------------gtttccagtggcggacgggtgagt
aacgcgtaag-------aacctgcccttgggagggg----------------aacaacag
ctggaaacggctgctaataccccat------------------------aggctgagga-
------------------gcaaaa-ggagg------------------------------
------aat---ccgcccaaggaggggct-cgcgtctgattagttagttggt-gaggcaa
tggcttaccaaggcgacgatcagtagctggtccgagaggatgatcagccacactgggact
gagacacggcccagactc----ctacgggaggcagcagtggggaattttccgcaatgggc
-gaaagcctgacggagcaatgccgcgtgaagg------------------------caga
aggccca-------------cgggtcatgaacttct-tttctcggagaagaaa-caa---
----tgacgg-tatctgaggaat-aagcatcggctaa-ctctgtgccagcagccgcggta
agacagaggatgcaagcgtta-tccggaatgattgggcgtaaagcgtctgtaggtggctt
tt-ca-----agtccgccgtcaaatcccagggctcaaccc-----------tggacaggc
ggt--ggaaactacca-agctggagtac----ggtaggggcagagggaatttc--cggtg
gagcggtgaaatgcg---ttgagatcggaaagaacac---caacg-gcgaaagcactctg
ct-gggccgacactgacactg-----agagacgaaagctaggggagcaaatgggattaga
taccccagtagtcct-agccgtaaacgatggatactaagtgctgtgcg-------tatcg
acccgcgcagtgctgtagctaacgcgttaagtatcccgcctggggagtacgttcgcaaga
atgaaactcaaaggaattgacgggggcccgcacaagcggtggagcatgtggttcaattcg
atgcaaagcgaagaaccttaccagggct-----------tgacatg-ccgtgaatcctcc
c---------------------------------------------------------ga
aagagaggagtgcctt---cgg-------gaacgcggacacaggtggtgcatggctgtcg
tcagctcgtgccgtaaggtgttgggttaagtcccgcaacgagcgcaaccct---------
------------cgtgtttagttgcc-agcattga-------gtttggaaccctgaacag
actgcc------------ggtgataagccggaggaaggtg------------aggatgac
gtcaagtcatcatgcccc-ttacgccctgggcgacacacgtgctacaatgac-cgggaca
aagggtcgcg------------------------------accccgcgagggcaagctaa
cctc--------aaaaacccggcctcagttcggattgcaggctgcaactcgcctgcatga
agccggaatcgctagtaatcgccggtcagccatacggcggtgaa---tccgttcccgggc
cttgtacacaccgcccgtcacactatggga------gctggccatgccccaagtcgtta-
ccttaaccg------caaggagggggatgccgaaggctgggctag-----------tgac
tggagtgaagtcgtaacaaggtagccgtactggaaggtgcggctggatcacctccttt--
------------------------------------------------------------
------------------------------------------------------------
--------------------------------------------
>Takakia_lepidozioides__(Embryophyta) GenBank_locus_tag:AU121_gr008
----------------------------------------tctcatggagagtttgatcc
tggctcaggatgaacgctggcggcatgctt-aacacatgcaagtcggacgggaagcatcc
-------tagtggt----------------------gtttccagtggcggacgggtgagt
aacgcgtaag-------aacctgcccttgggagggg----------------gacaacag
ctggaaacggttgctaataccccat------------------------aggctgagga-
------------------gcaaaa-ggagg------------------------------
------aat---ccgcccaaggaggggct-tgcgtctgattagctagttggt-gaggcaa
tggcttaccaaggcgacgatcagtagctggtctgaggggatgatcagccacactgggact
gagacacggcccagactc----ctacgggaggcagcagtggggaattttccgcaatgggc
-gaaagcctgacggagcaatgccgcgtggagg------------------------taga
aggccca-------------cgggtcgtaaactcct-tttctcagagaagaag-caa---
----tgacgg-tatctgaggaat-aagcatcggctaa-ctctgtgccagcagccgcggta
agacagaggatgcaagcgtta-tccggaatgattgggcgtaaagcgtctgtaggttgctt
ct-ta-----agtccgccgtcaaatcccagggctcaaccc-----------tggacaggc
ggt--ggaaactacca-agctggagtac----ggtaggggcagagggaatttc--cggtg
gagcggtgaaatgcg---tagagatcggaaagaacac---caacg-gcgaaagcactctg
ct-gggccgacactgacactg-----agagacgaaagctgggggagcgaatgggattaga
taccccagtagtccc-agccgtaaacgatggatactaagcgctgtgcg-------tatcg
acccgtgcagtgctgtagctaacgcgttaagtatcccgcctggggagtacgttcgcaaga
atgaaactcaaaggaattgacgggggcccgcacaagcggtggagcatgtggtttaattcg
atgcaacgcgaagaaccttaccagggct-----------tgacatg-ccgtgaatcccct
t---------------------------------------------------------ga
aagggaggagtgcctt---cgg-------gaacgcggacacaggtggtgcatggctgtcg
tcagctcgtgccgtaaggtgttgggttaagtcccgcaacgagcgcaaccct---------
------------cgtgtttagttgcc-atcattta-------gtttggaaccctaaacag
actgcc------------ggtgataagccggaggaaggtg------------aggatgac
gtcaagtcagcatgcccc-ttacgccctgggcgacacacgtgctacaatggc-cgggaca
aagggccgcg------------------------------accccgcgagggcaagctaa
cctc--------aaaaacccggcctcagttcggattgcaggctgcaactcgcctgcatga
agccggaatcgctagtaatcgccggtcagccatacggcggtgaa---tccgttcccgggc
cttgtacacaccgcccgtcacactatggga------gctggccatgcccgaagtcgtta-
acctaaccg------caaggagggggatgccgaaggcagggctag-----------tgac
tggagtgaagtcgtaacaaggtagccgtactggaaggtgcggctggatcacctccttt--
------------------------------------------------------------
------------------------------------------------------------
--------------------------------------------
>Viscum_minimum__(Embryophyta) GenBank_locus_tag:AOB69_gr008
----------------------------------------tctcatggagagttcgatcc
tggctcaggatgaacgctggcggcatgctt-aacacatgcaagtcggacgggaa------
---------gtggt----------------------gtttccagtggcggacgggtgagt
aacgcgtaag-------aacctacccttgggagggg----------------aacaacag
ctggaaacggctgctaataccctatagaata------------------aggctgagga-
------------------gcaaaa-ggagg------------------------------
------aat---ccccccgaggaggggct-cgcgtctgattagctagttggt-gaggcaa
tggcttaccaaggcgatgatcagtagctggtccgagaggatgatcagccacactgggact
gagacacggcccagactc----ctacgggaggcagcagtggggaattttccgcaatgggc
-gaaagcctgacggagcaatgccgcgtggaggagg---------------------taga
aggccca-------------cgggtcgtgaacttct-tttcccggagaagaag-caa---
----tgacgg-tatctggggaat-aagcatcggctaa-ctctgtgccagcagccgcggta
atacagaggatgcaagcgtta-tccggaatgattgggcgtaaagcgtctgtaggtggctt
tt-ta-----agtccgccgtcaaatcccagggctcaaccc-----------tggacaggc
ggt--ggaaactacca-agctggagtac----ggtaggggcagagggaatttc--cggtg
gagcggtgaaatgct---tagagatcggaaagaacac---caacg-gcgaaagcactctg
ct-gggccgacactgacactg-----agagacgaaagctaggggagcgaatgggattaga
taccccagtagtcct-agccgtaaacgatggatactaggcgctgcgcg-------tatcg
acccgtgcagtgctgtagctaacgcgttaagtatcccgcctggggagtacgttcgcaaga
atgaaactcaaaggaattgacgggggcccgcacaagcggtggagcatgtggtttaattcg
atgcaaagcgaagcaccttaccggggct-----------tgacatg-ccgcgaatcctct
t---------------------------------------------------------ga
aagggaggggtgcctt---cgg-------gaacgcggatacaggtggtgcatggctgtcg
tcagctcgtgccgtaaggtgttgggttaagtcccgcaacgagcgcaaccct---------
------------cgtgtttagttgcc-gccgttta-------ggttggaaccctgaacag
actgcc------------ggtgataagccggaggaaggtg------------aggatgac
gtcaagtcatcatgcccc-ttatgccctgggcgacacacgtgctacaatggc-cgggaca
aagggtcgcg------------------------------atcccgcgagggtgagctaa
ctcc----------aaacccgtcctcagttcggattgcaggctgcaactcgcctgcatga
agccggaatcgctagtaatcgccggtcagccatacggcggtgaa---ttcgttcccgggc
cttgtacacaccgcccgtcacactatggga------gctggccatgcccgaagtctttc-
ccttaaccg------caaggagggggatgccgaaggcagggctag-----------tgac
tggagtgaagtcgtaacaaggtagccgtactggaaggtgcggctggatc-----------
------------------------------------------------------------
------------------------------------------------------------
--------------------------------------------
>Magnolia_yunnanensis__(Embryophyta) GenBank_locus_tag:IZ03_r008
----------------------------------------tctcatggagagttcgatcc
tggctcaggatgaacgctggcggcatgctt-aacacatgcaagtcggacgggaa------
---------gtggt----------------------gtttccagtggcggacgggtgagt
aacgcgtaag-------aacctgcccttgggagggg----------------aacaacaa
ctggaaacggctgctaataccccgt------------------------aggctgagga-
------------------gcaaaa-ggagg------------------------------
------aat---ccgcccgaggaggggct-cgcgtctgattagctagttggt-gaggcaa
tagcttaccaaggcgatgatcagtagctggtccgagaggatgatcagccacactgggact
gagacacggcccagactc----ctacgggaggcagcagtggggaattttccgcaatgggc
-gaaagcctgacggagcaatgccgcgtggagg------------------------taga
aggccca-------------cgggtcgtgaacttct-tttcccggagaagaag-caa---
----tgacgg-tatctgaggaat-aagcatcggctaa-ctctgtgccagcagccgcggta
agacagaggatgcaagcgtta-tccggaatgattgggcgtaaagcgtctgtaggtggctt
tt-ca-----agtccgccgtcaaatcccagggctcaaccc-----------tggacaggc
ggt--ggaaactacca-agctggagtac----ggtaggggcagagggaatttc--cggtg
gagcggtgaaatgcg---tagagatcggaaagaacac---caacg-gcgaaagcactctg
ct-gggccgacactgacactg-----agagacgaaagctaggggagcgaatgggattaga
taccccagtagtccc-agccgtaaacgatggatactaggcgctgtgcg-------tatcg
acccgtgcagtgctgtagctaacgcgttaagtatcccgcctggggagtacgttcgcaaga
atgaaactcaaaggaattgacgggggcccgcacaagcggtggagcatgtggtttaattcg
atgcaaagcgaagaaccttaccagggct-----------tgacatg-ccgtgaatcctct
t---------------------------------------------------------ga
aagagaggggtgcctt---cgg-------gaacgcggacacaggtggtgcatggctgtcg
tcagctcgtgccgtaaggtgttgggttaagtcccgcaacgagcgcaaccct---------
------------cgtgtttagttgcc-gccattga-------gtttggaaccctgaacag
actgcc------------ggtgataagccggaggaaggtg------------aggatgac
gtcaagtcatcatgcccc-ttatgccctgggcgacacacgtgctacaatggc-cgggaca
aagggtcgcg------------------------------atcccgcgagggtgagctaa
ctcc--------aaaaacccgtcctcagttcggattgcaggctgcaactcgcctgcatga
agccggaatcgctagtaatcgccggtcagccatacggcggtgaa---ttcgttcccgggc
cttgtacacaccgcccgtcacactatggga------gctggccatgcccgaagtcgtta-
ccttaaccg------caaggagggggatgccgaaggcggggctag-----------tgac
tggagtgaagtcgtaacaaggtagccgtactggaaggtgcggctggatcacctccttt--
------------------------------------------------------------
------------------------------------------------------------
--------------------------------------------
>Eunotia_naegelii__(SAR) GenBank_locus_tag:LT48_r006
-----------------------------------------ttttaagagagtttgatcc
tggctcaggatgaacgctggcggtatgctt-tatacatgcaagtcgtacgaga-------
------------gtttttaa------------------ctcaagtggcggacgggtgagt
aacacgtaag-------aatttgcctttaggagggg----------------gataacaa
ctggaaacggttgctaataccccat------------------------atgcttttga-
------------------gtgaaatggatt------------------------------
------ttt---ccgcctaaagagaagct-tgcggctgattagcttgttggt-aaggtaa
tggcttaccaaggcgacgatcagtatctggtttgagaggacgatcagacacactggaact
gagacacggtccagactc----ctacgggaggcagcagtagggaattttccgcaatgggc
-gaaagcctgacggagcaataccgcgtgaggg------------------------atga
cggccta-------------tgggttgtaaacctct-tttttcagggaggaacaaaa---
----tgacgtgtacctgaagaat-aagcatcggctaa-ctccgtgccagcagccgcggta
agacggaggatgcaagtgtta-tccggaatcactgggcgtaaagcgtctgtaggtggtca
aa-ta-----agtcaactgttaaatcttgaggctcaacct-----------caaaatcgc
agt--cgaaactattc-gactagagtat----agtaggggtaaagggaatttc--cagtg
gagcggtgaaatgcg---tagagattggaaagaacac---cgatg-gcgaaggcacttta
ct-gggctattactaacactc-----agagacgaaagctagggtagcaaatgggattaga
taccccagtagtcct-agctgtaaacaatggatactagatgttgaaca-------gatcg
acctgtgcagtattaaagctaacgcgttaagtatcccgcctgggaagtatgctcgcaaga
gtgaaactcaaaggaattgacgggggcccgcacaagcggtggagcatgtggtttaattcg
atgcaacgcgaagaaccttaccagggtt-----------tgacatg-atacgaatttctt
t---------------------------------------------------------ga
aagaagaaagtgccgt---ttg-------gaacgtatacacaggtggtgcatggctgtcg
tcagctcgtgtcgtgagatgttgggttaagtcccgcaacgagcgcaaccct---------
------------tatttttagttgcc----t------------tttggaactctaaaaag
actgcc------------ggttataaaccggaggaaggcg------------gggatgac
gtcaagtcagcatgcccc-ttacaccctgggctacacacgtgctacaatggg-cgagaca
atgagatgca------------------------------aatctgcgaagactagctaa
tcta--------t-aaactcgctctaagttcggattgcaggctgcaactcgcctgcatga
agttggaatcgctagtaatcgctggtcagctacacagcggtgaa---ttcgttcccgggc
cttgtacacaccgcccgtcacaccatggaa------gctggttatgcccaaagtcgtta-
ctttaaccg-----ttttggagaaggatgcctaaggtagaattag-----------tgac
tggggtgaagtcgtaacaaggtaaccgtactggaaggtgcggttggatcacctccttt--
------------------------------------------------------------
------------------------------------------------------------
--------------------------------------------
>Petrosavia_stellaris__(Embryophyta) GenBank_locus_tag:AU00_r05
----------------------------------------tctcatggagagttcgatcc
tggctcaggatgaacgctggcggcatgctt-aacacatgcaagttggacgggaa------
---------gtggt----------------------gtttccagtggcggacgggtgagt
aacgcgtaag-------aacctgcccttgggagggg----------------aacaacaa
ctggaaacggttgctaataccccgt------------------------aggctgaggg-
------------------gcaaaa-ggagg------------------------------
------aat---ccgcccgaggaggggct-cgcgtctgattagctagttggt-gaggcaa
tagcttaccaaggcgatgatcagtagctggtccgagaggatgatcagccacactgggact
gagacacggcccagactc----ctacgggaggcagcagtggggaattttccgcaatgggc
-aaaagcctgacggagcaatgccgcgtggagg------------------------taga
aggccca-------------cgggtcgtgaacttct-tttctcggagaagaag-caa---
----tgacgg-tatctgaggaat-aagcatcggctaa-ctctgtgccagcagccgcggta
agacagaggatgcaagtgtta-tccggaatgattgggcgtaaagcgtctgtaggtggctt
tt-ca-----agtccgccgtcaaatcccagggctcaaccc-----------tggacaggc
ggt--ggaaactacca-agctggagtac----ggtaggggcagagggaatttc--cggtg
gagtggtgaaatgcg---tagagatcggaaagaacac---caacg-gcgaaagcactctg
ct-gggccgatactgacactg-----agagacgaaagctaggggagcaaatgggattaga
taccccagtagtcct-agccgtaaacgatggatactaggcgctgtgcg-------tatcg
acccgtgcagtgctgtagctaacgcgttaagtatcccgcctggggagtacgttcgcaaga
atgaaactcaaaggaattgacgggggcccgcacaagcggtggagcatgtggtttaattcg
atgcaaagcgaagaaccttaccagggct-----------tgacatg-ccgcgaatcctct
t---------------------------------------------------------ga
aagagaggggcgcctt---cgg-------gaacgcggacacaggtggtgcatggctgtcg
tcagctcgtgccgtaaggtgttgggttaagtcccgcaacgagcgcaaccct---------
------------cgtgtttagttgcc-accattga-------gtttggaaccctgaacag
actgcc------------ggtgataagccggaggaaggtg------------aggatgac
gtcaagtcatcatgcccc-ttatgccctgggcgacacacgtgctacaatggc-cgggaca
aagggtcgcg------------------------------accccgcgagggtgagctaa
ctcc--------aaaaacccgtcctcagttcggattgcaggctgcaactcgcctgcatga
agccggaatcgctagtaatcgccggtcagccatacggcggtgaa---ttcgttcccgggc
cttgtacacaccgcccgtcacactatggga------gctggccatgccctaagtcgtta-
ccttaaccg------aaaggagggggatgccgaaggcggggctag-----------tgac
tggagtgaagtcgtaacaaggtagccgtactggaaggtgcggctggatcacctccttt--
------------------------------------------------------------
------------------------------------------------------------
--------------------------------------------
>Astrosyne_radiata__(SAR) GenBank_locus_tag:DR687_pgr005
------------------------------------------------------------
--------------------------------aactaagtaatttaag------------
--------------------------------------ttctagtggcgaacgggtgagt
aatacataag-------aatttgcctttaggaaaag----------------gataacag
ttggaaacgactgctaatactttat------------------------aaactcaaat-
------------------agaaaaaagagttaaaaactattctaagttgaaattttttaa
atttagact---gtgcctaaagaaaagct-tatggctgattagcttgttggt-aaggtaa
tagcttaccaaggcgaagatcagtatctggtttgagaggatgatcagacacactggaact
gagacacggtccagactc----ctacgggaggcagcagtagggaattttccgcaatgggc
-gaaagcctgacggagcgataccgcgtgagggatatggagaccgtttccgcagcctccga
aggccta-------------cgggttgtaaacctct-tttctcatggaagaa--aaa---
----tgacag-taaatgaagaat-aagcatcggctaa-ctccgtgccagcagccgcggta
agacggaggatgcaagtgtta-tccggaatcactgggcgtaaagcgtctgtaggtggttt
atata-----agtcaattgttaaaggttaatgctcaacat-----------taaaactgc
agt--tgaaactatta-aacttgagcat----gttagaggtaacgggaatttc--ctgtg
aagcggtgaaatgcg---ttgatattggaaagaacac---cgatg-gcgaaggcacgtta
ct-gggtcatagctgacattg-----agagacgaaagctaaggtagcaaatgggattaga
taccccagtagtctt-agctgtaaacgatggatactaaatgttgaaga------------
aatccttcagtattgtagttaacgcgttaagtatcccgcctgggaagtacgctcgcaaga
gtaaaactcaaaggaattgacgggggcctgcacaagcggtggagcatgtggtttaattcg
atgcaacgcgaagaaccttaccagagtt-----------agacata-ttttctatccttc
taatattaataaaagaaggactctttaaatatattaaattaaatttttatcattctacgt
aaaaaataaatgtatta--taatataattcatcagtcacacaggtggtgcatggctgtcg
tcagctcgtgtcgtgagatgttgggttaagtcccgcaacgagcgaaaccct---------
------------tattattagttgcc---------------tatacggatatctgagaaa
actgcc------------gattagaagtcggaggaagggg------------gggatgag
gtcaagtcggcatgcttc-ttacgttctgggctacacacgtgctacaatggg-tgagaca
aaaagttgca------------------------------atattgtaaaatggagctaa
tctg--------taaaactcattcaaagttcggattgtagactgcaactcgtctacataa
agttggaatcgctagtaatcgctggtcagctacacagcggtgaa---tacgttccctggc
cttgtacacaccgcccgtcacaccatggaa------attagttatgctcaaagtcattc-
ctttaacca--------------------tt-----tatgtttat-----------tagt
ttaaagtaaattggatcaagaatgcc----------------------------------
------------------------------------------------------------
------------------------------------------------------------
--------------------------------------------
>Psilotum_nudum__(Embryophyta) GenBank_locus_tag:PsnuCr102
----------------------------------------ttccatggagagtttgatcc
tggctcaggatgaacgctggcggcatgctt-aacacatgcaagtcggacggaaagcatcc
-------cagtggt----------------------gctttcagtggcggacgggtgagt
aacgcgtaag-------aacccgccctggggagggg----------------gataaccg
ctggaaacggctgctaataccccat------------------------aggctgagga-
------------------gcaaaaaggagg------------------------------
------aataatccgcccaaggaggggct-tgcgtctgattagctagttggt-gaggcaa
tggctcaccaaggcgacgatcagtagctggtccgagaggatgatcagccacactgggact
gagacacggcccagactc----ctacgggaggcagcagtgaggaattttccgcaatgggc
-gaaagcctgacggagcaatgccgcgtggagg------------------------taga
aggccta-------------cgggtcgtaaactcct-tttctcggagaagaag-caa---
----tgacgg-tatctgaggaat-aagcatcggctaa-ctctgtgccagcagccgcggta
agacagaggatgcaagcgtta-tccggaatgattgggcgtaaagcgtctgtaggtggctt
ct-ca-----agtccgccgtcaaatcccagggctcaaccc-----------tggacgggc
ggt--ggaaactacta-agctagagtac----ggtaggggcagagggaatttc--cggtg
gagcggtgaaatgcg---tagagatcggaaagaacac---caatg-gcgaaagcactctg
ct-gggccgacactgacactg-----agagacgaaagctaggggagcgaatgggattaga
taccccagtagtcct-agccgtaaacgatggatactaagcgttgtgcg-------tattg
acccgtgcagtgctttagctaacgcgttaagtatcccgcctggggagtacgttcgcaaga
atgaaactcaaaggaattgacgggggcccgcacaagcggtggagcatgtggtttaatccg
atgcaacgcgaagaaccttaccagggct-----------tgacaggtttgtgaatcttct
t---------------------------------------------------------ca
aaaggaagagttcctt---cgg-------gaacgcagacacaggtggtgcatggctgtcg
tcagctcgtgccgtaaggtgttaggttaagtcccgcaacgagcgcaaccct---------
------------cgtgtttagttgcc-attactga-------gtttggaaccctaaacag
actgcc------------ggtgataagccggaggaaggtg------------aggatgat
gtcaagtcggcatgcccc-ttacgccctgggcgacacacgtgctacaatgga-cgggaca
aagggtcgcg------------------------------accccgcgagggcaagctaa
cctc--------aaaaacccgaccccagttcggattgcaggctgcaactcgcctgcatga
agccggaatcgctagtaatcgccggtcagccatacggcggtgaa---tacgttctcgggc
cttgtacacaccgcccgtcacactatggga------gctgaccatgcccgaagtcatta-
ccctaaccg------caaggagggggatgccgaaggcagggctag-----------tgac
tggagtgaagtcgtaacaaggtagccgtactggaaggtgcggctggatcacctccttt--
------------------------------------------------------------
------------------------------------------------------------
--------------------------------------------
>Paulinella_micropora__(SAR) GenBank_locus_tag:EFG77_pgr004
------------------------------------------------------------
------------------ggcggcgtgctt-aacacatgcaagtcgaacgagc-------
--------------cttcggg-------------------ctagtggcggacgggtgagt
aacgcgtggg-------aatctgccctcaggagggg----------------gataacga
ccggaaacggtcgctaataccccat------------------------atgccgagag-
------------------gtgaaatga---------------------------------
------att---tcgcctgaggatgagcc-cgcgtctgattagcttgttggt-ggggtaa
tggcctaccaaggcatcgatcagtagctggtctgagaggatgatcagccacactgggact
gagacacggcccagactc----ctacgggaggcagcagtggggaattttccgcaatgggc
-gaaagcctgacggagcaacgccgcgtgaggg------------------------atga
aggcctc-------------tgggctgtaaacctct-tttctcaaggaagaag-atc---
----tgacgg-tacttgaggaat-aagccacggctaa-ttccgtgccagcagccgcggta
atacgggagtggcaagcgtta-tccggaattattgggcgtaaagcgtccgcaggcggctt
tg-ta-----agtctgctgttaaagcgtggagcttaactc-----------catcaaggc
agt--ggaaactacag-ggctcgagtgt----ggtaggggcagagggaattcc--cggtg
tagcggtgaaatgcg---tagatatcgggaagaacac---cagtg-gcgaaggcgctctg
ct-gggccataactgacgctc-----atggacgaaagccaggggagcgaaagggattaga
tacccctgtagtcct-ggccgtaaacgatgaacactaggtgtcggagg-------aatcg
accccttcggtgtcgtagctaacgcgttaagtgttccgcctggggagtacgcacgcaagt
gtgaaactcaaaggaattgacgggggcccgcacaagcggtggagtatgtggtttaattcg
atgcaacgcgaagaaccttaccagggtt-----------tgacatc-ctgcgaatcttcc
g---------------------------------------------------------ga
aacggaagagtgcctt---cgg-------gaacgcagtgacaggtggtgcatggctgtcg
tcagctcgtgtcgtgagatgttgggttaagtcccgcaacgagcgcaaccca---------
------------cgtttttagttgcc-agcattta-------gttgggcactctagagaa
accgcc------------ggtgataaaccggaggaaggtg------------tggatgac
gtcaagtcatcatgcccc-ttacatcctgggctacacacgtactacaatgct-acggaca
aagggcagca------------------------------aactcgcaagagctagcaaa
tccc--------ataaaccgtggctcagttcagatcgtaggctgcaactcgcctacgtga
aggaggaatcgctagtaatcgcaggtcagc-atactgcggtgaa---tacgttcccgggc
cttgtacacaccgcccgtcacaccatggaa------gttggccatgcccgaagtcgtta-
cttcaaccc-----ttgcggaggaggacgccgaaggtggggccga-----------tgac
tggggtgaagtcgtaacaaggt--------------------------------------
------------------------------------------------------------
------------------------------------------------------------
--------------------------------------------
>Berberidopsis_corallina__(Embryophyta) GenBank_locus_tag:E4K74_pgr008
----------------------------------------tctcatggagagttcgatcc
tggctcaggatgaacgctggcggcatgctt-aacacatgcaagtcggacgggaa------
---------gtggt----------------------gtttccagtggcggacgggtgagt
aacgcgtaag-------aacctgcccttgggagggg----------------aacaacag
ctggaaacggctgctaataccccgt------------------------aggctgagga-
------------------gcaaaa-ggagg------------------------------
------aat---ccgcccgaggaggggct-cgcgtctgattagctagttggt-ggggcaa
tagcttaccaaggcgatgatcagtagctggtccgagaggatgatcagccacactgggact
gagacacggcccagactc----ctacgggaggcagcagtggggaattttccgcaatgggc
-gaaagcctgacggagcaatgccgcgtggagg------------------------taga
aggccca-------------cgggtcgtgaacttct-tttcccggagaagaag-caa---
----tgacgg-tatctggggaat-aagcatcggctaa-ctctgtgccagcagccgcggta
atacagaggatgcaagcgtta-tccggaatgattgggcgtaaagcgtctgtaggtggctt
tt-ta-----agtccgccgtcaaatcccagggctcaaccc-----------tggacaggc
ggt--ggaaactacca-agctggagtac----ggtaggggcagagggaatttc--cggtg
gagcggtgaaatgcg---tagagatcggaaagaacac---caacg-gcgaaagcactctg
ct-gggccgacactgacactg-----agagacgaaagctaggggagcgaatgggattaga
taccccagtagtcct-agccgtaaacgatggatactaggcgctgtgcg-------tatcg
acccgtgcagtgctgtagctaacgcgttaagtatcccgcctggggagtacgttcgcaaga
atgaaactcaaaggaattgacgggggcccgcacaagcggtggagcatgtggtttaattcg
atgcaaagcgaagaaccttaccagggct-----------tgacatg-ccgcgaatcctct
t---------------------------------------------------------ga
aagagaggggtgcctt---cgg-------gaacgcggacacaggtggtgcatggctgtcg
tcagctcgtgccgtaaggtgttgggttaagtcccgcaacgagcgcaaccct---------
------------cgtgtttagttgcc-accgttga-------gtttggaaccctgaacag
actgcc------------ggtgataagccggaggaaggtg------------aggatgac
gtcaagtcatcatgcccc-ttatgccctgggcgacacacgtgctacaatggc-cgggaca
aagggtcgcg------------------------------atcccgcgagggtgagctaa
ctcc--------aaaaacccgtcctcagttcggattgcaggctgcaactcgcctgcatga
agccggaatcgctagtaatcgccggtcagccatacggcggtgaa---ttcgttcccgggc
cttgtacacaccgcccgtcacactatggga------gctggccatgcccgaagtcgtta-
ccttaaccg------caaggagggggatgccgaaggcagggctag-----------tgac
tggagtgaagtcgtaacaaggtagccgtactggaaggtgcggctggatcacctccttt--
------------------------------------------------------------
------------------------------------------------------------
--------------------------------------------
>Selaginella_kraussiana__(Embryophyta) GenBank_locus_tag:EZZ02_pgr08
----------------------------------------tctcacggagagtttgatcc
tggctcaggatgaacgctggcggcatgcct-aacacatgcaagtcgtacggggagcaccc
ta----cccgtggt----------------------gctcccagtggcggacgggtgagt
aacgcgtagg-------aacctgcccttgggagggg----------------ggcaacag
ctgggaacggctgctgataccccat---------------------agtaagctgagga-
------------------gcaaaaggagga------------------------------
------aat---ccgcccaaggaggggct-tgcgtccgattagcctgttggc-ggggtaa
tggctcaccaaagcgacgatcggtagctggtccgagaggacgatcagccacaccgggact
gagacacggcccggactc----ctacggggggcagcagtggggaattttccgcaatgggc
-gaaagcccgacggagcaatgccgcgtggggg------------------------taga
aggcctg-------------cgggtcgtaaaccgct-tttaccggagaagaag-caa---
----tgacgg-tatccggggaat-aagcatcggctaa-ctctgtgccagcagccgcggta
agacagaggatgcaagcgtta-tccggaatgatcgggcgtaaagcgtctgtaggtggctc
ct-aa-----agtccgccgtcaaatcccagggcttaaccc-----------tggaagggc
ggt--ggaaactactg-agcctgggtac----ggtaggggcagggggaatttc--cggtg
gagcggtgaaatgcg---tagagatcggaaggaacac---caatg-gcgaaagcactctg
ct-gggccgacactgacactg-----agagacgaaagctgggggagcgaatgggattaga
taccccagtagtccc-agccgtaaacgatggatactaagcgccgcgcg-------tatcg
acccgcgcggtgctgtagctaacgcgtcaagtatcccgcctggggagtacgttcgcaaga
atgaaactcaaaggaattgacgggggcccgcacaagcggtggagcatgtggtttaattcg
atgcaacgcgaagaaccttaccagggct-----------tgacatg-ccgtgaatcctct
t---------------------------------------------------------ga
gagagaggggtgccctagccgg-------gaacacggacacaggtggtgcatggctgtcg
tcagctcgtgccgtgaggcgttgggttgagtcccgcaacgagcgcaaccct---------
------------cgtgtttagttgcc-atcattgg-------gcttggaaccctaaacat
actgcc------------ggcgatgagccggaggagggtg------------aggatgac
gtcaagtcagcatgcccc-tcacgccctgggcgacacacgtgctacaatggc-cgggaca
aagggtcgca------------------------------accccgcgagggcaggccaa
cccc--------gaaaacccggccttagttcggattgcaggctgcaactcgcctgcatga
agtcggaatcgctagtaatcgccggtcagccatacggcggtgaa---tccgttcccgggc
cttgtacacaccgcccgtcacactatggga------gctggccatgcccgaagtcgtcg-
cctcaacct------cagggaagggaacgcccaaggcagggctcg-----------cgac
tggagtgaagtcgtaacaaggtagccgtactggaaggtgcggctggatcacctcctta--
------------------------------------------------------------
------------------------------------------------------------
--------------------------------------------
>Plagiogramma_staurophorum__(SAR) GenBank_locus_tag:DR300_pgr006
-----------------------------------------------gagagtttgatcc
tggctcaggatgaacgctggcggtatgctt-aacacatgcaagtcgtacgaga-------
------------gtttttaa------------------ctcaagtggcggacgggtgagt
aacacgtaag-------aatttgcctttaggagggg----------------gacaac--
---------------aataccccat------------------------atgctttcga-
------------------gtgaaatggaat------------------------------
------ttt---ccgcctagagagaagct-tgcggctgattagcttgttggt-aaggtaa
tggcttaccaaggcgacgatcagtatctggtttgagaggacgatcagacacactggaact
gagacacggtccagactc----ttacgggaggcagcagtgaggaattttccgcaatgggc
-gaaagcctgacggagcaataccgcgtgaggg------------------------atga
cggccta-------------tgggttgtaaacctct-tttttcagggaggaacaaaa---
----tgacgtgtacctgaagaat-aagcatcggctaa-ctccgtgccagcagccgcggta
agacggaggatgcaagtgtta-tccggaatcactgggcgtaaagcgtctgtaggtggtca
aa-ta-----agtcaactgttaaatcttgaggcttaacct-----------caaaatcgc
agt--cgaaactatta-gactagagtat----agtaggggtaaagggaatttc--cagtg
gagcggtgaaatgcg---tagagattggaaagaacac---caatg-gcgaaagcacttta
ct-gggctattactaacactc-----agagacgaaagctagggtagcaaatgggattaga
taccccagtagtcct-agccgtaaacaatggatactagatgttgaaca-------gatcg
acctgtgcagtattaaagctaacgcgttaagtatcccgcctgggaagtatgctcgcaaga
gtgaaactcaaaggaattgacgggggcccgcacaagcggtggagcatgtggtttaattcg
atgcaacgcgaagaaccttaccagggtt-----------tgacatg-atacgaatttctt
t---------------------------------------------------------ga
aaaaagaaagtgccgt---ttg-------gaacgtatacacaggtggtgcatggctgtcg
tcagctcgtgtcgtgagatgttgggttaagtcccgcaacgagcgcaaccct---------
------------tgtttttagttgcc--ttt------------tatggaactctagaaag
actgcc------------ggttataaaccggaggaaggcg------------gggatgac
gtcaagtcagcatgcccc-ttacaccctgggctacacacgtgctacaatggg-cgagaca
atgagatgct------------------------------actctgtgaagacacgctaa
tcta--------t-aaactcgttctaagttcggattgtaggctgcaactcgcctacatga
agttggaatcgctagtaatcgctggtcagctatacagcggtgaa---ttcgttcccgggc
cttgtacacaccgcccgtcacaccatggaa------gctggttatacccgaagtcgtta-
ctttaacct-----ttttggaggaggatgcctaaggtagaattag-----------tgac
tggggtgaagtcgtaacaaggtaaccgtactggaaggtgcggttggatcacctc------
------------------------------------------------------------
------------------------------------------------------------
--------------------------------------------
>Equisetum_arvense__(Embryophyta) GenBank_locus_tag:EvarC_r001
----------------------------------------tctcatggagagtttgatcc
tggctcaggatgaacgctggcggcatgctt-aacacatgcaagtcgtacgggaagcat--
---------cttat----------------------gtttccagtggcggacgggtgagt
aacgcgtaag-------aacctgcccttgggagggg----------------gacaacag
ccggaaacggctgctaataccccat------------------------aggctgggga-
------------------gcaaaagggagg------------------------------
------aat--cccgcccaaggaggggct-tgcgtctgattagctagttggt-ggggcaa
tggcttaccaaggcaacgatcagtagctggtctgagaggatgatcagccacactgggact
gagacacggcccagactc----ctacgggaggcagcagtggggaattttccgcaatgggc
-gaaagcctgacggagcaatgccgcgtggagg------------------------taga
aggccca-------------cgggtcgtaaactcct-tttctcagagaagaag-caa---
----tgacgg-tatctgaggaat-aagcatcggctaa-ctctgtgccagcagccgcggta
agacaggggatgcaagcgtta-tccggaatgattgggcgtaaagcgtctgtaggtggctt
tt-ta-----agtccgccgtcaaatcccagggctcaaccc-----------tggacgggc
ggt--gggaactacca-agctggagtac----ggtaggggcagagggaatttc--cggtg
gagcggtgaaatgcg---tagagatcggaaagaacac---caacg-gcgaaagcactctg
ct-gggccgacactgacactg-----agagacgaaagctaggggagcaaatgggattaga
taccccagtagtcct-agccgtaaacgatggatactaagcgctgtgcg-------tatcg
acccgtgcagtgctgtagctaacgcgttaagtatcccgcctggggagtacgttcgcaaga
atgaaactcaaaggaattgacgggggcccgcacaagcggtggagcatgtggtttaattcg
atgcaacgcgaagaaccttaccagggct-----------tgacatg-tcgcgaattcttt
c---------------------------------------------------------ga
aagatagaagtgccta---cgg-------gagcgcggacacaggtggtgcatggctgtcg
tcagctcgtgccgtaaggtgttgggttaagtcccgcaacgagcgcaaccct---------
------------cgtgtttagttgcc-attattga-------gtttggaaccctaaacag
actgcc------------ggtgataagccggaggaaggtg------------aggatgac
gtcaagtcagcatgcccc-ttacgccctgggcgacacacgtgctacaatggt-cgggaca
aagggtcgcg------------------------------accccgcgagggcaagctaa
cctc--------gaaaacccgacctcagttcggattgcaggctgcaactcgcctgcatga
agtcggaatcgctagtaatcgccggtcagccatacggcggtgaa---tccgttcccgggc
cttgtacacaccgcccgtcacactatggga------gctggccatgcccgaagtcgtta-
ccctaaccg------caaggggggggatgccgaaggcagggctag-----------tgac
tggagtgaagtcgtaacaaggtagccgtactggaaggtgcggctggatcacctccttt--
------------------------------------------------------------
------------------------------------------------------------
--------------------------------------------
>Brassaiopsis_hainla__(Embryophyta) GenBank_locus_tag:W886_r008
----------------------------------------tctcatggagagttcgatcc
tggctcaggatgaacgctggcggcatgctt-aacacatgcaagtcggacgggaa------
---------gtggt----------------------gtttccagtggcggacgggtgagt
aacgcgtaag-------aacctgcccttgggagggg----------------aacaacag
ctggaaacggctgctaataccccgt------------------------aggctgagga-
------------------gcaaaa-ggagg------------------------------
------aat---ccgcccgaggaggggct-cgcgtctgattagctagttggt-gaggcaa
tagcttaccaaggcgatgatcagtagctggtccgagaggatgatcagccacactgggact
gagacacggcccagactc----ctacgggaggcagcagtggggaattttccgcaatgggc
-gaaagcctgacggagcaatgccgcgtggagg------------------------taga
aggccca-------------cgggtcgtgaacttct-tttcccggagaagaag-caa---
----tgacgg-tatctggggaat-aagcatcggctaa-ctctgtgccagcagccgcggta
atacagaggatgcaagcgtta-tccggaatgattgggcgtaaagcgtctgtaggtggctt
tt-ta-----agtccgccgtcaaatcccagggctcaaccc-----------tggacaggc
ggt--ggaaactacca-agctggagtac----ggtaggggcagagggaatttc--cggtg
gagcggtgaaatgcg---tagagatcggaaagaacac---caacg-gcgaaagcactctg
ct-gggccgacactgacactg-----agagacgaaagctaggggagcgaatgggattaga
taccccagtagtcct-agccgtaaacgatggatactaggcgctgtgcg-------tatcg
acccgtgcagtgctgtagctaacgcgttaagtatcccgcctggggagtacgttcgcaaga
atgaaactcaaaggaattgacgggggcccgcacaagcggtggagcatgtggtttaattcg
atgcaaagcgaagaaccttaccagggct-----------tgacatg-ccgcgaatcctct
t---------------------------------------------------------ga
aagagaggggtgccct---cgg-------gaacgcggacacaggtggtgcatggctgtcg
tcagctcgtgccgtaaggtgttgggttaagtcccgcaacgagcgcaaccct---------
------------cgtgtttagttgcc-atcgttga-------gtttggaaccctgaacag
actgcc------------ggtgataagccggaggaaggtg------------aggatgac
gtcaagtcatcatgcccc-ttatgccctgggcgacacacgtgctacaatggc-cgggaca
aagggccgcg------------------------------atcccgcgagggtgagctaa
ctcc--------aaaaacccgtcctcagttcggattgcaggctgcaactcgcctgcatga
agccggaatcgctagtaatcgccggtcagccatacggcggtgaa---ttcgttcccgggc
cttgtacacaccgcccgtcacactatggga------gctggccatgcccgaagtcgtta-
ccttaaccg------caaggagggggatgccgaaggcagggctag-----------tgac
tggagtgaagtcgtaacaaggtagccgtactggaaggtgcggctggatcacctcctt---
------------------------------------------------------------
------------------------------------------------------------
--------------------------------------------
>Podocarpus_lambertii__(Embryophyta) GenBank_locus_tag:CP88_r001
--------------------------------------------atggagagtttgatcc
tggctcaggatgaacgctggtggcatgctt-aacacatgcaagtcggacgggaa------
---------gtggt----------------------gtttccagtggcggacgggtgagt
aacgcgtaag-------aacctgcccttgggagggg----------------gacaacag
ctggaaacggttgctaataccccat------------------------acgctgagga-
------------------gcaaaa-ggagg------------------------------
------aat---ccgcccaaggaggggct-cacgtctgattagctagttggt-gagataa
tggcttaccaaggctacgatcagtagctggtctgagaggatgatcagccacactgggact
gagacacggcccagactc----ctacgggaggcagcagtggggaattttccgcaatgggc
-gaaagcctgacggagcaatgccgcgtgaagg------------------------caga
aggccca-------------cgggttgtaaacttct-tttctcagagaagaaa-caa---
----tgacgg-tatctgaggaat-aagcatcggctaa-ctctgtgccagcagccgcggta
atacagaggatgcaagcgtta-tccggaattattgggcgtaaagcgtctgtaggtggctt
tt-ca-----agtcccccgttaaatcccagggctcaatcc-----------tggacaggc
ggt--ggaaactacta-agctagagtat----ggtaggggcagagggaatttc--cggtg
gagcggtgaaatgcg---ctgagatcggaaggaacac---caatg-gcgaaagcactctg
ct-gggccgacactgacactg-----agagacgagagctaggggagcaaatgggattaga
gaccccagtagtcct-agccgtaaacaatggatactaggtgttgtgcg-------tatca
acccgcgcagtgctatagctaacgcattaagtatcccgcctggggagtacgttcgcaaga
atgaaactcaaaggaattgacgggggcccgcacaagcggtggagcatgtggtttaattcg
atgcaaagcgaagaaccttaccagggat-----------tgacatg-tcgcgaatcctct
t---------------------------------------------------------ga
aagagaggagtgccta---cgg-------gaacgcggacacaggtggtgcatggctgtcg
tcagctcgtgccgtaaggtgttgggttaagtcccgcaacgagcgcaaccct---------
------------tgtgtttagttgcc-atcattga-------gtttggaactctaaacag
accatc------------ggtgataagccggaggaaggtg------------aggatgag
gtcaagtcatcatgcccc-ttatgccctgggcgacacacgtgctacaatggc-cgggaca
aagggtcgca------------------------------accccgcgagggcaagctaa
cctc--------aaaaacccggcctcaattcggattgcaggctgcaactcgcctgcatga
agcaggaatcgctagtaatcgccggtcagccatacggcggtgaa---tccgttctcgggc
cttgtacagaccgcccgtcacactatggga------gctggccatgcccgaagtcgtta-
ccttaacca------acgggagggggatgccgaaggctgggctag-----------tgac
tggagtgaagtcgtaacaaggtagccgtactggaaggtgcggctggattacctcct----
------------------------------------------------------------
------------------------------------------------------------
--------------------------------------------
>Musa_textilis__(Embryophyta) GenBank_locus_tag:X609_r001
----------------------------------------tctcatggagagttcgatcc
tggctcaggatgaacgctggcggcatgctt-aacacatgcaagtcggacgggaa------
---------gtggt----------------------gtttccagtggcggacgggtgagt
aacgcgtaag-------aacctgcccttgggagggg----------------aacaacaa
ctggaaacggttgctaataccccgt------------------------aggctgagga-
------------------gcaaaa-ggagg------------------------------
------aat---ccgcccgaggaggggct-tgcgtctgattagctagttggt-gaggtaa
tagcttaccaaggcgatgatcagtagctggtccgagaggatgatcagccacactgggact
gagacacggcccagactc----ctacgggaggcagcagtggggaattttccgcaatgggc
-gaaagcctgacggagcaatgccgcgtggagg------------------------taga
aggccca-------------cgggtcgtgaacttct-tttctcggagaagaaa-caa---
----tgacgg-tatctgaggaat-aagcatcggctaa-ctctgtgccagcagccgcggta
agacagaggatgcaagcgtta-tccggaatgattgggcgtaaagcgtctgtaggtggctt
tt-ca-----agtccgccgtcaaatcccagggctcaaccc-----------tggacaggc
ggt--ggaaactacca-agctggagtac----ggtaggggcagagggaatttc--cggtg
gagcggtgaaatgcg---tagagatcggaaagaacac---caacg-gcgaaagcactctg
ct-gggccgacactgacactg-----agagacgaaagctaggggagcaaatgggattaga
taccccagtagtcct-agccgtaaacgatggatactaggcgctgtgcg-------tatcg
acccgtgcagtgctgtagctaacgcgttaagtatcccgcctggggagtacgttcgcaaga
atgaaactcaaaggaattgacgggggcccgcacaagcggtggagcatgtggtttaattcg
atgcaaagcgaagaaccttaccagggct-----------tgacatg-ccgtgaatcctct
t---------------------------------------------------------ga
aagagaggggtgcctt---cgg-------gaacgcggacacaggtggtgcatggctgtcg
tcagctcgtgccgtaaggtgttgggttaagtcccgcaacgagcgcaaccct---------
------------cgtgtttagttgcc-accattga-------gtttggaaccctgaacag
actgcc------------ggtgataagccggaggaaggtg------------gggatgac
gtcaagtcatcatgcccc-ttatgccctgggcgacacacgtgctacaatggc-cgggaca
aagggtcgcg------------------------------atcccgcgagggtgagctaa
cccc--------aaaaacccgtcctcagttcggattgcaggctgcaactcgcctgcatga
agccggaatcgctagtaatcgccggtcagccatacggcggtgaa---ttcgttcccgggc
cttgtacacaccgcccgtcacactatggga------gctggccatgcccgaagtcgtta-
ccttaaccg------caaggagggggatgccgaaggcggggctag-----------tgac
tggagtgaagtcgtaacaaggtagccgtactggaaggtgcggctggatcacctccttt--
------------------------------------------------------------
------------------------------------------------------------
--------------------------------------------
>Hirtella_racemosa__(Embryophyta) GenBank_locus_tag:EN55_r008
----------------------------------------tctcatggagagttcgatcc
tggctcaggatgaacgctggcggcatgctt-aacacatgcaagtcggacgggaa------
---------gtggt----------------------gtttccagtggcggacgggtgagt
aacgcgtaag-------aacctgcccttgggagggg----------------aacaacag
ctggaaacggctgctaataccccgt------------------------aggctgagga-
------------------gcaaaa-ggagg------------------------------
------aat---ccgcccgaggaggggct-cgcgtctgattagctagttggt-gaggcaa
tagcttaccaaggcgatgatcagtagctggtccgagaggatgatcagccacactgggact
gagacacggcccagactc----ctacgggaggcagcagtggggaattttccgcaatgggc
-gaaagcctgacggagcaatgccgcgtggagg------------------------taga
aggccta-------------cgggtcgtgaacttct-tttcccggagaagaag-caa---
----tgacgg-tatctggggaat-aagcatcggctaa-ctctgtgccagcagccgcggta
atacagaggatgcaagcgtta-tccggaatgattgggcgtaaagcgtctgtaggtggctt
tt-ta-----agtccgccgtcaaatcccagggctcaaccc-----------tggacaggc
ggt--ggaaactgcca-agctggagtac----ggtaggggcagagggaatttc--cggtg
gagcggtgaaatgcg---tagagatcggaaagaacac---caacg-gcgaaagcactctg
ct-gggccgatactgacactg-----agagacgaaagctaggggagcgaatgggattaga
taccccagtagtcct-agccgtaaacgatggatactgggcgctgtgcg-------tatcg
acccgtgcagtgctgtagctaacgcgttaagtatcccgcctggggagtacgttcgcaaga
atgaaactcaaaggaattgacgggggcccgcacaagcggtggagcatgtggtttaattcg
atgcaaagcgaagaaccttaccagggct-----------tgacatg-ccgcgaatcctct
t---------------------------------------------------------ga
aagagaggggtgcctt---cgg-------gaacgcggacacaggtggtgcatggctgtcg
tcagctcgtgccgtaaggtgttgggttaagtcccgcaacgagcgcaaccct---------
------------cgtgtttagttgcc-accgttga-------gtttggaaccctgagcag
actgcc------------ggtgataagccggaggaaggtg------------aggatgac
gtcaagtcatcatgcccc-ttatgccctgggcgacacacgtgctacaatggc-cgggaca
aagggtcgcg------------------------------atcccgcgagggtgagctaa
ctcc--------aaaaacccgtcctcagttcggattgcaggctgcaactcgcctgcatga
agccggaatcgctagtaatcgccggtcagccatacggcggtgaa---ttcgttcccgggc
cttgtacacaccgcccgtcacactatggga------gctggccatgcccgaagtcgtta-
ccttaaccg------caaggagggggatgccgaaggcagggctag-----------tgac
tggagtgaagtcgtaacaaggtagccgtactggaaggtgcggctggatcacctccttt--
------------------------------------------------------------
------------------------------------------------------------
--------------------------------------------
>Dioscorea_zingiberensis__(Embryophyta) GenBank_locus_tag:AA868_gr008
----------------------------------------tctcatggagagttcgatcc
tggctcaggatgaacgctggcggcatgctt-aacacatgcaagtcggacgggaa------
---------gtggt----------------------gtttccagtggcggacgggtgagt
aacgcgtaag-------aaccttcccttgggagggg----------------aacaacaa
ctggaaacggttgctaataccccgt------------------------aggctgagga-
------------------gcaaaa-ggagg------------------------------
------aat---ccgcccgaggaggggct-cgcgtctgattagctagttggt-gaggcaa
tagcttaccaaggcgatgatcagtagctggtccgagaggatgatcagccacactgggact
gagacacggcccagactc----ctacgggaggcagcagtggggaattttccgcaatgggc
-gaaagcctgacggagcaatgccgcgtggagg------------------------taga
aggccca-------------cgggtcgtgaacttct-tttctcggagaagaag-caa---
----tgacgg-tatctgaggaat-aagcatcggctaa-ctctgtgccagcagccgcggta
agacagaggatgcaagcgtta-tccggaatgattgggcgtaaagcgtctgtaggtggctt
tt-ca-----agtccgccgtcaaatcccagggctcaaccc-----------tggacaggc
ggt--ggaaactacca-agctggagtac----ggtaggggcagagggaatttc--cggtg
gagcggtgaaatgcg---tagagatcggaaagaacac---caacg-gcgaaagcactctg
ct-gggccgacactgacactg-----agagacgaaagctaggggagcaaatgggattaga
taccccagtagtcct-agccgtaaacgatggatactaggcgctgtgcg-------tatcg
acccgtgcagtgctgtagctaacgcgttaagtatcccgcctggggagtacgttcgcaaga
atgaaactcaaaggaattgacgggggcccgcacaagcggtggagcatgtggtttaattcg
atgcaaagcgaagaaccttaccagggct-----------tgacatg-ccgtgaatcctct
t---------------------------------------------------------ga
aagagaggggtgccct---cgg-------gaacgcggacacaggtggtgcatggctgtcg
tcagctcgtgccgtaaggtgttgggttaagtcccgcaacgagcgcaaccct---------
------------cgtgtttagttgcc-accattga-------gtttggaaccctgaacag
actgcc------------ggtgataagccggaggaaggtg------------aggatgac
gtcaagtcatcatgcccc-ttatgccctgggcgacacacgtgctacaatggg-cgggaca
aagggtcgcg------------------------------atcccgcgagggtgagctaa
ctcc--------aaaaacccgtcctcagttcggattgcaggctgcaactcgcctgcatga
agtcggaatcgctagtaatcgccggtcagccatacggcggtgaa---ttcgttcccgggc
cttgtacacaccgcccgtcacactatggga------gctggccatgcccgaagtcgtta-
ccttaaccg------caaggagggggatgccgaaggcggggctag-----------tgac
tggagtgaagtcgtaacaaggtagccgtactggaaggtgcggctggatcacctccttt--
------------------------------------------------------------
------------------------------------------------------------
--------------------------------------------
>Nelumbo_nucifera__(Embryophyta) GenBank_locus_tag:N623_r008
----------------------------------------tctcatggagagttcgatcc
tggctcaggatgaacgctggcggcatgctt-aacacatgcaagtcggacgggaa------
---------gtggt----------------------gtttccagtggcggacgggtgagt
aacgcgtaag-------aacctgcccttgggagggg----------------aacaacag
ctggaaacggctgctaataccccgt------------------------aggctgagga-
------------------gcaaaa-ggagg------------------------------
------aat---ccgcccgaggaggggct-cgcgtctgattagctagttggt-gaggcaa
tagcttaccaaggcgatgatcagtagctggtccgagaggatgatcagccacactgggact
gagacacggcccagactc----ctacgggaggcagcagtggggaattttccgcaatgggc
-gaaagcctgacggagcaatgccgcgtggagg------------------------taga
aggccca-------------cgggtcgtcaacttct-tttcccggagaagaat-caa---
----tgacgg-tatctggggaat-aagcatcggctaa-ctctgtgccagcagccgcggta
atacagaggatgcaagcgtta-tccggaatgattgggcgtaaagcgtctgtaggtggctt
tt-ca-----agtccgccgtcaaatcccagggctcaaccc-----------tggacaggc
ggt--ggaaactacta-agctggagtac----ggtaggggcagagggaatttc--cggtg
gagcggtgaaatgcg---tagagatcggaaagaacac---caacg-gcgaaagcactctg
ct-gggccgacactgacactg-----agagacgaaagctaggggagcgaatgggattaga
taccccagtagtcct-agccgtaaacgatggatactaggcgctgtgcg-------tatcg
acccgtgcagtgctgtagctaacgcgttaagtatcccgcctggggagtacgttcgcaaga
atgaaactcaaaggaattgacgggggcccgcacaagcggtggagcatgtggtttaattcg
atgcaaagcgaagaaccttaccagggct-----------tgacatg-ccgcgaatcctct
t---------------------------------------------------------ga
aagagaggggtgcctt---cgg-------gaacgcggacacaggtggtgcatggctgtcg
tcagctcgtgccgtaaggtgttgggttaagtcccgcaacgagcgcaaccct---------
------------cgtgtttagttgcc-actgttga-------gtttggaaccctgaacag
actgcc------------ggtgataagccggaggaaggtg------------aggatgac
gtcaagtcatcatgcccc-tcatgccctgggcgacacacgtgctacaatggc-cgggaca
aagggtcgcg------------------------------atcccgcgagggtgagctaa
ctcc--------aaaaacccgtcctcagttcggattgcaggctgcaactcgcctgcatga
agccggaatcgctagtaatcgccggtcagccatacggcggtgaa---ttcgttcccgggc
cttgtacacaccgcccgtcacactatggga------gctggccatgcccgaagtcgtta-
ccttaaccg------caaggagggggatgccgaaggcagggctag-----------tgac
tggagtgaagtcgtaacaaggtagccgtactggaaggtgcggctggatcacctccttt--
------------------------------------------------------------
------------------------------------------------------------
--------------------------------------------
>Mankyua_chejuensis__(Embryophyta) GenBank_locus_tag:MACHC_r001
----------------------------------------tctcatggagagtttgatcc
tggctcaggatgaacgctggcggcatgctt-aacacatgcaagtcggacggaaagcatcc
-------cagtggt----------------------gttttcagtggcggacgggtgagt
aacgcgtaag-------gacctgcccttgggagggg----------------gacaacag
ttggaaacggctgctaataccccat------------------------aggctgagga-
------------------gcgaaaaggagg------------------------------
------aat---ccgcccaaggaggggct-tgcgtctgattagctggttggt-gaggcaa
tggctcaccaaggcgacgatcagtagctggtccgagaggatgatcagccacactgggact
gagacacggcccagactc----ctacgggaggcagcagtggggaattttccgcaatgggc
-gaaagcctgacggagcaatgccgcgtggagg------------------------taga
aggccca-------------cgggtcgtaaactcct-tttcccggagaagaag-cag---
----tgacgg-tatctggggaat-aagcatcggctaa-ctctgtgccagcagccgcggta
agacagaggatgcaagcgtta-tccggaatgattgggcgtaaagcgtctgtaggtggctt
at-ca-----agtccgccgtcaaatcccagggctcaaccc-----------tggacgggc
ggt--ggaaactacta-agctggagtac----ggtaggggcagagggaatttc--cggtg
gagcggtgaaatgcg---tagagatcggaaggaacac---caacg-gcgaaagcactctg
ct-gggccgacactgacactg-----agagacgaaagctaggggagcgaatgggattaga
taccccagtagtcct-agctgtaaacgatggatactaagcgctgtgcg-------tatcg
acccgtgcagtgctgtagctaacgcgttaagtatcccgcctggggagtacgttcgcaaga
atgaaactcaaaggaattgacgggggcccgcacaagcggtggagcatgtggtttaattcg
atgcaacgcgaagaaccttaccagggct-----------tgacatg-ccgtgaatcctct
t---------------------------------------------------------ga
aagaggggagtgccct---cgg-------gaacacggacacaggtggtgcatggctgtcg
tcagctcgtgccgtgaggtgttgggttaagtcccgcaacgagcgcaaccct---------
------------cgtgtttagttgcc-attattca-------gtttggaaccctaaacag
actgcc------------ggttataagccggaggaaggtg------------gggatgac
gtcaagtcagcatgcccc-ttacgccctgggcgacacacgtgctacaatgga-cgggaca
aagggtcgcg------------------------------accccgcgagggcaagctaa
cctc--------aaaaacccgacctcagttcggattgcaggctgcaactcgcctgcatga
agccggaatcgctagtaatcgccggtcagccatacggcggtgaa---tccgttcccgggc
cttgtacacaccgcccgtcacactatggga------gctggccatgcccgaagtcgtta-
cctcaaccg------caaggagggggatgccgaaggcagggctag-----------tgac
tggagtgaagtcgtaacaaggtagccgtactggaaggtgcggctggatcacctccttt--
------------------------------------------------------------
------------------------------------------------------------
--------------------------------------------
>Juniperus_monosperma__(Embryophyta) GenBank_locus_tag:ED58_r004
------------------------------------------------------------
-----------------tggcggcatgctt-aacacatgcaagtcgaacgggaa------
---------gtggt----------------------gtttccagtggcgaacgggtgagt
aatgcgtaag-------aacctgcccttgggagggg----------------aacaacag
ctggaaacggttgctaataccccatagaatttagtacctctacg-aggtaggctgagga-
------------------gcaaaagggagg------------------------------
------aat---ccgcccaaggaggggct-cacgtctgattagctagttggt-gaggcaa
tggcttaccaaggctccgatcagtagttggtctgagaggatgatcagccacactgggact
gagacacggcccagactc----ctacgggaggcagcagtgaggaattttccgcaatgggc
-gaaagcctgacggagcaatgccgcgtgaagg------------------------aaga
aggctca-------------cgggtcgtaaacttct-tttctcggagaagaat-aaa---
----tgacgg-tatctgaggaat-aagcatcggctaa-ctctgtgccagcagccgcggta
aaacagaggatgcaagcgtta-tccggaattattgggcgtaaagtgtctgtaggtggctt
tt-ca-----agtccgtcgtcaaatcccagggctcaaccc-----------tggacaggc
ggt--ggaaactatca-agctagagtac----ggtagaggcagagggaatttc--cggtg
gagcggtgaaatgcg---ttgagatcgggaggaacac---caagg-gcgaaagcactctg
ct-gggccgttactgacactc-----agagacgaaagctaggggagcaaatgggattaga
taccccagtagtcct-agccgtaaacgatggatactaggtgctgtgcg-------tatcg
acccgtatagtactgcagctaacgcgttaagtatcccgcctgggaagtacgttcgcaaga
atgaaactcaaaggaattgacgggggcccgcacaagcggtggagcatgtggtttaattcg
atgcaaagcgaagaaccttaccagggat-----------tgacatg-ccgcgaatccttt
t---------------------------------------------------------ga
aaaagaggagtgcctt---cgg-------gaacgcggacacaggtggtgcatggctgtcg
tcagttcgtgccgcaaggtgttgggttaagtcccgcaacgagcgcaaccct---------
------------cgtgtttagttgcc-ataa----------agtttggaactctgaacag
actatc------------ggtgttaagccggaggaaggtg------------aggatgat
gtcaagtcatcatgcccc-ttataccctgggcgacacacgtgctacaatggc-cgggaca
aagagttgcg------------------------------accccgcgagggtaagctaa
cctc--------aaaaacctggcctcaattcggattgcaggctgcaactcgcctgcatga
agtaggaatcgctagtaatcgccggtcagccatacggcggtgaa---ttcgttctcgggc
cttgtacacaccgcccgtcacactagggaa------gtgtgccatgctcgaagtcatta-
tcttaaccg------caaggagggagatgcccaaggcacggctag-----------tgac
tggagtgaagtcgtaacaaggtagccgtact-----------------------------
------------------------------------------------------------
------------------------------------------------------------
--------------------------------------------
>Heterosigma_akashiwo__(SAR) GenBank_locus_tag:Heak293_Cr001
--------------ttttag------------------gatataattgagagtttgatcc
tggctcaggatgaacgctggcggtatgctt-aacacatgcaagtcgaacgaga-------
-----------ggtttttaaagatttttcttaaaaaactgaaagtggcggacgggtgagt
aacacgtgag-------aatctgcctttaggaaagg----------------gacaacat
ttggaaacgaatgctaataccttat------------------------atgcctattat
aacttgtataattaataggtgaaaagt---------------------------------
------ttt---ctgcctagagaggagct-cgcggctgattagctagttggt-ggggtaa
tggcctaccaaggcgacgatcagtaactgatttgagaggatgatcagtcacactggaact
gagacacggtccagactc----ctacgggaggcagcagtggggaattttctgcaatgggc
-gaaagcctgacagagcaataccgcgtgaggg------------------------atga
cagtccta------------tggattgtaaacctct-tttttcagggaggaag-ttc---
----tgacgt-tacctgaagaat-aagcatcggctaa-ctccgtgccagcagccgcggta
atacggaggatgcaagtgtta-tccggaatcactgggcgtaaagcgtctgtaggtggttt
aa-tg-----tgtctgttgttaaatcttaaggctcaacct-----------taaaccagc
aat--ggaaactattatgacttgagtgt----ggtagaggtagagggaatttc--cagtg
gagcggtgaaatgcg---tagatattggaaagaccac---caatg-gcgaaggcactcta
ct-gggccattactgacactg-----agagacgaaagctaggggagcaaatgggattaga
taccccagtagtcct-agctgtaaacgatggatactagatgtcgcatg-------tatcg
acccatgcggtattatagctaacgcgttaagtatcccgcctgggaagtatgctcgcaaga
gtgaaactcaaaggaattgacgggggcccgcacaagcggtggagcatgtggtttaattcg
atgcaacgcgaagaaccttaccagggtt-----------tgacata-gtacgaagttttt
t---------------------------------------------------------ga
aaaaa-aaaccacctt---cgg-------gaacgtacatacaggtggtgcatggctgtcg
tcagctcgtgtcgtgagatgttgggttaagtcccgcaacgagcgtaaccct---------
------------tgtttttagttgcc--ttt------------cgaggatatttagaaag
actgcc------------gattataaatcggaggaaggta------------aggacgac
gtcaagtcatcatgcccc-ttacactctgggctacacacgtgctacattggg-tagaaca
ataagttgct------------------------------aagttgcgaaaccaagcgaa
tctt--------c-aaatctactctaagttcggattgtaggctgcaactcgcctacataa
agatggaatcgctagtaatcgctggtcagctacacagcggtgaa---tccgttcccgggc
cttgtacacaccgcccgtcacaccatggaa------gctggtcacacccaaagtcgtta-
ttctaaccg------tttggaggaaggcgcctaaggtaggattgg-----------tgac
tggggtgaagtcgtaacaaggtagccgtaccggaaggtgcggctggatcacctccttat-
------------------------------------------------------------
------------------------------------------aaaggttt----------
--------------------------------------------
>Euonymus_japonicus__(Embryophyta) GenBank_locus_tag:APY63_gr008
----------------------------------------tctcatggagagttcgatcc
tggctcaggatgaacgctggcggcatgctt-aacacatgcaagtcggacgggaa------
---------ttggt----------------------gtttccagtggcggacgggtgagt
aacgcgtaag-------aacctgcccttgggagggg----------------aacaacag
ctggaaacggctgctaataccccgt------------------------aggctgagga-
------------------gcaaaa-ggagg------------------------------
------aat---ccgcccgaggaggggct-cgcgtctgattagctagttggt-gaggcaa
tagcttaccaaggcgatgatcagtagctggtccgagaggatgatcagccacactgggact
gagacacggcccagactc----ctacgggaggcagcagtggggaattttccgcaatgggc
-gaaagcctgacggagcaatgccgcgtggagg------------------------taga
aggctta-------------cgggtcgtgaacttct-tttcccggagaagaag-caa---
----tgacgg-tatctggggaat-aagcatcggctaa-ctctgtgccagcagccgcggta
atacagaggatgcaagcgtta-tccggaatgattgggcgtaaagcgtctgtaggtggctt
tt-ta-----agtccgccgtcaaatcccagggctcaaccc-----------tggacaggc
ggt--ggaaactacca-agctggagtac----ggtaggggcagagggaatttc--cggtg
gagcggtgaaatgcg---tagagatcggaaagaacac---caacg-gcgaaagcactctg
ct-gggccgacactgacactg-----agagacgaaagctgggggagcgaatgggattaga
taccccagtagtcct-agctgtaaacgatggatactaggcgctgcgcg-------tatcg
acccgtgcagtgctgtagctaacgccttaagtatcccgcctggggagtacgttcgcaaga
atgaaactcaaaggaattgacgggggcccgcacaagcggtggagcatgtggtttaattcg
atgcaaagcgaagaaccttaccagggct-----------tgacatg-ccgcgaatcctct
t---------------------------------------------------------ga
aagaagggggtgcctt---cgg-------gaacgcggacacaggtggtgcatggctgtcg
tcagctcgtgccgtaaggtgttgggttaagtcccgcaacgagcgcaaccct---------
------------cgtgtttagttgcc-acagttga-------gtttggaaccctgagcag
actgcc------------ggtgataagccggaggaaggtg------------aggatgac
gtcaagtcatcatgcccc-ttatgccctgggcgacacacgtgctacaatgga-cgggaca
aagggtcgcg------------------------------atcccgcgagggtgagctaa
ctcc--------aaaaacccgtcctcagttcggattgcaggctgcaactcgcctgcatga
agccggaatcgctagtaatcgccggtcagccatacggcggtgaa---ttcgttcccgggc
cttgtacacaccgcccgtcacactatggga------gctggccatgcccgaagtcgtta-
ccttaaccg------caaggaggggggtgccgaaggcagggctag-----------tgac
tggagtgaagtcgtaacaaggtagccgtactggaaggtgcggctggatcacctccttt--
------------------------------------------------------------
------------------------------------------------------------
--------------------------------------------
>Durinskia_baltica__(SAR) GenBank_locus_tag:DUBAC_pgr001
-----------------------------------------tttaaagagagtttgatcc
tggctcaggatgaacgctggcgagatgcct-tacacatgcaagtcgtacgggg-------
------------atttttaa------------------ttcaagtggcggacgggtgagt
aacacgtaag-------aatttgcctttaggagggg----------------gacaacaa
ctggaaacggttgctaataccccat------------------------atgctttcga-
------------------gtgaaatggatt------------------------------
------ttt---ccgcctaaagagaagct-tgcggctgattagcttgttggt-gaggtaa
tggctcaccaaggcgacgatcagtatctggtttgagaggatgatcagacacactggaact
gagacacggtccagactc----ctacgggaggcagcagtggggaattttccgcaatgggc
-gaaagcctgacggagcaatctcgcgtgaggg------------------------atga
cggccta-------------tgggttgtaaacctct-tttttcagggaggaacaaaa---
----tgacgtgtacctgaagaat-aagcatcggctaa-ctccgtgccagcagccgcggta
agacggaggatgcaagtgtta-tccggaatcactgggcgtaaagcgtctgtaggtggttt
ga-ta-----agtcaactgttaaatcttgaagctcaactt-----------caaaatcgc
agt--cgaaactatta-gactagagtat----agtaggggtaaagggaatttc--cagtg
gagcggtgaaatgcg---tagatattggaaagaacac---cgatg-gcgaaggcacttta
ct-gggctattactgacactc-----agagacgaaagctagggtagcaaatgggattaga
taccccagtagtcct-agccgtaaacaatggatactagatgttgaaca-------gatcg
acctgtgcagtattaaagctaacgcgttaagtatcccgcctgggaagtatgctcgcaaga
gtgaaactcaaaggaattgacgggggcccgcacaagcggtggagcatgtggtttaattcg
atgcaacgcgaagaaccttaccagggtt-----------tgacatg-atacgaatttctt
t---------------------------------------------------------ga
aaggagaaagtgccgt---ttg-------gaacgtatacacaggtggtgcatggctgtcg
tcagctcgtgtcgtgagatgttgggttaagtcccgcaacgagcgcaaccct---------
------------catttttagttgcc---tt------------tatggaactctagaaag
actgcc------------ggttataaaccggaggaaggcg------------gggatgac
gtcaagtcagcatgcccc-ttacaccctgggctacacacgtgctacaatggg-tgagaca
atgagatgca------------------------------actctgcgaagacaagctaa
tcta--------t-aaactcactctaagttcggattgtaggctgcaactcgcctgcatga
agttggaatcgctagtaatcgctggtcagctatacagcggtgaa---ttcgttcccgggc
cttgtacacaccgcccgtcacaccatggaa------gctggttatgcccgaagtcgtta-
ctctaacct-----ttttggaggaggatgcctaaggtagaattag-----------tgac
tggggtgaagtcgtaacaaggtaaccgtactggaaggtgcggttggatcacctccttt--
------------------------------------------------------------
------------------------------------------------------------
--------------------------------------------
>Gnetum_gnemon__(Embryophyta) GenBank_locus_tag:TP00_r008
----------------------------------------tctcacagcgagtatgatcc
tagctcaggatgaacgctggcggcatgctt-aacacatgcaagtcgaacgggaa------
---------gtggt----------------------gtttccagtggcggacgggtgagt
aatgcgtgag-------aacctgcccttgggagggg----------------aacaacag
ctggaaacggctgctaataccccat------------------------aggctgagga-
------------------gcaaaaaggagg------------------------------
------aat---ccgccccaggaggggct-cacgtctgattagttagttggt-gaggcaa
tggcttaccaaggcgacgatcagtagctggtctgagaggatgatcagccacactgggact
gagacacggcccagactc----ctacgggaggcagcagtggggaattttccgcaatgggc
-gaaagcctgacggagcaatgccgcgtgaagg------------------------cagg
aggccta-------------cgggtcgtgaacttct-tttctcggagaagaac-caa---
----tgacgg-tatctgaggaat-aagcatcggccaa-ctctgtgccagcagccgcggta
atacagaggatgcaagcgtta-tccggatttattgggcgtaaagtgtctttaggtggctt
tt-ca-----agtcctccgttaaatcccagggctcaaccc-----------tggacaggc
gct--ggaaactacaa-agctagagtac----ggtaggggcagagggaatttc--cggtg
gagcggtgaaatgcg---ctgagatcggaaagaacac---caaag-gcgaaagcactctg
ct-ggaccgacactgacactg-----agagacgaaagctaggggagcgaatgggattaga
gaccccagtagtcct-agccgtaaacgatggatactaagtgctgtgcg-------tatcg
acccgtgcagtgctgtagctaacgcgttaagtatcccgcctggggagtacgttcgcaaga
atgaaactcaaaggaattgacgggggcccgcacaagcggtggagcatgtagtttaattcg
atgcaaagcgaagaaccttaccagggat-----------tgacatg-ccgtgaatcctcc
t---------------------------------------------------------ga
aagggaagagtgcctt---cgg-------gaacacggacacaggtggtgcatggctgtcg
tcagctcgtgccgtagggtgttgggttaagtcccgcaacgagcgcaaccct---------
------------tttgtttagttgcc-atcgtgga-------gtttggaaccctaaacag
accgct------------ggcgatgagccggaggaaggtg------------aggatgag
gtcaagtcatcatgcccc-ttataccctgggccacacacatgctacaatggc-cgggata
aagggctgcg------------------------------accctttgagggcaagctaa
tctc--------aaaaacccggtctcagttcgaattgcaggctgcaactcgcctgcatga
agcaggaatcgctagtaatcgccggtcagccatacggcggtgaa---ttcgttctcgggc
cttgtacacaccgcccgtcacactatagga------gctggccatgtttgaagtcttta-
ccttaaccg------caaggggggggatgacaaaggcagggttag-----------tgac
tggagtgaagtcgtaacaaggtagccgtactggaaggtgcggctggatcacctc------
------------------------------------------------------------
------------------------------------------------------------
--------------------------------------------
>Bowenia_serrulata__(Embryophyta) GenBank_locus_tag:SK17_r008
--------------------------------------------------agtttgatcc
tggctcaggatgaacgctggcggcatgctt-aacacatgcaagtcggacgggaa------
---------gtggt----------------------gtttccagtggcggacgggtgagc
aacgcgtaag-------aacctgcccttgggagggg----------------aacaacag
ctggaaacggctgctaataccccat------------------------aggctgagga-
------------------gcaaaa-ggagg------------------------------
------aat---ccgcccaaggaggggct-cgcgtctgattagctagttggt-gaggcaa
tggcttaccaaggcaacgatcagtagctggtctgagaggatgatcagccacactgggact
gagacacggcccagactc----ctacgggaggcagcagtggggaattttccgcaatgggc
-gaaagcctgacggagcaatgccgcgtgaagg------------------------taga
aggccca-------------cgggtcgtgaacttct-tttctcggagaagaag-caa---
----tgacgg-tatccgaggaat-aagcatcggctaa-ctctgtgccagcagccgcggta
agacagaggatgcaagcgtta-tccggaatgattgggcgtaaagcgtctgtaggtggctt
tt-ca-----agtccgccgtcaaatcccagggctcaaccc-----------tggacaggc
ggt--ggaaactacca-agctggagtac----ggtaggggcagagggaatttc--cggtg
gagcggtgaaatgcg---tagagatcggaaagaacac---caacg-gcgaaagcactctg
ct-gggccgacactgacaccg-----agagacgaaagctaggggagcgaatgggattaga
taccccagtagtcct-agccgtaaacgatggatactaagcgctgtgcg-------tatcg
acccgtgcagtgctgtagctaacgcgttaagtatcccgcctggggagtacgttcgcaaga
atgaaactcaaaggaattgacgggggcccgcacaagcggtggagcatgtggttcaattcg
atgcaacgcgaagaaccttaccagggct-----------tgacatg-ccgcgaatcctcc
t---------------------------------------------------------ga
aagagaggagtgcctt---cgg-------gaacgcggacacaggtggtgcatggctgtcg
tcagctcgtgccgtaaggtgttgggttaagtcccgcaacgagcgcaaccct---------
------------cgtgtttagttgcc-atcattga-------gtttggaaccctgaacag
actgcc------------ggtgataagccggaggaaggtg------------aggatgac
gtcaagtcatcatgcccc-ttacgccctgggcgacacacgtgctacaatggc-cgggaca
aagggtcgcg------------------------------accccgcgagggcgagctaa
cctc--------aaaaacccggcctcagttcggattgcaggctgcaactcgcctgcatga
agccggaatcgctagtaatcgccggtcagccatacggcggtgaa---tccgttcccgggc
cttgtacacaccgcccgtcacactatggga------gctggccatgcccgaagtcgtta-
ccttaaccg------caaggagggggatgccgaaggcagggctag-----------tgac
tggagtgaagtcgtaacaaggtagccgtactggaaggtgcggctggatcacc--------
------------------------------------------------------------
------------------------------------------------------------
--------------------------------------------
>Rhizosolenia_imbricata__(SAR) GenBank_locus_tag:NX33_r006
-----------------------------------------------gagagtttgatcc
tggctcaggatgaacgctggcggtatgcct-aacacatgcaagtcgtacggga-------
------------gtttttaa------------------ctcaagtggcggacgggtgagt
aacacgtgag------tcatatacctttaggagggg----------------gataacaa
ttggaaacgattgctaataccccat------------------------atgctgtaaa-
------------------gtgaaatggatt------------------------------
------tat---ccgcctgaagaatagct-cgcggctgattagctagttggt-aagataa
tagcgtaccaaggcgacgatcagtatctggtttgagaggacgatcagacacactggaact
gagacacggtccagactc----ctacgggaggcagcagtggggaattttccgcaatgggc
-gaaagcctgacggagcaataccgcgtgaggg------------------------aaga
ctgccta-------------tgggttgtaaacctct-tttttcagggaggaat-aac---
----tgacgtgtacctgaagaat-aagcatcggctaa-ctccgtgccagcagccgcggta
agacggaggatgcaagtgtta-tccggaatcactgggcgtaaagcgtctgtaggttgttg
tt-ta-----agtcaactgttaaatcttgaggctcaactt-----------cgaaatcgc
agt--cgaaactattc-aactagagtat----agtaggggtaaagggaatttc--cagtg
gagcggtgaaatgcg---tagatattggaaagaacac---cgatg-gcgaaggcacttta
ct-gggctactactgacactc-----agagacgaaagctagggtagcaaatgggattaga
taccccagtagtcct-agctgtaaacaatggatactagatgttgaaca-------gatcg
acctgtgcagtatcaaagctaacgcgttaagtatcccgcctgggaagtatgctcgcaaga
gtgaaactcaaaggaattgacgggggcccgcacaagcggtggagcatgtggtttaattcg
atgcaacgcgaagaaccttaccagggtt-----------tgacatg-atacgaatcttct
t---------------------------------------------------------ga
aagagaagagtgccgt---ttg-------gaacgtatacacaggtggtgcatggctgtcg
tcagctcgtgtcgtgagatgttgggttaagtcccgcaacgagcgcaacccc---------
------------tatttttagttgcc---tt------------tatggaactctagaaag
actgct------------ggttataaaccggaggaaggcg------------gggatgac
gtcaagtcagcatgcccc-ttacaccctgggctacacacgtgctacattggg-cgagaca
atgagatgca------------------------------actctgcgaagattagctaa
tcta--------t-aaactcgttctaagttcggattgtaggctgcaactcgcctgcatga
aggtggaatcgctagtaatcgctggtcagctatacagcggtgaa---tccgttcccgggc
cttgtacacaccgcccgtcacaccatggaa------gctggttatacccgaagtcgtta-
ctttaacca------tttggagaaggatgcctaaggtagaattag-----------tgac
tggggtgaagtcgtaacaaggtaaccgtactggaaggtgcggttggatcacctcc-----
------------------------------------------------------------
------------------------------------------------------------
--------------------------------------------
>Fritillaria_taipaiensis__(Embryophyta) GenBank_locus_tag:FritaCr001
----------------------------------------tctcatggagagtttgatcc
tggctcaggatgaacgctggcggcatgctt-aacacatgcaagtcggacgggaa------
---------gtggt----------------------gtttccagtggcggacgggtgagt
aacgcgtaag-------aacctgcccttgggagggg----------------aacaacaa
ctggaaacggttgctaataccccgt------------------------aggctgagga-
------------------gcaaaa-ggagg------------------------------
------aat---ccgcccgaggaggggct-cgcgtctgattagctagttggt-gaggtaa
tagcttaccaaggcgatgatcagtagctggtccgagaggatgatcagccacactgggact
gagacacggcccagactc----ctacgggaggcagcagtggggaattttccgcaatgggc
-gaaagcctgacggagcaatgccgcgtggagg------------------------taga
aggccca-------------cgggtcatgaacttct-tttctcggagaagaag-caa---
----tgacgg-tatctgaggaat-aagcatcggctaa-ctctgtgccagcagccgcggta
agacagaggatgcaagcgtta-tccggaatgattgggcgtaaagcgtctgtaggtggctt
tt-ca-----agtccgccgtcaaatcccagggctcaaccc-----------tggacaggc
ggt--ggaaactacca-agctggagtac----ggtaggggcagagggaatttc--cggtg
gagcggtgaaatgcg---tagagatcggaaagaacac---caacg-gcgaaagcactctg
ct-gggccgacactgacactg-----agagacgaaagctaggggagcaaatgggattaga
taccccagtagtcct-agccgtaaacgatggatactaggcgctgtgcg-------tatcg
acccgtgcagtgctgtagctaacgcgttaagtatcccgcctggggagtacgttcgcaaga
atgaaactcaaaggaattgacgggggcccgcacaagcggtggagcatgtggtttaattcg
atgcaaagcgaagaaccttaccagggct-----------tgacatg-ccgcgaatcctct
t---------------------------------------------------------ga
aagagaggggtgcctt---cgg-------gagcgcggacacaggtggtgcatggctgtcg
tcagctcgtgccgtaaggtgttgggttaagtcccgcaacgagcgcaaccct---------
------------cgtgtttagttgcc-accgttga-------gtttggaaccctgaacag
actgcc------------ggtgataagccggaggaaggtg------------aggatgac
gtcaagtcatcatgcccc-ttatgccctgggcgacacacgtgctacaatggc-cgggaca
aagggtcgcg------------------------------atcccgcgagggtgagctaa
cccc--------aaaaacccgtcctcagttcggattgcaggctgcaactcgcctgcatga
agccggaatcgctagtaatcgccggtcagccatacggcggtgaa---ttcgttcccgggc
cttgtacacaccgcccgtcacactatggga------gctggccatgcccgaagtcgtta-
ccttaaccg------caaggagggggatgccgaaggcggggctag-----------tgac
tggagtgaagtcgtaacaaggtagccgtactggaaggtgcggctggatcacctccttt--
------------------------------------------------------------
------------------------------------------------------------
--------------------------------------------
>Characiopsis_acuta__(SAR) GenBank_locus_tag:EWT34_pgr006
-----------------------------------------actacggagagtttgatcc
tggctcaggatgaacgctggcggtatgcct-tacacatgcaagtcgaacgagaa------
---------ttagcttcggtt---------------aattctagtggcggacgggtgagt
aacacgtgag-------aattcgcctttaggagggg----------------gataacga
gtggaaacattcgctaaaaccccat------------------------atgccccagg-
------------------gtgaaaaagaggaaa---------ttagtcatact-------
gaataacct---ctgcctgaagagaagct-cgcggctgattagctagttggt-agggtaa
tggcttaccaaggcgacgatcagtagctggtctgagaggacgatcagccacactggaact
gagacacggtccagactc----ctacgggaggcagcagtgaggaattttctgcaatgggc
-gaaagcctgacagagcaataccgcgtgaggg------------------------acga
agacttac------------tgagttgtaaacctcggtgccttaaggaagaag-atc---
----tgacgg-tacttaaggtggaaagcatcggctaa-ctccgtgccagcagccgcggta
agacgggggatgcaagtgtta-tccggaatcactgggcgtaaagcgtctgcaggtggttt
cc-ta-----agtctactgttaaaccttgaggctcaacct-----------caaatctgc
agt--ggaaactagga-gacttgagtat----agtaggggtagagggaatttc--cagtg
gagcggtgaaatgcg---tagatattggaaagaacac---cgatg-gcgaaggcactcta
ct-gggctattactgacactc-----agagacgaaagctaggggagcaaatgggattaga
taccccagtagtcct-agccgtaaacgatggatactcgatgttggacg-------tatcg
acccgttcagtatcttagctaacgcgttaagtatcccgcctgggaagtacgctcgcaaga
gtgaaactcaaaggaattgacgggggcccgcacaagcggtggaggatgtggtttaattcg
atgcaacgcgaagaaccttaccagggtt-----------tgctaga-agtgttggtcttc
t---------------------------------------------------------ga
aaaggagtccttattc----------------cgcttctacaggtggtgcatggctgtcg
tcagctcgtgtcgtgagatgttgggttaagtcccgcaacgagcgcaaccct---------
------------tatttttagttcat--ttg--------------------tctaaaaag
actgcc------------ggtgacaaaccggaggaaggtg------------aggacgac
gtcaagtcatcatgcccc-ttacaccctgggctacacacgtcctacaatggg-taagaca
ataagttgcc------------------------------agtctgcgaagacgagctaa
tctt--------tcaaacttactccaagtacagattgcaggctgcaactcgcctgcatga
aggtggaatcgctagtaatcgctggtcagctacacagcggtgaa---ttcgttcccgggc
cttgtacacaccgcccgtcacaccatggga------gctgcttgtacccgaagtcgtta-
tcctaaccg------caaggaaggagatgccgaaggtaaaagtag-----------tgac
cgaggtgaagtcgtaacaaggtagccgtaccggaaggtgcggctggatgacctccttt--
------------------------------------------------------------
------------------------------------------------------------
--------------------------------------------
>Woodwardia_unigemmata__(Embryophyta) GenBank_locus_tag:AT106_gr005
----------------------------------------tctcatggagagtttgatcc
tggctcaggatgaacgctggcggcatgcct-aacacatgcaagtcggacgggaagcatcc
-------tcgtggt----------------------gtttccagtggcggacgggtgagt
aacgcgtaag-------aacttgcccttgggagggg----------------gacaacaa
ctggaaacggctgctaataccccgt------------------------aagctgagga-
------------------gcaaaagggagg------------------------------
------gat---ccgcccaaggaggggct-tgcgtctgattagctggttggt-gaggcaa
tggcttaccaaggcgacgatcagtagctggtctgagaggatgatcagccacactgggact
gagacacggcccagactc----ctacgggaggcagcagtggggaatcttccgcaatgggc
-gaaagcctgacggagcaatgccgcgtggagg------------------------caga
aggccca-------------cgggtcgtaaactcct-tttctcggagaagaag-cag---
----tgacgg-tatccgaggaat-aagcatcggctaa-ccctgtgccagcagccgcggta
agacaggggatgcaagcgtta-tccggaatgattgggcgtaaagcgtctgtaggtggctc
ct-ta-----agtccgctgtcaaatcccagggctcaaccc-----------tggacaggc
ggt--ggaaactacta-agctggagtac----ggtaggggcagagggaatttc--cggtg
gagcggtgaaatgcg---tagagatcggaaagaacac---caaag-gcgaaggcactctg
ct-gggccgacactgacactg-----agagacgaaagctaggggagcgaatgggattaga
taccccagtagtcct-agccgtaaacgatggatactaatcgctgcgcg-------tatcg
acccgtgcagtgctgtagctaacgcgttaagtatcccgcctggggagtacgttcgcaaga
atgaaactcaaaggaattgacgggggcccgcacaagcggtggagcatgtggtttaattcg
atgcaacgcgaagaaccttaccagggct-----------tgacatg-ctgcgaatcctct
t---------------------------------------------------------ga
aaaagaggagcgcctt---tgg-------gaacgcagacacaggtggtgcatggctgtcg
tcagctcgtgccgtaaggtgttgggttaagtcccgcaacgagcgcaacccc---------
------------cgtgtttagttgcc-actatcaa-------gtttggaaccctaaacag
actgcc------------ggttataagccggaggaaggtg------------gggatgac
gtcaagtcagcatgcccc-ttacgtcctgggcgacacacgtgctacaatggc-cgaaaca
aagagccgcg------------------------------accccgcgagggcaagctaa
cctc--------agaaactcggtctcagttcggattgcaggctgcaactcgcctgcatga
agccggaatcgctagtaatcgccggtcagccatacggcggtgaa---tccgttcccgggc
cttgtacacaccgcccgtcacactatggga------gctggccatgcccgaagtcgttg-
gcttaaccg------caaggagagagatgcctaaggcagggctag-----------tgac
tggagtgaagtcgtaacaaggtagccgtaccggaaggtgcggctggatcacctccttt--
------------------------------------------------------------
------------------------------------------------------------
--------------------------------------------
>Aneura_pinguis__(Embryophyta) GenBank_locus_tag:YB91_pgr008
----------------------------------------atccatggagagtttgatcc
tggctcaggatgaacgctggcggcatgctt-aacacatgcaagtcgaacgggaagcatcc
-------cagtggt----------------------gtttccagtggcggacgggtgagt
aacgcgtaag-------aacctacccctgggagggg----------------gacaacaa
ctggaaacggtcgctaataccccat------------------------aggctgagga-
------------------gcaaaa-ggagg------------------------------
------aat---ccgcccgaggagggtct-tgcgtctgattagctagtcggt-ggggtaa
tggcctaccgaggcaacgatcagtagttggtctgagaggatgatcaaccacactgggact
gagacacggcccagactc----ttacgggaggcagcagtggggaattttccgcaatgggc
-gaaagcctgacggagcaatgccgcgtggagg------------------------taga
aggctca-------------cgggtcgtaaactcct-tttctcggaaaagatg-taa---
----tgacgg-tatctgaggaat-aagcatcggctaa-ctctgtgccagcagccgcggta
agacaggggatgcaagcgtta-tccggaatgattgggcgtaaagcgtctgtaggtggctt
tt-tc-----agtccgccgtcaaatcccggggctcaacct-----------cggacgggc
ggt--ggaaactacca-agctagagtac----ggtaggggcagggggaatttc--cggtg
gagcggtgaaatgcg---tagagatcggaaagaacac---cagtg-gcgaaagcactctg
ct-gggccgacactgacactg-----agagacgaaagctaggggagcaaatgggattaga
taccccagtagtcct-agctgtaaacgatggatactaagcgctgtgcg-------tatcg
acccgtgcagtgctgtagctaacgcgttaagtatcccgcctggggagtacgttcgcaaga
atgaaactcaaaggaattgacgggggcccgcacaagcggtggagcatgtggtttaattcg
atgcaacgcgaagaaccttaccagggct-----------tgacatg-ccgcgaatcttcc
t---------------------------------------------------------ga
aagggaagagtgcctc---cgg-------gaacgcgggcacaggtggtgcatggctgtcg
tcagctcgtgccgtgaggtgttgggttaagtcccgcaacgagcgcaaccct---------
------------cttgtttagttgcc-atcactaa-------gtccggaaccctaaacag
actgcc------------ggtgataagctggaggaaggtg------------aggatgac
gtcaagtcagcatgcccc-ttacgccctgggcgacacacgtgctacaatggc-cgggaca
aagggtcgcg------------------------------atctcgcgagagggagctaa
cccc--------aaaaacccggccccagttcggattgcaggctgcaactcgcctgcatga
agccggaatcgctagtaatcgccggtcagccatacggcggtgaa---tccgttcccgggc
cttgtacacaccgcccgtcacactatggga------gctggccatgcccgaagtcgtta-
ctccaaccg------cgaggaggggggcgccgaaggcggggctag-----------tgac
tggagtgaagtcgtaacaaggtagccgtactggaaggtgcggctggatcacctccttt--
------------------------------------------------------------
------------------------------------------------------------
--------------------------------------------
>Gossypium_anomalum__(Embryophyta) GenBank_locus_tag:Z075_r008
----------------------------------------tctcatggagagttcgatcc
tggctcaggatgaacgctggcggcatgctt-aacacatgcaagtcggacgggaa------
---------gtggt----------------------gtttccagtggcggacgggtgagt
aacgcgtaag-------aacctgcccttgggagggg----------------aacaacag
ctggaaacggctgctaataccccgt------------------------aggctgagga-
------------------gcaaaa-ggagg------------------------------
------aat---ccgcccgaggaggggct-cgcgtctgattagctagttggt-gaggcaa
tagcttaccaaggcgatgatcagtagctggtccgagaggatgatcagccacactgggact
gagacacggcccagactc----ctacgggaggcagcagtggggaattttccgcaatgggc
-gaaagcctgacggagcaatgccgcgtggagg------------------------taga
aggccca-------------cgggtcgtgaacttct-tttcccggagaagaag-caa---
----tgacgg-tatctggggaat-aagcatcggctaa-ctctgtgccagcagccgcggta
atacagaggatgcaagcgtta-tccggaatgattgggcgtaaagcgtctgtaggtggctt
tt-ta-----agtccgccgtcaaatcccagggctcaaccc-----------tggacaggc
ggt--ggaaactacca-agctggagtac----ggtaggggcagagggaatttc--cggtg
gagcggtgaaatgcg---tagagatcggaaagaacac---caacg-gcgaaagcactctg
ct-gggccgacactgacactg-----agagacgaaagctaggggagcgaatgggattaga
taccccagtagtcct-agccgtaaacgatggatactaggcgctgtgcg-------tatcg
acccgtgcagtgctgtagctaacgcgttaagtatcccgcctggggagtacgttcgcaaga
atgaaactcaaaggaattgacgggggcccgcacaagcggtggagcatgtggtttaattcg
atgcaaagcgaagaaccttaccagggct-----------tgacatg-ccgcgaatcctct
t---------------------------------------------------------ga
aagagaggggtgcctt---cgg-------gaacgcggacacaggtggtgcatggctgtcg
tcagctcgtgccgtaaggtgttgggttaagtcccgcaacgagcgcaaccct---------
------------cgtgtttagttgcc-accgttga-------gtttggaaccctgagcag
actgcc------------ggtgataagccggaggaaggtg------------aggatgac
gtcaagtcatcatgcccc-ttatgccctgggcgacacacgtgctacaatgga-cgggaca
aagggtcgcg------------------------------atcccgcgagggtgagctaa
ctcc--------aaaaacccgtcctcagttcggattgcaggctgcaactcgcctgcatga
agccggaatcgctagtaatcgccggtcagccatacggcggtgaa---ttcgttcccgggc
cttgtacacaccgcccgtcacactatggga------gctggccatgcccgaagtcgtta-
ccttaaccg------caaggagggggatgccgaaggcagggctag-----------tgac
tggagtgaagtcgtaacaaggtagccgtactggaaggtgcggctggatcacctccttt--
------------------------------------------------------------
------------------------------------------------------------
--------------------------------------------
>Ceratophyllum_demersum__(Embryophyta) GenBank_locus_tag:CedeCr001
----------------------------------------tctcatggagagttcgatcc
tggctcaggatgaacgctggcggcatgctt-aacacatgcaagtcggacgggaa------
---------gtggt----------------------gtttccagtggcggacgggtgagt
aacgcgtaag-------aacctgcccttgggagggg----------------aacaacag
ctggaaacggctgctaataccccgt------------------------aggctgagga-
------------------gcaaaa-ggagg------------------------------
------aat---ccgcccgaggaggggct-cgcgtctgattagctagttggt-gaggcaa
tagcttaccaaggcgatgatcagtagctggtccgagaggatgatcagccacactgggact
gagacacggcccagactc----ctacgggaggcagcagtggggaattttccgcaatgggc
-gaaagcctgacggagcaatgccgcgtggagg------------------------taga
aggccca-------------cgggtcgtgaacttct-tttctcggagaagaag-caa---
----tgacgg-tatccgaggaat-aagcatcggctaa-ctctgtgccagcagccgcggta
agacagaggatgcaagcgtta-tccggaatgattgggcgtaaagcgtctgtaggtggctt
tt-ca-----agtccgccgtcaaatcccagggctcaaccc-----------tggacaggc
ggt--ggaaactacta-agctggagtac----ggtaggggcagagggaatttc--cggtg
gagcggtgaaatgcg---tagagatcggaaagaacac---caacg-gcgaaagcactctg
ct-gggccgacactgacactg-----agagacgaaagctaggggagcgaatgggattaga
taccccagtagtcct-agctgtaaacgatggatactaggcgctgtgcg-------tatcg
acccgtgcagtgctgtagctaacgcgttaagtatcccgcctggggagtacgttcgcaaga
atgaaactcaaaggaattgacgggggcccgcacaagcggtggagcatgtggtttaattcg
atgcaaagcgaagaaccttaccagggct-----------tgacatg-ccgtgaatcctct
t---------------------------------------------------------ga
aagagaggggtgcctt---cgg-------gaacgcggacacaggtggtgcatggctgtcg
tcagctcgtgccgtaaggtgttgggttaagtcccgcaacgagcgcaaccct---------
------------cgtgtttagttgcc-accatgga-------gtttggaaccctgaacag
actgcc------------ggtgataagccggaggaaggtg------------aggatgac
gtcaagtcatcatgcccc-ttatgccctgggcgacacacgtgctacaatggc-cgggaca
aagggtcgcg------------------------------atcccgcgagggtgagctaa
ctcc--------aaaaacccgtcctcagttcggattgcaggctgcaactcgcctgcatga
agccggaatcgctagtaatcgccggtcagccatacggcggtgaa---ttcgttcccgggc
cttgtacacaccgcccgtcacactatggga------gctggccatgcccgaagtcgtta-
ccttaaccg------caaggagggggatgccgaaggcggggctag-----------tgac
tggagtgaagtcgtaacaaggtagccgtactggaaggtgcggctggatcacctccttt--
------------------------------------------------------------
------------------------------------------------------------
--------------------------------------------
>Diplopanax_stachyanthus__(Embryophyta) GenBank_locus_tag:A3233_gr008
----------------------------------------tctcatggagagttcgatcc
tggctcaggatgaacgctggcggcatgctt-aacacatgcaagtcggacgggaa------
---------gtggt----------------------gtttccagtggcggacgggtgagt
aacgcgtaag-------aacctgcccttgggagggg----------------aacaacag
ctggaaacggctgctaataccccgt------------------------aggctgagga-
------------------gcaaaa-ggagg------------------------------
------aat---ccgcccgaggaggggct-cgcgtctgattagctagttggt-gaggtaa
tagcttaccaaggcgatgatcagtagctggtccgagaggatgatcagccacactgggact
gagacacggcccagactc----ctacgggaggcagcagtggggaattttccgcaatgggc
-gaaagcctgacggagcaatgccgcgtggagg------------------------taga
aggccca-------------cgggtcgtgaacttct-tttcccggagaagaag-caa---
----tgacgg-tatccggggaat-aagcatcggctaa-ctctgtgccagcagccgcggta
atacagaggatgcaagcgtta-tccggaatgattgggcgtaaagcgtctgtaggtggctt
tt-ta-----agtccgccgtcaaatcccagggctcaaccc-----------tggacaggc
ggt--ggaaactacca-agctggagtac----ggtaggggcagagggaatttc--cggtg
gagcggtgaaatgcg---tagagatcggaaagaacac---caacg-gcgaaagcactctg
ct-gggccgacactgacactg-----agagacgaaagctaggggagcgaatgggattaga
taccccagtagtcct-agccgtaaacgatggatactaggcgctgtgcg-------tatcg
acccgtgcagtgctgtagctaacgcgttaagtatcccgcctggggagtacgttcgcaaga
atgaaactcaaaggaattgacgggggcccgcacaagcggtggagcatgtggtttaattcg
atgcaaagcgaagaaccttaccagggct-----------tgacatg-ccgcgaatcctct
t---------------------------------------------------------ga
aagagaggggtgcctt---cgg-------gaacgcggacacaggtggtgcatggctgtcg
tcagctcgtgccgtaaggtgttgggttaagtcccgcaacgagcgcaaccct---------
------------cgtgtttagttgcc-atcgttga-------gtttggaaccctgaacag
actgcc------------ggtgataagccggaggaaggtg------------aggatgac
gtcaagtcatcatgcccc-ttatgccctgggcgacacacgtgctacaatggc-cgggaca
aagggtcgcg------------------------------atcccgcgagggtgagctaa
cccc--------aaaaacccgtcctcagttcggattgcaggctgcaactcgcctgcatga
agccggaatcgctagtaatcgccggtcagccatacggcggtgaa---ttcgttcccgggc
cttgtacacaccgcccgtcacactatggga------gctggccatgcccgaagtcgtta-
ccttaaccg------caaggagggggatgccgaaggcagggctag-----------tgac
tggagtgaagtcgtaacaaggtagccgtactggaaggtgcggctggatcacctccttt--
------------------------------------------------------------
------------------------------------------------------------
--------------------------------------------
>Coscinodiscus_radiatus__(SAR) GenBank_locus_tag:EX51_r006
-----------------------------------------ttttaagagagtttgatcc
tggctcaggatgaacgctggcggtatgcct-aacacatgcaagtcgtacgaga-------
------------gtttttaa------------------ctcaagtggcggacgggtgagt
aacacgtgag-------aatttacctttaggagggg----------------gataacaa
ttggaaacgattgctaataccccat------------------------atgcttaaga-
------------------gtgaaatagatt------------------------------
------tat---ctgcctaaagaaaagct-cgcggctgattagcttgttggt-aaggtaa
tggcttaccaaggcgacgatcagtatctggtttgagaggacgatcagacacactggaact
gagacacggtccagactc----ctacgggaggcagcagtggggaattttccgcaatgggc
-gaaagcctgacggagcaataccgcgtgaggg------------------------aaga
ctgccta-------------tgggttgtaaacctct-tttttcagggaggaa-gata---
----tgacgtgtacctgaagaat-aagcatcggctaa-ctccgtgccagcagccgcggta
agacggaggatgcaagtgtta-tccggaatcactgggcgtaaagcgtctgtaggtggttt
aa-ta-----agtcggctgttaaatcttgaagcttaactt-----------caaaactgc
agt--cgaaactatta-gactagagtat----agtaggggtaaagggaatttc--cagtg
gagcggtgaaatgcg---tagatattggaaagaacac---cgatg-gcgaaggcacttta
ct-gggctattactgacactc-----agagacgaaagctagggtagcaaatgggattaga
taccccagtagtcct-agctgtaaacaatggatactagatgttgaaca-------gatcg
acctgtgcagtatcaaagctaacgcgttaagtatcccgcctgggaagtatgctcgcaaga
gtgaaactcaaaggaattgacgggggcccgcacaagcggtggagcatgtggtttaattcg
atgcaacgcgaagaaccttaccagggtt-----------tgacatg-atacgaatttctt
t---------------------------------------------------------ga
aaaaagaaagtgccgt---ttg-------gaacgtatacacaggtggtgcatggctgtcg
tcagctcgtgtcgtgagatgttgggttaagtcccgcaacgagcgcaaccct---------
------------tgtttttagttgcc---tt------------tatggaactctagaaag
actgct------------ggttataaaccggaggaaggcg------------gggacgac
gtcaagtcagcatgcccc-ttacaccctgggctacacacgtgctacattgga-cgagaca
atgagatgca------------------------------actctgcgaagactagctaa
tcta--------t-aaactcgttctaagttcggattgcaggctgcaactcgcctgcatga
aggtggaatcgctagtaatcgctggtcagctacacagcggtgaa---ttcgttcccgggc
cttgtacacaccgcccgtcacaccatggaa------gctggttatgcccgaagtcgtta-
ctctaacca------attggaggaggatgcctaaggtagaattag-----------tgac
tagggtgaagtcgtaacaaggtaaccgtactggaaggtgcggttggatcacctccttt--
------------------------------------------------------------
------------------------------------------------------------
--------------------------------------------
>Marchantia_paleacea__(Embryophyta) GenBank_locus_tag:MapoCr090
----------------------------------------tctcatggagagtttgatcc
tggctcaggatgaacgctggcggcatgctt-aacacatgcaagtcgtacgggaaggatcc
-------tagtggt----------------------gtttccagtggcggacgggtgagt
aacgcgtaag-------aacctgcccttgggagggg----------------gacaacag
ctggaaacggttgctaataccccat------------------------aggctgagga-
------------------gcaaaa-ggagg------------------------------
------aat---ccgcctaaggaggggct-tgcgtctgattagctagttggt-gaggtaa
tagcttaccaaggcgacgatcagtagctggtctgagaggatgatcagccacactgggact
gagacacggcccagactc----ttacgggaggcagcagtggggaattttccgcaatgggc
-gaaa-cgtgacggagcaatgccgcgtggagg------------------------taga
aggctca-------------cgggtcgtaaactcct-tttctcagagaagatg-caa---
----tgacgg-tatctgaggaat-aagcatcggctaa-ctctgtgccagcagccgcggta
agacagaggatgcaagcgtta-tccggaatgattgggcgtaaagcgtctgtaggtggctt
tt-ta-----agtccgccgtcaaatcccagggctcaaccc-----------tggacaggc
ggt--ggaaactacca-agctggagtac----ggtaggggcagagggaatttc--cggtg
gagcggtgaaatgcg---tagagatcggaaagaacac---caatg-gcgaaagcactctt
ct-gggccgacactgacactg-----agagacgaaagctaggggagcaaatgggattaga
taccccagtagtcct-agccgtaaacgatggatactaagcgctgtgc--------tatcg
acccgtgcagtgctgtagctaacgcgttaagtatcccgcctggggagtacgttcgcaaga
atgaaactcaaaggaattgacgggggcccgcacaagcggtggagcatgtggtttaattcg
atgcaacgcgaagaaccttaccagggct-----------tgacatg-ccgtgaatctttt
t---------------------------------------------------------ga
aagaaaagagtgcctt---cgg-------gaacgcggacacaggtggtgcatggctgtcg
tcagctcgtgccgtaaggtgttgggttaagtcccgcaacgagcgcaaccct---------
------------cttgtttagttgcc-atcattaa-------gtttggaaccctaaacag
actgcc------------ggtgataagccggaggaaggtg------------aggatgac
gtcaagtcagcatgcccc-ttacgccctgggcgacacacgtgctacaatggc-cgggaca
aagggtcgcg------------------------------acctcgcgagagaaagctaa
cctc--------aaaaacccggcctcagttcggattgcaggctgcaactcgcctgcatga
agccggaatcgctagtaatcgccggtcagccatacggcggtgaa---tccgttcccgggc
cttgtacacaccgcccgtcacactatggga------gctggccatgcccgaagtcgtta-
ctctaaccg------taaggaggggggtgccgaaca-ggggctag-----------tgac
tggagtgaagtcgtaacaaggtagccgtactggaaggtgcggctggatcacctccttt--
------------------------------------------------------------
------------------------------------------------------------
--------------------------------------------
>Cibotium_barometz__(Embryophyta) GenBank_locus_tag:DR490_pgr005
----------------------------------------tctcatggagagtttgatcc
tggctcaggatgaacgctggcggcatgcct-aacacatgcaagtcggacgggaagcatcc
-------tcgtggt----------------------gtttccagtggcggacgggtgagt
aacgcgtaag-------aacctgcccttgggagggg----------------gacaacag
ctggaaacggttgctaataccccat------------------------aggctgagga-
------------------gcaaaagggagg------------------------------
------gat---ccgcccgaggaggggct-tgcgtctgattagctagttggt-ggggcag
tggcttaccaaggcgacgatcagtagctggtctgagaggatgatcagccacactgggact
gagacacggcccagactc----ctacgggaggcagcagtggggaatcttccgcaatgggc
-gaaagcctgacggagcaatgccgcgtggagg------------------------taga
aggccca-------------cgggtcgtaaactcct-tttctcggagaagaag-caa---
----tgacgg-tatctgaggaat-aagcatcggctaa-ctctgtgccagcagccgcggta
agacaggggatgcaagcgtta-tccggaatgattgggcgtaaagcgtctgtaggtggctc
ct-ta-----agtccgctgtcaaatcccaaggctcaaccc-----------tggacaggc
ggt--ggaaactactg-agctagagtac----ggtaggggcagagggaatttt--cggtg
gagcggtgaaatgcg---tagagatcgaaaagaacac---caaag-gcgaaggcactctg
ct-gggccgacactgacactg-----agagacgaaagctaggggagcgaatgggattaga
taccccagtagtcct-agccgtaaacgatggatactaagcgctgcgcg-------tatcg
acccgtgcagtgctgtagctaacgcgttaagtatcccgcctggggagtacgttcgcaaga
atgaaactcaaaggaattgacgggggcccgcacaagcggtggagcatgtggtttaattcg
atgcaacgcgaagaaccttaccagggct-----------tgacatg-ctgcgaatcctct
t---------------------------------------------------------ga
aagagaggagtgcctt---cgg-------gaacgcggacacaggtggtgcatggctgtcg
tcagctcgtgccgtaaggtgttgggttaagtcccgcaacgagcgcaaccct---------
------------cgtgtttagttgcc-actactaa-------gtttggaaccctaaacag
actgcc------------ggtgataagccggaggaaggtg------------gggatgac
gtcaagtcagcatgcccc-ttacgccctgggcgacacacgtgctacaatggc-cgggaca
aagagccgcg------------------------------accccgcgagggcaagctaa
cctc--------agaaactcggtctcagttcggattgcaggctgcaactcgcctgcatga
agccggaatcgctagtaatcgccggtcagccacacggcggtgaa---tccgttcccgggc
cttgtacacaccgcccgtcacactatggga------gctggccatgcccgaagtcgtta-
gcttaaccg------caaggagggggatgcctaaggcagggctag-----------tgac
tggagtgaagtcgtaacaaggtagccgtaccggaaggtgcggctggatcacctccttt--
------------------------------------------------------------
------------------------------------------------------------
--------------------------------------------
>Asclepias_nivea__(Embryophyta) GenBank_locus_tag:Ascsyr_cp-144
----------------------------------------tctcatggagagttcgatcc
tggctcaggatgaacgctggcggcatgctt-aacacatgcaagtcggacgggaa------
---------gtggt----------------------gtttccagtggcggacgggtgagt
aacgcgtaag-------aacctgcccttgggagggg----------------aacaacag
ctggaaacggctgctaataccccgt------------------------aggctgagga-
------------------gcaaaa-ggagg------------------------------
------aat---ccgcccgaggaggggct-cgcgtctgattagctagttggt-gaggcaa
tagcttaccaaggcgatgatcagtagctggtccgagaggatgatcagccacactgggact
gagacacggcccagactc----ctacgggaggcagcagtggggaattttccgcaatgggc
-gaaagcctgacggagcaatgccgcgtggagg------------------------taga
aggccca-------------cgggtcgtaaacttct-tttcccggagaagaag-caa---
----tgacgg-tatctggggaat-aagcatcggctaa-ctctgtgccagcagccgcggta
atacagaggatgcaagcgtta-tccggaatgattgggcgtaaagcgtctgtaggtggctt
tt-ta-----agtccgccgtcaaatcccagggctcaaccc-----------tggacaggc
ggt--ggaaactacca-agctggagtac----ggtaggggcagagggaatttc--cggtg
gagcggtgaaatgcg---tagagatcggaaagaacac---caacg-gcgaaagcactctg
ct-gggccgacactgacactg-----agagacgaaagctaggggagcgaatgggattaga
taccccagtagtcct-agccgtaaacgatggatactaggcgctgtgcg-------tatcg
acccgtgcagtgctgtagctaacgcgttaagtatcccgcctggggagtacgttcgcaaga
atgaaactcaaaggaattgacgggggcccgcacaagcggtggagcatgtggtttaattcg
atgcaaagcgaagaaccttaccagggct-----------tgacatg-ccgcgaaccctct
t---------------------------------------------------------ga
aagaggggggtgcctt---cgg-------gaacgcggacacaggtggtgcatggctgtcg
tcagctcgtgccgtaaggtgttgggttaagtcccgcaacgagcgcaaccct---------
------------cgtgtttagttgcc-atcgttga-------gtttggaaccctgaacag
actgcc------------ggtgataagccggaggaaggtg------------aggatgac
gtcaagtcatcatgcccc-ttatgccctgggcgacacacgtgctacaatggc-cgggaca
aagggttgcg------------------------------atcccgcgagggtgagctaa
cccc--------aaaaacccgtcctcagttcggattgcaggctgcaactcgcctgcatga
agccggaatcgctagtaatcgccggtcagccatacggcggtgaa---tccgttcccgggc
cttgtacacaccgcccgtcacactatggga------gctggccatgcccgaagtcgtta-
ccttaaccg------caaggagggggatgccgaaggcagggctag-----------tgac
tggagtgaagtcgtaacaaggtagccgtactggaaggtgcggctggatcacctccttt--
------------------------------------------------------------
------------------------------------------------------------
--------------------------------------------
>Angiopteris_angustifolia__(Embryophyta) GenBank_locus_tag:TO93_r008
----------------------------------------tctcatggagagtttgatcc
tggctcaggatgaacgctggcggcatgctt-aacacatgcaagtcggacgggaagcatcc
-------ttgtgat----------------------gtttccagtggcggacgggtgagt
aacgcgtaag-------aacctgcccttgggagggg----------------gacaacag
ctggaaacggctgctaataccccat------------------------aggctgagga-
------------------gcgaaaaggagg------------------------------
------aat---ccgcccaaggaggggct-tgcgtctgattagctagttggt-gaggcaa
tggcttaccaaggcgacgatcagtagctggtctgagaggatgatcagccacactgggact
gagacacggcccagactc----ctacgggaggcagcagtggggaattttccgcaatgggc
-gaaagcctgacggagcaatgccgcgtggagg------------------------taga
aggccca-------------cgggtcgtaaactcct-tttctcagagaagaag-caa---
----tgacgg-tatctgaggaat-aagcatcggctaa-ctctgtgccagcagccgcggta
agacagaggatgcaagcgtta-tccggaatgattgggcgtaaagcgtctgtaggtggctt
ct-ta-----agtccgccgtcaaatcccagggctcaaccc-----------tggacaggc
ggt--ggaaactacca-agctggagtac----ggtaggggcagagggaatttc--cggtg
gagcggtgaaatgcg---tagagatcggaaagaacac---caatg-gcgaaagcactctg
ct-gggccgacactgacactg-----agagacgaaagctaggggagcgaatgggattaga
taccccagtagtcct-agccgtaaacgatggatactaagcgttgtgcg-------tatcg
acccgtgcagtgctgtagctaacgcgttaagtatcccgcctggggagtacgttcgcaaga
atgaaactcaaaggaattgacgggggcccgcacaagcggtggagcatgtggtttaattcg
atgcaacgcgaagaaccttaccagggct-----------tgacatg-ccgtgaatccttt
t---------------------------------------------------------ga
aagagaggagtgcctt---cgg-------gaacgcggatacaggtggtgcatggctgtcg
tcagctcgtgccgtaaggtgttgggttaagtcccgcaacgagcgcaaccct---------
------------cgtgtttagttgcc-attattga-------gtttggaaccctaaacag
actgcc------------ggtgataagccggaggaaggtg------------aggatgac
gtcaagtcagcatgcccc-ttacgccctgggcgacacacgtgctacaatggc-cgggaca
aagggtcgcg------------------------------accccgcgagggcaagctaa
cctc--------aaaaactcggcctcagttcggattgcaggctgcaactcgcctgcatga
agccggaatcgctagtaatcgccggtcagccatacggcggtgaa---tccgttcccgggc
cttgtacacaccgcccgtcacactatggga------gctggccatgcccgaagtcgtta-
ccttaaccg------cgaggagggggatgccgaaggcagggctag-----------tgac
tggagtgaagtcgtaacaaggtagccgtactggaaggtgcggctggatcacctccttt--
------------------------------------------------------------
------------------------------------------------------------
--------------------------------------------
>Pleurocladia_lacustris__(SAR) GenBank_locus_tag:BTE41_gr006
------------------------------------------------agagtttgatcc
tggctcaggatgaacgctggcggtatgctt-tacacatgcaagtcgtacggaa-------
------------gtgttaaaa-----------------ctttagtggcggacgggtgagt
aacacgtgag-------aatttacctttaggtgggg----------------aataacag
ttggaaacgattgctaatgccgcat------------------------atcatgaata-
-------------------tgaaagaag--------------------------------
-----aaat---tcgcctaaagaaaagct-tgcgtctgattagctagttggtaagggtaa
aggcctaccaaggcgacgatcagtagctggtttgagaggacgatcagccacactggaact
gagacacggtccagactc----ctacgggaggcagcagtggggaattttctgcaatgggc
-gaaagcctgacagagcaataccgcgtgaggg------------------------aaga
aagcccat------------agggttgtaaacctct-tttatcaaggaagaag-ttc---
----tgacgt-tacttgatgaat-aagcatcggctaa-ctccgtgccagcagccgcggta
agacgggggatgcaagtgtta-tccggaatcactgggcgtaaagcgtttgtaggtggttt
ag-ta-----agtctattgttaaagcttgaagcttaactt-----------caaaaatgt
aat--agaaactatta-aacttgaggat----agtaggggtaaagggaatttc--cagtg
gagcggtgaaatgcg---tagagattggaaggaccac---cgatg-gcgaaggcacttta
ct-gggctatctctgacacta-----agagacgaaagctagggtagcgaatgggattaga
taccccagtagtcct-agctgtaaacgatggatactagatgttgcgtg-------tatcg
atccatgcagtatcgtagctaacgcgttaagtatcccgcctgggaactatgctcgcaaga
gtgaaactcaaaggaattgacggggacccgcacaagcggtggagcatgtggtttaattcg
atgcaacgcgaagaaccttaccagggtt-----------tgacatt-atgtgaatccatt
c---------------------------------------------------------ga
aagaatggagtgcctt---cgg-------gaacatataaacaggtggtgcatggctgtcg
tcagctcgtgtcgtgagatgttgggttaagtcccgcaacgagcgcaaccct---------
------------tgtttctagttgct--ttat----------aaaaaggtatcttgaaag
actgcc------------ggttataaaccggaggaaggtg------------aggatgac
gtcaagtcatcatgcccc-ttatatcctgggctacacacgtgctacattgga-caagaca
aaaagttgcg------------------------------aatttgtgaaaataagctaa
tctc--------t-aaacttgttctaagttcggattgaaggctgcaactcgccttcatga
agatggaatcgctagtaatcgctggtcagctatacagcggtgaa---tccgtccccgggt
cttgtacacaccgcccgtcacaccatggaa------gctggttatacccgaagtcgttt-
tcttaacct-----tcttggagagaggcgcctaaggtaaggctag-----------tgac
tggggtgaagtcgtaacaaggtagccgtacgggaacgtgcggctggatcacctcc-----
------------------------------------------------------------
------------------------------------------------------------
--------------------------------------------
>Helwingia_himalaica__(Embryophyta) GenBank_locus_tag:BKH75_gr008
----------------------------------------tctcatggagagttcgatcc
tggctcaggatgaacgctggcggcatgctt-aacacatgcaagtcggacgggaa------
---------gtggt----------------------gtttccagtggcggacgggtgagt
aacgcgtaag-------aacctgcccttgggagggg----------------aacaacag
ctggaaacggctgctaataccccgt------------------------aggctgagga-
------------------gcaaaa-ggagg------------------------------
------aat---ccgcccgaggaggggct-cgcgtctgattagctagttggt-gaggcaa
tagcttaccaaggcgatgatcagtagctggtccgagaggatgatcagccacactgggact
gagacacggcccagactc----ctacgggaggcagcagtggggaattttccgcaatgggc
-gaaagcctgacggagcaatgccgcgtggagg------------------------taga
aggccca-------------cgggtcgtgaacttct-tttcccggagaagaag-caa---
----tgacgg-tatctggggaat-aagcatcggctaa-ctctgtgccagcagccgcggta
atacagaggatgcaagcgtta-tccggaatgattgggcgtaaagcgtctgtaggtggctt
tt-ta-----agtccgccgtcaaatcccagggctcaaccc-----------tggacaggc
ggt--ggaaactacca-agctggagtac----ggtaggggcagagggaatttc--cggtg
gagcggtgaaatgcg---tagagatcggaaagaacac---caacg-gcgaaagcactctg
ct-gggccgacactgacactg-----agagacgaaagctaggggagcgaatgggattaga
taccccagtagtcct-agccgtaaacgatggatactaggcgctgtgcg-------tatcg
acccgtgcagtgctgtagctaacgcgttaagtatcccgcctggggagtacgttcgcaaga
atgaaactcaaaggaattgacgggggcccgcacaagcggtggagcatgtggtttaattcg
atgcaaagcgaagaaccttaccagggct-----------tgacatg-ccgcgaatcctct
t---------------------------------------------------------ga
aagagaggggtgcctt---cgg-------gaacgcggacacaggtggtgcatggctgtcg
tcagctcgtgccgtaaggtgttgggttaagtcccgcaacgagcgcaaccct---------
------------cgtgtttagttgcc-atcgttga-------gtttggaaccctgaacag
actgcc------------ggtgataagccggaggaaggtg------------aggatgac
gtcaagtcatcatgcccc-ttatgccctgggcgacacacgtgctacaatggc-cgggaca
aagggtcgcg------------------------------atcccgcgagggtgagctaa
ctcc--------aaaaacccgtcctcagttcggattgcaggctgcaactcgcctgcatga
agccggaatcgctagtaatcgccggtcagccatacggcggtgaa---ttcgttcccgggc
cttgtacacaccgcccgtcacactatggga------gctggccatgcccgaagtcgtta-
ccttaaccg------caaggagggggatgccgaaggcagggctag-----------tgac
tggagtgaagtcgtaacaaggtagccgtactggaaggtgcggctggatcacctcctt---
------------------------------------------------------------
------------------------------------------------------------
--------------------------------------------
>Larrea_tridentata__(Embryophyta) GenBank_locus_tag:APQ68_gr008
----------------------------------------tctcatggagagttcgatcc
tggctcaggatgaacgctggcggcatgctt-aacacatgcaagtcggacgggaa------
---------gtggt----------------------gtttccagtggcggacgggtgagt
aacgcgtaag-------aacctgcccttgggagggg----------------aacaacag
ctggaaacggctgctaataccccgt------------------------aggctgagga-
------------------gcaaaa-ggagg------------------------------
------aat---ccgcctgaggaggggct-cgcgtctgattagctagttggt-gaggtaa
tagcttaccaaggcgatgatcagtagctggtccgagaggatgatcagccacactgggact
gagacacggcccagactc----ctacgggaggcagcagtggggaattttccgcaatgggc
-gaaagcctgacggagcaatgccgcgtggagg------------------------taga
aggccca-------------cgggtcgtgaacttct-tttcccagagaagaaa-caa---
----tgacgg-tatctggggaat-aagcatcggctaa-ctctgtgccagcagccgcggta
agacagaggatgcaagcgtta-tccggaatgattgggcgtaaagcgtctgtaggtggctt
tt-ta-----agtccgccgtcaaatcccagggctcaaccc-----------tggacaggc
ggt--ggaaactacta-agctggagtac----ggtaggggcagagggaatttc--cggtg
gagcggtgaaatgcg---tagagatcggaaagaacac---caacg-gcgaaagcgctctg
ct-gggccgacactgacactg-----agagacgaaagctaggggagcgaatgggattaga
taccccagtagtcct-agccgtaaacgatggatactaggcgctgtgcgt-----atatcg
acccgtgcagtgctgtagctaacgcgttaagtatcccgcctggggagtacgttcgcaaga
atgaaactcaaaggaattgacgggggcccgcacaagcggtggagcatgtggtttaattcg
atgcaaagcgaagaaccttaccagggct-----------tgacatg-ccgcgaatcctct
t---------------------------------------------------------ga
aagagaggggtgcctt---cgg-------gaacgcggacacaggtggtgcatggctgtcg
tcagctcgtgccgtaaggtgttgggttaagtcccgcaacgagcgcaaccct---------
------------cgtgtttagttgcc-accgttag-------gtttggaaccctgagcag
actgcc------------ggtgataagccggaggaaggtg------------aggatgac
gtcaagtcatcatgcccc-ttatgccctgggcgacacacgtgctacaatggg-cgggaca
aaggatcgca------------------------------atcccgcgagggtgagctaa
cttc--------aaaaacctgtcctcagttcggattgcaggctgcaactcgcctgcatga
agtcggaatcgctagtaatcgccggtcagccatacggcggtgaa---ttcgttcccgggc
cttgtacacaccgcccgtcacactatggaa------gctggccatgcccgaagtcgtta-
ccttaacca------caaggggggggatgccgaaggcagggctag-----------tgac
tggagtgaagtcgtaacaaggtagccgtactggaaggtgcggctggatcacctcct----
------------------------------------------------------------
------------------------------------------------------------
--------------------------------------------
>Piper_kadsura__(Embryophyta) GenBank_locus_tag:APK86_gr008
----------------------------------------tctcatggagagttcgatcc
tggctcaggatgaacgctggcggcatgctt-aacacatgcaagtcggacgggaa------
---------gtggt----------------------gtttccagtggcggacgggtgagt
aacgcgtaag-------aacctgcccttgggagggg----------------aacaacag
ctggaaacggctgctaataccccgt------------------------aggctgagga-
------------------gcaaaa-ggagg------------------------------
------aat---ccgcccgaggaggggct-cgcgtctgattagctagttggt-gaggcaa
tagcttaccaaggcgatgatcagtagctggtccgagaggatgatcagccacactgggact
gagacacggcccagactc----ctacgggaggcagcagtggggaattttccgcaatgggc
-gaaagcctgacggagcaatgccgcgtggagg------------------------taga
aggccca-------------cgggtcgtgaacttct-tttttcggagaagaag-caa---
----tgacgg-tatctgaagaat-aagcatcggctaa-ctctgtgccagcagccgcggta
agacagaggatgcaagcgtta-tccggaatgattgggcgtaaagcgtctgtaggtggctt
tt-ca-----agtccgccgtcaaatcccagggctcaaccc-----------tggacaggc
ggt--ggaaactgcca-agctggagtac----ggtaggggcagagggaatttc--cggtg
gagcggtgaaatgcg---tagagatcggaaagaacac---caacg-gcgaaagcactctg
ct-gggccgacactgacactg-----agagacgaaagctaggggagcgaatgggattaga
taccccagtagtcct-agccgtaaacgatggatactaggcgctgtgcg-------tatcg
acccgtgcagtgctgtagctaacgcgttaagtatcccgcctggggagtacgttcgcaaga
atgaaactcaaaggaattgacgggggcccgcacaagcggtggagcatgtggtttaattcg
atgcaaagcgaagaaccttaccagggct-----------tgacatg-ccgcgaatcctct
t---------------------------------------------------------ga
aagagaggggtgcctt---cgg-------gaacgcgtacacaggtggtgcatggctgtcg
tcagctcgtgccgtaaggtgttgggttaagtcccgcaacgagcgcaaccct---------
------------cgtgtttagttgcc-accatggg-------gtttggaaccctgaacag
actgcc------------ggtgataagccggaggaaggtg------------aggatgac
gtcaagtcatcatgcccc-ttatgccctgggcgacacacgtgctacaatggc-cgggaca
aagggtcgcg------------------------------atcccgcgagggtgagctaa
ctcc--------aaaaacccgtcctcagttcggattgcaggctgcaactcgcctgcatga
agccggaatcgctagtaatcgccggtcagccatacggcggtgaa---ttcgttcccgggc
cttgtacacaccgcccgtcacactatggga------gctggccatgcccgaagtcgtta-
ccttaaccg------caaggagggggatgccgaaggcggggctag-----------tgac
tggagtgaagtcgtaacaaggtagccgtactggaaggtgcggctggatcacctccttt--
------------------------------------------------------------
------------------------------------------------------------
--------------------------------------------
>Lepidodinium_chlorophorum__(SAR) GenBank_locus_tag:AA840_gr02
-----------------------------------------ttattggagagtttgatcg
tagctcagtacaaacgctagaaattcacat-aacacatgcaagtcaacttgtagtttagc
aaagtt------------------------------taagtaagtggcgaattggtgagg
tagatgagagtcactgttaggtgtatttaggaaaactgatcaaagattagggaataacat
caggaaactgaagctaagactccat-----------------------------------
----------------aagtgaatttaatcgtc-------------------------aa
ccgtatttt---tgaccgatgcataaact-aagttcgaattaacttttaaaataagtaac
aaatgttaacaagtaatgatttaaaattgatttgagaggatg-ctaatcacattggtatt
gagatacagtccagactt----ttgcggaaggcagcagtgaggaattttccgcaatggac
ttaaagtttgacggagtgaaattttatgttag------------------------agga
aagctca-------------tgggttgtaaatatct-tttttaggtggagatattgttta
aatttgacgg-tatcctaagaat-cagtatcggctaa-ctctgtgccagcagccgcggta
atacagaggatgtgagcgttg-ttcggattgattgggcgtaaagcgtttgtaggtgactt
tc-aa-----aattttttgtcaaaaattaaaacttaactt-----------ggattctgt
att--aaaaactcgga-ggcttgaaaga----aatttaagtggtaagaatttt--taaca
gaaaggtgaaatttg---tagagtagaggtggaatac---cggca-gcgaacgtgtgcaa
ct---agtgaaattgacactt-----aggaacgacagtttaggaagcgaaagggattaga
tacccctgtagtctg-aaccataaatgatggtgattaaatttttatattttccgctattt
tgttttatagagttgaagctaacgcgttaagtcgcccgcctgggaagtacgttcgcaaga
atgaaacttaaacgaattgacgggggcctgcacaagcggtggagcgtgtggtttaattcg
atgcaacgcgaagaaccttaccaaatcta----------------------------ttt
t-----------------------------------------------------------
----------------------------------------caggtggtgcatggttatcg
tcagctcgtgtcgtgagatgttagattaagttctgcaacgagcgcaaccct---------
------------tgttttttgttgtt----------ttatttattatgagatcaaaaaag
acagtt------------agtgaaaatcttaaggaaggtg------------gggatgac
gttaaatcagcatgcccc-ttatgttttgggctatacacgcgctacaatgga--------
--aaaataca------------------------------atcttg--------------
------------gcaaaattaatcttagttcggatgcttctctgaaacttgtgaagctga
agttggaatcgctagtaatcgctagtcagatttatggcggtgaa---tctgttctcaggc
cttgtacacaccgcccgtcacaccatgaga------gttgatttttcttgaa--------
gagtaacaa-tgaaacaagtcgcaaaataattcatctagctttagggaagttccggctat
tagggtgaagtcgtaacaaggtagatgtactggaaggtgcgtctagatcttagagtaa--
------------------------------------------------------------
------------------------------------------------------------
--------------------------------------------
>Syntrichia_ruralis__(Embryophyta) GenBank_locus_tag:Syruc_r001
----------------------------------------tctcatggagagtttgatcc
tggctcaggatgaacgctggcggcatgctt-aacacatgcaagtcggacggaaagcaccc
-------tagtggt----------------------gttttcagtggcggacgggtgagt
aacgcgtaag-------aacctgcccttgggagggg----------------gacaacag
ctggaaacggttgctaataccccat------------------------aggctgagga-
------------------gcgaaa-ggagg------------------------------
------aat---ccgcctaaggaggggct-tgcgtctgattagctagttggt-gaggcaa
tggcttaccaaggcgacgatcagtagctggtctgagaggatgatcagccacactgggact
gagacacggcccagactc----ctacgggaggcagcagtggggaattttccgcaatgggc
-gaaagcctgacggagcaatgccgcgtggagg------------------------taga
aggccca-------------cgggtcgtaaactcct-tttctcagagaagaag-taa---
----tgacgg-tatctgaggaat-aagcatcggctaa-ctctgtgccagcagccgcggta
agacagaggatgcaagcgtta-tccggaatgattgggcgtaaagcgtctgtaggtggctt
tt-ta-----agtctgccgtcaaatcccagggcttaaccc-----------tggacaggc
ggt--ggaaactacca-agctggagtac----ggtaggggcagagggaatttc--cggtg
gagcggtgaaatgcg---tagagatcggaaagaacac---caacg-gcgaaagcactctg
ct-gggccgacactgacactg-----agagacgaaagctaggggagcaaatgggattaga
taccccagtagtcct-agccgtaaacgatggatactaagcgctgtgcg-------tatcg
acccgtgcagtgctgtagctaacgcgttaagtatcccgcctggggagtacgttcgcaaga
atgaaactcaaaggaattgacgggggcccgcacaagcggtggagcatgtggtttaattcg
atgcaacgcgaagaaccttaccagggct-----------tgacatg-ccgtgaatccttt
t---------------------------------------------------------ga
aaaaaaggagtgcctt---cgg-------gaacgcggacacaggtggtgcatggctgtcg
tcagctcgtgccgtaaggtgttgggttaagtcccgcaacgagcgcaaccct---------
------------cgtgtttagttgcc-atcattta-------gtttggaaccctaaacag
actgcc------------ggtgataagccggaggaaggtg------------aggatgac
gtcaagtcagcatgcccc-ttacgccctgggcgacacacgtgctacaatggc-cgggaca
aagggttgcg------------------------------accccgcgagggcaagctaa
cctc--------aaaaacccggcctcagttcggattgcaggctgcaactcgcctgcatga
agccggaatcgctagtaatcgccggtcagccatacggcggtgaa---tccgttcccgggc
cttgtacacaccgcccgtcacactatggga------gctggccatgcccgaagtcgtta-
ccctaaccg------caaggagggggatgccgaaggcagggctag-----------tgac
tggagtgaagtcgtaacaaggtagccgtactggaaggtgcggctggatcacctcc-----
------------------------------------------------------------
------------------------------------------------------------
--------------------------------------------
>Anthoceros_angustus__(Embryophyta) GenBank_locus_tag:AnfoCr094
----------------------------------------tctcatggagagtttgatcc
tggctcaggatgaacgctggcggcatgcct-aacacatgcaagtcggacgggaagcatcc
-------tagtggt----------------------gtttccagtggcggacgggtgagt
aacgcgtaag-------aacctgcccttgggagggg----------------gacaacag
ctggaaacggttgctaataccccat------------------------atgctgagga-
------------------gcaaaa-ggagg------------------------------
------aat---ctgcctaaggaggggct-tgcgtttgattagctagttggt-gaggcaa
tggcttaccaaggcgacgatcagtagctggtctgagaggatgatcagccacactgggact
gagacacggcccagactc----ctacgggaggcagcagtggggaattttccgcaatgggc
-gaaagcctgacggagcaatgccgcgtggagg------------------------taga
aggccca-------------cgggttgtaaactcct-tttcttagagaagaag-caa---
----tgacgg-tatctaaggaat-aagcatcggctaa-ctctgtgccagcagccgcggta
agacagaggatgcaagcgtta-tccggaatgattgggcgtaaagcgtctgtaggtggctt
tt-ca-----agtctgctgtcaaatcccagggcttaactc-----------tggacaggc
ggt--ggaaactatca-agctggagtac----ggtaggggcagagggaatttc--cggtg
gagcggtgaaatgcg---tagagatcggaaagaacac---cgacg-gcgaaagcactctg
ct-gggccgacactgacactg-----agagacgaaagctaggggagcgaatgggattaga
taccccagtagtcct-agccgtaaacgatggatactaagcgctgtgcg-------tatcg
acccgtgcagtgctgtagctaacgcgttaagtatcccgcctggggagtacgttcgcaaga
atgaaactcaaaggaattgacgggggcccgcacaagcggtggagcatgtggtttaattcg
atgcaacgcgaagaaccttaccagggct-----------tgacatg-ccgcgaattctct
t---------------------------------------------------------ga
aagagaggagtgcctt---cgg-------gaacgcggacacaggtggtgcatggctgtcg
tcagctcgtgccgtaaggtgttgggttaagtcccgcaacgagcgcaaccct---------
------------cgtgtttagttgcc-atcattga-------gtttggaaccctaaacag
actgcc------------ggtgataagccggaggaaggtg------------aggatgac
gtcaagtcagcatgcccc-ttacgtcctgggcgacacacgtgctacaatggc-cgggaca
aagggtcgcg------------------------------accccgcgagggcaagctaa
cccc--------aaaaacccggcctcagttcagattgcaggctgcaactcgcctgcatga
agccggaatcgctagtaatcgccggtcagccatacggcggtgaa---ttcgttcccgggc
cttgtacacaccgcccgtcacactacggga------gctggccatgcccgaagtcgtta-
ccctaacct------taaggaaggggatgccgaaggcagggctag-----------tgac
tggagtgaagtcgtaacaaggtagccgtactggaaggtgcggctggatcacctccttt--
------------------------------------------------------------
------------------------------------------------------------
--------------------------------------------
>Pachysandra_terminalis__(Embryophyta) GenBank_locus_tag:AZ387_gr008
----------------------------------------tctcatggagagttcgatcc
tggctcaggatgaacgctggcggcatgctt-aacacatgcaagtcggacgggaa------
---------gtggt----------------------gtttccagtggcggacgggtgagt
aacgcgtaag-------aacctgcccttgggagggg----------------aacaacag
ctggaaacggctgctaataccccgt------------------------aggctgagga-
------------------gcaaaa-ggagg------------------------------
------aat---ccgcccgaggaggggct-cgcgtctgattagctagttggt-gaggcaa
tagcttaccaaggcgatgatcagtagctggtccgagaggatgatcagccacactgggact
gagacacggcccagactc----ctacgggaggcagcagtggggaattttccgcaatgggc
-gaaagcctgacggagcaatgccgcgtggagg------------------------taga
aggccca-------------cgggtcgtgaacttct-tttcccggagaagaag-caa---
----tgacgg-tatctggggaat-aagcatcggctaa-ctctgtgccagcagccgcggta
atacagaggatgcaagcgtta-tccggaatgattgggcgtaaagcgtctgtaggtggctt
tt-ca-----agtccgccgtcaaatcccagggctcaaccc-----------tggacaggc
ggt--ggaaactacca-agctggagtac----ggtaggggcagagggaatttc--cggtg
gagcggtgaaatgcg---tagagatcggaaagaacac---caacg-gcgaaagcactctg
ct-gggccgacactgacactg-----agagacgaaagctaggggagcgaatgggattaga
taccccagtagtcct-agccgtaaacgatggatactaggcgctgtgcg-------tatcg
acccgtgcagtgctgtagctaacgcgttaagtatcccgcctggggagtacgttcgcaaga
atgaaactcaaaggaattgacgggggcccgcacaagcggtggagcatgtggtttaattcg
atgcaaagcgaagaaccttaccagggct-----------tgacatg-ccgcgaatcctct
t---------------------------------------------------------ga
aagagaggggtgcctt---cgg-------gaacgcggacacaggtggtgcatggctgtcg
tcagctcgtgccgtaaggtgttgggttaagtcccgcaacgagcgcaaccct---------
------------cgtgtttagttgcc-accgttga-------gtttggaaccctgaacag
actgcc------------ggtgataagccggaggaaggtg------------aggatgac
gtcaagtcatcatgcccc-ttatgccctgggcgacacacgtgctacaatggc-cgggaca
aagggtcgcg------------------------------atcccgcgagggtgagctaa
ctcc--------aaaaacccgtcctcagttcggattgcaggctgcaactcgcctgcatga
agccggaatcgctagtaatcgccggtcagccatacggcggtgaa---ttcgttcccgggc
cttgtacacaccgcccgtcacactatggga------gctggccatgcccgaagtcgtta-
ccttaaccg------caaggagggggatgccgaaggcagggctag-----------tgac
tggagtgaagtcgtaacaaggtagccgtactggaaggtgcggctggatcacctccttt--
------------------------------------------------------------
------------------------------------------------------------
--------------------------------------------
>Sphagnum_palustre__(Embryophyta) GenBank_locus_tag:A8M30_gr008
----------------------------------------tctcatggagagtttgatcc
tggctcaggatgaacgctggcggcatgctt-aacacatgcaagtcggacgggaagcatcc
-------tagtggt----------------------gttttcagtggcggacgggtgagt
aacgcgtaag-------aacctgcccttgggagggg----------------gacaacag
ctggaaacggttgctaataccccat------------------------aggctgagga-
------------------gcaaaa-ggagg------------------------------
------aat---ccgcccaaggaggggct-tgcgtctgattagctagttggt-gaggcaa
tggcttaccaaggcgacgatcagtagctggtctgagaggatgatcagccacactgggact
gagacacggcccagactc----ctacgggaggcagcagtggggaattttccgcaatgggc
-gaaagcctgacggagcaatgccgcgtggagg------------------------taga
aggccca-------------cgggtcgtaaactcct-tttctcagagaagaag-caa---
----tgacgg-tatctgaggaat-aagcatcggctaa-ctctgtgccagcagccgcggta
agacagaggatgcaagcgtta-tccggaatgattgggcgtaaagcgtctgtaggtggctt
ct-ta-----agtccgccgtcaaatcccagggctcaaccc-----------tggacaggc
ggt--ggaaactaccg-agctggagtac----ggtaggggcagagggaatttc--cggtg
gagcggtgaaatgcg---tagagatcggaaagaacac---caacg-gcgaaagcactctg
ct-gggccgacactgacactg-----agagacgaaagctaggggagcaaatgggattaga
taccccagtagtcct-agccgtaaacgatggatactaagcgctgtgcg-------tatcg
acccgtgcagtgctgtagctaacgcgttaagtatcccgcctggggagtacgttcgcaaga
atgaaactcaaaggaattgacgggggcccgcacaagcggtggagcatgtggtttaattcg
atgcaacgcgaagaaccttaccagggct-----------tgacatg-ccgcgaatcttct
t---------------------------------------------------------ga
aagagaagagtgccct---cgg-------gaacgcggacacaggtggtgcatggctgtcg
tcagctcgtgccgtaaggtgttgggttaagtcccgcaacgagcgcaaccct---------
------------cgtgtttagttgcc-atcattta-------gtttggaaccctaaacag
actgcc------------ggtgataagccggaggaaggtg------------aggatgac
gtcaagtcagcatgcccc-ttacgccctgggcgacacacgtgctacaatggc-cgggaca
aagggtcgcg------------------------------accccgcgagggcaagctaa
cctc--------aaaaacccggcctcagttcggattgcaggctgcaactcgcctgcatga
agccggaatcgctagtaatcgccggtcagccatacggcggtgaa---tccgttcccgggc
cttgtacacaccgcccgtcacactatggga------gctggccatgcccgaagtcgtta-
ccctaaccg------taaggagggggatgccgaaggcagggctag-----------tgac
tggagtgaagtcgtaacaaggtagccgtactggaaggtgcggctggatcacctccttt--
------------------------------------------------------------
------------------------------------------------------------
--------------------------------------------
>Hanguana_malayana__(Embryophyta) GenBank_locus_tag:A6I19_gr008
----------------------------------------tctcatggagagttcgatcc
tggctcaggatgaacgctggcggcatgctt-aacacatgcaagtcggacgggaa------
---------gtggt----------------------gtttccagtggcggacgggtgagt
aacgcgtaag-------aacctgcccttgggagggg----------------aacaacaa
ctggaaacggttgctaataccccgt------------------------aggctgagga-
------------------gcaaaa-ggagg------------------------------
------aat---ccgcccgaggaggggct-cgcgtctgattagctagttggt-gaggtaa
tagcttaccaaggcgatgatcagtagctggtccgagaggatgatcagccacactgggact
gagacacggcccagactc----ctacgggaggcagcagtggggaattttccgcaatgggc
-gaaagcctgacggagcaatgccgcgtggagg------------------------taga
aggccca-------------cgggtcgtgaacttct-tttctcggagaagaaa-caa---
----tgacgg-tatctgaggaat-aagcatcggctaa-ctctgtgccagcagccgcggta
agacagaggatgcaagcgtta-tccggaatgattgggcgtaaagcgtctgtaggtggctt
tt-ca-----agtccgccgtcaaatcccagggctcaaccc-----------tggacaggc
ggt--ggaaactacca-agctggagtac----ggtaggggcagagggaatttc--cggtg
gagcggtgaaatgcg---tagagatcggaaagaacac---caacg-gcgaaagcactctg
ct-gggccgacactgacactg-----agagacgaaagctaggggagcaaatgggattaga
taccccagtagtcct-agccgtaaacgatggatactaggcgctgtgcg-------tatcg
acccgtgcagtgctgtagctaacgcgttaagtatcccgcctggggagtacgttcgcaaga
atgaaactcaaaggaattgacgggggcccgcacaagcggtggagcatgtggtttaattcg
atgcaaagcgaagaaccttaccagggct-----------tgacatg-ccgtgaatcctct
t---------------------------------------------------------ga
aagagaggggtgcctt---cgg-------gaacacggacacaggtggtgcatggctgtcg
tcagctcgtgccgtaaggtgttgggttaagtcccgcaacgagcgcaaccct---------
------------cgtgtttagttgcc-accattga-------gtttggaaccctgaacag
actgcc------------ggtgataagccggaggaaggtg------------aggatgac
gtcaagtcatcatgcccc-ttatgccctgggcgacacacgtgctacaatgga-cgggaca
aagggtcgcg------------------------------atcccgcgagggtgagctaa
ctcc--------aaaaacccgtcctcagttcggattgcaggctgcaactcgcctgcatga
agccggaatcgctagtaatcgccggtcagccatacggcggtgaa---ttcgttcccgggc
cttgtacacaccgcccgtcacactatggga------gctggccatgcccgaagtcgtta-
ccttccccg------gaaggggggggatgccgaaggcggggctag-----------tgac
tggagtgaagtcgtaacaaggtagccgtactggaaggtgcggctggatcacctccttt--
------------------------------------------------------------
------------------------------------------------------------
--------------------------------------------
>Leptocylindrus_danicus__(SAR) GenBank_locus_tag:EX62_r006
-----------------------------------------ttttaagagagtttgatcc
tggctcaggatgaacgctggcggtatgcct-aacacatgcaagtcgtacgagg-------
------------atttcata------------------tccaagtggcggacgggtgagt
aacacgtgag-------aatttaccctaaggagggg----------------gacaacaa
ctggaaacggttgctaataccccat------------------------atgctttcga-
------------------gtgaaaaagatt------------------------------
------tat---ctgccttaggaaaagct-cgcggctgattagctagttggt-aaggtaa
tggcttaccaaggcgacgatcagtatctggtttgagaggacgatcagacacactggaact
gagacacggtccagactc----ctacgggaggcagcagtggggaattttccgcaatgggc
-gaaagcctgacggagcaataccgcgtgaagg------------------------aaga
cggccta-------------tgggttgtaaacttct-tttttcagggaggaactcaa---
----tgacgtgtacctgaagaat-aagcatcggctaa-ctccgtgccagcagccgcggta
agacggaggatgcaagtgtta-tccggaatcactgggcgtaaagcgtctgtaggtggttt
ag-ta-----agtcgactgttaaatcttgaggctcaacct-----------caaaatcgc
att--cgaaactacta-gactagagtat----agtagaggtaaagggaatttc--cagtg
gagcggtgaaatgcg---tagatattggaacgaacac---cgatg-gcgaaagcacttta
ct-gggctattactaacactc-----agagacgaaagctagggtagcaaatgggattaga
taccccagtagtcct-agccgtaaacaatggatactagatgttggaca-------gatcg
acctgtgcagtatcaaagctaacgcgttaagtatcccgcctgggaagtatgctcgcaaga
gtgaaactcaaaggaattgacgggggcccgcacaagcggtggagcatgtggtttaattcg
atgcaacgcgaagaaccttaccagggtt-----------tgacatg-atacgaatttctt
t---------------------------------------------------------ga
aagaagaaagtgccgt---ttg-------gaacgtatacacaggtggtgcatggctgtcg
tcagctcgtgtcgtgagatgttgggttaagtcccgcaacgagcgcaacccc---------
------------tatttttagttgcc---tt------------tatggaactctagaaag
actgct------------ggttataaaccggaggaaggcg------------gggatgac
gtcaagtcagcatgcccc-ttacaccctgggctacacacgtgctacattggg-cgagaca
atgagacgca------------------------------aatctgtgaagactagctaa
tcta--------t-aaactcgttctaagttcggattgtaggctgcaactcgcctacatga
agttggaatcgctagtaatcgctggtcagctacacagcggtgaa---tccgttcccgggc
cttgtacacaccgcccgtcacaccatggga------gctggttatgcccgaagtcgtta-
ctctaacca------tttggaggaggatgcctaaggtagaattag-----------tgac
tagggtgaagtcgtaacaaggtaaccgtactggaaggtgcggttggatcacctccttt--
------------------------------------------------------------
------------------------------------------------------------
--------------------------------------------
>Didymosphenia_geminata__(SAR) GenBank_locus_tag:EX66_r006
-----------------------------------------tttgaagagagtttgatcc
tggctcaggatgaacgctggcggtatgctt-tacacatgcaagtcgtacgaga-------
------------gtttttaa------------------ctctagtggcggacgggtgagt
aacacgtaag-------aatttgcctttaggagggg----------------gataacaa
ctggaaacggttgctaataccccat------------------------atgctttcga-
------------------gtgaaatggg--------------------------------
------ttt---ccgcctaaagagaagct-tgcggctgattagcttgttggt-gaggtaa
tggctcaccaaggcgacgatcagtatctgggttgagaggacgatcagacacactggaact
gagacacggtccagactc----ctacgggaggcagcagtggggaattttccgcaatgggc
-gaaagcctgacggagcaataccgcgtgaggg------------------------atga
aggccta-------------tgggttgtaaacctct-tttttcagggaggaacaaaa---
----tgacgtgtacctgaagaat-aagcatcggctaa-ctccgtgccagcagccgcggta
agacgggggatgcaagtgtta-tccggaatcactgggcgtaaagcgtctgtaggtggtta
ag-ta-----agtcaactgttaaatcttgaggcttaacct-----------caaaatcgc
agt--cgaaactgctt-gactcgagtat----agtaggggtaaagggaatttc--cagtg
gagcggtgaaatgcg---tagatattggaaagaacac---cgatg-gcgaaggcacttta
ct-gggctattactaacactg-----agagacgaaagctagggtagcaaatgggattaga
taccccagtagtcct-agctgtaaacaatggatactagatgttgaaca-------gatcg
acctgtgcagtatcaaagctaacgcgttaagtatcccgcctgggaagtatgctcgcaaga
gtgaaactcaaaggaattgacgggggcccgcacaagcggtggagcatgtggtttaattcg
atgcaacgcgaagaaccttaccagggtt-----------tgacatg-atacgaatttctt
t---------------------------------------------------------ga
aagaagaaagtgccgt---ttg-------gaacgtatacacaggtggtgcatggctgtcg
tcagctcgtgtcgtgagatgttgggttaagtcccgcaacgagcgcaaccct---------
------------catttttagttgcc----t------------tttggaactctaaaaag
actgcc------------ggttataaaccggaggaaggcg------------gggatgac
gtcaagtcagcatgcccc-ttacaccctgggctacacacgtgctacaatggg-cgagaca
atgagatgca------------------------------actctgcgaagattagctaa
tcta--------t-aaactcgctctaagttcggattgtaggctgcaactcgcctgcatga
agttggaatcgctagtaatcgctggtcagctatacagcggtgaa---ttcgttcccgggc
cttgtacacaccgcccgtcacaccatggaa------gctggttatgcccgaagtcgtta-
ctctaaccg------tttggaggaggacgcctaaggtagaattag-----------tgac
tggggtgaagtcgtaacaaggtaaccgtactggaaggtgcggttggatcacctcctttt-
------------------------------------------------------------
------------------------------------------------------------
--------------------------------------------
>Solanum_lycopersicum__(Embryophyta) GenBank_locus_tag:LyesC2r001
----------------------------------------tctcatggagagttcgatcc
tggctcaggatgaacgctggcggcatgctt-aacacatgcaagtcggacgggaaacacgg
------gaaacggt----------------------gtttccagtggcggacgggtgagt
aacgcgtaag-------aacctgcccttgggagggg----------------aacaacag
ctggaaacggctgctaataccccgt------------------------aggctgagga-
------------------gcaaaa-ggagg------------------------------
------aat---ccgcccgaggaggggct-cgcgtctgattagctagttggt-gaggcaa
tagcttaccaaggcgatgatcagtagctggtccgagaggatgatcagccacactgggact
gagacacggcccagactc----ctacgggaggcagcagtggggaattttccgcaatgggc
-gaaagcctgacggagcaatgccgcgtggagg------------------------taga
aggccca-------------cgggtcgtgaacttct-tttcccggagaagaag-caa---
----tgacgg-tatctggggaat-aagcatcggctaa-ctctgtgccagcagccgcggta
atacagaggatgcaagcgtta-tccggaatgattgggcgtaaagcgtctgtaggtggctt
tt-ta-----agtccgccgtcaaatcccagggctcaaccc-----------tggacaggc
ggt--ggaaactacca-agctggagtac----ggtaggggcagagggaatttc--cggtg
gagcggtgaaatgcg---tagagatcggaaagaacac---caacg-gcgaaagcactctg
ct-gggccgacactgacactg-----agagacgaaagctaggggagcgaatgggattaga
taccccagtagtcct-agccgtaaacgatggatactaggcgctgtgcg-------tatcg
acccgtgcagtgctgtagctaacgcgttaagtatcccgcctggggagtacgttcgcaaga
atgaaactcaaaggaattgacgggggcccgcacaagcggtggagcatgtggtttaattcg
atgcaaagcgaagaaccttaccagggct-----------tgacatg-ccgcgaatcctct
t---------------------------------------------------------ga
aagagaggggtgcctt---cgg-------gaacgcggacacaggtggtgcatggctgtcg
tcagctcgtgccgtaaggtgttgggttaagtcccgcaacgagcgcaaccct---------
------------cgtgtttagttgcc-atcgttga-------gtttggaaccctgaacag
actgcc------------ggtgataagccggaggaaggtg------------aggatgac
gtcaagtcatcatgcccc-ttatgccctgggcgacacacgtgctacaatggc-cgggaca
aagggtcgcg------------------------------atcccgcgagggtgagctaa
cccc--------aaaaacccgtcctcagttcggattgcaggctgcaactcgcctgcatga
agccggaatcgctagtaatcgccggtcagccatacggcggtgaa---ttcgttcccgggc
cttgtacacaccgcccgtcacactatggga------gctggccatgcccgaagtcgtta-
ccttaaccg------caaggagggggatgccgaaggcagggctag-----------tgac
tggagtgaagtcgtaacaaggtagccgtactggaaggtgcggctggatcacctccttt--
------------------------------------------------------------
------------------------------------------------------------
--------------------------------------------
>Marsilea_crenata__(Embryophyta) GenBank_locus_tag:P213_r005
----------------------------------------tctcatggagagtttgatcc
tggctcaggatgaacgctggcggcatgcct-aacacatgcaagttggacgggaagcatct
-------tcatggt----------------------gtttccagtggcggacgggtgagt
aacgcgtaag-------aacctgcccttgggagggg----------------gacaacag
ctggaaacggttgctaataccccat------------------------aggctgagga-
------------------gcgaaaaggagg------------------------------
------aat---ccgcccgaggaggggct-tgcgtctgattagctagttggt-ggggtag
tggcttaccaaggcgacgatcagtagctggtctgagaggatgatcagccacactgggact
gagacacggcccagactc----ctacgggaggcagcagtggggaatcttccgcaatgggc
-gaaagcctgacggagcaatgccgcgtggagg------------------------caca
aggccca-------------cgggtcgtaaactcct-tttctcagagaagaag-caa---
----tgacgg-tatctgaggaat-aagcatcggctaa-ctctgtgccagcagccgcggta
agacaggggatgcaagcgtta-tccggaatgattgggcgtaaagcgtctgtaggtggctc
ct-ta-----agtccgctgtcaaatcccggggctcaaccc-----------cggacaggc
ggt--ggaaactactg-ggctagagtac----ggtaggggcagagggaatttc--cggtg
gagcggtgaaatgcg---tagagatcggaaagaacac---caaag-gcgaaggcactctg
ct-gggccgacactgacactg-----agagacgaaagctaggggagcgaatgggattaga
taccccagtagtcct-agccgtaaacgatggatactaagcgctgtgcg-------tatag
acccgtgcagtgctgtagctaacgcgttaagtatcccgcctggggagtacgttcgcaaga
atgaaactcaaaggaattgacgggggcccgcacaagcggtggagcatgtggtttaattcg
atgcaacgcgaagaaccttaccagggct-----------tgacatg-ctgcgaatccttt
t---------------------------------------------------------ga
aagagaggagtgcctt---cgg-------gaacgcggacacaggtggtgcatggctgtcg
tcagctcgtgccgtaaggtgttgggttaagtcccgcaacgagcgcaaccct---------
------------cgtgtttagttgcc-actaacaa-------gtttggaaccctaaacag
actgcc------------ggtgataagccggaggaaggtg------------gggatgac
gtcaagtcagcatgcccc-ttacgccctgggcgacacacgtgctacaatggc-cgagaca
aagagctgcg------------------------------accccgcgagggcgagctaa
cctc--------ataaactcggtctcagttcggattgcaggctgcaactcgcctgcatga
agccggaatcgctagtaatcgccggtcagccacacggcggtgaa---tccgttcccgggc
cttgtacacaccgcccgtcacactatggaa------gctggccatgcccgaagtcgtta-
gctcaaccg------cgaggagagggatgcctaaggcagggctag-----------tgac
tggagtgaagtcgtaacaaggtagccgtaccggaaggtgcggctggatcacctccttt--
------------------------------------------------------------
------------------------------------------------------------
--------------------------------------------
>Plagiogrammopsis_vanheurckii__(SAR) GenBank_locus_tag:DR685_pgr006
-----------------------------------------------gagagtttgatcc
tggctcaggatgaacgctggcggtatgcct-aacacatgcaagtcgtacgaga-------
------------gtttttaa------------------ctcaagtggcggacgggtgagt
aacacgtgag-------aatttgcctttaggagggg----------------gataacaa
cgggaaactgttgctaataccccat------------------------atgctttcga-
------------------gtgaaatagatt------------------------------
------tat---ctgcctaaagagaagct-cgcggctgattagcttgttggt-aaggtaa
tggcttaccaaggcgacgatcagtatctggtttgagaggacgatcagacacactggaact
gagacacggtccagactc----ctacgggaggcagcagtggggaattttccgcaatgggc
-gaaagcctgacggagcaataccgcgtgaagg------------------------aaga
cggccta-------------tgggttgtaaacttct-tttctcagggaggaactcaa---
----tgacgtgtacctgaggaat-aagcatcggctaa-ctccgtgccagcagccgcggta
agacggaggatgcaagtgtta-tccggaatcactgggcgtaaagcgtctgtaggtggttt
aa-ta-----agtcaactgttaaatcttgaggctcaacct-----------caaaatcgc
agt--cgaaactatta-gactagagtat----agtaggggtaaagggaatttc--cagtg
gagcggtgaaatgcg---tagagattggaaagaacac---cgatg-gcgaaggcacttta
ct-gggctattactaacactc-----agagacgaaagctagggtagcaaatgggattaga
taccccagtagtcct-agctgtaaacaatggatactagatgttgaaca-------gatcg
acctgtgcagtatcaaagctaacgcgttaagtatcccgcctgggaagtatgctcgcaaga
gtgaaactcaaaggaattgacgggggcccgcacaagcggtggagcatgtggtttaattcg
atgcaacgcgaagaaccttaccagggtt-----------tgacatg-atacgaatttctt
t---------------------------------------------------------ga
aagaagaaagtgccgt---ttg-------gaacgtatacacaggtggtgcatggctgtcg
tcagctcgtgtcgtgagatgttgggttaagtcccgcaacgagcgcaaccct---------
------------tatttttagttgcc--ttt------------tatggaactctagaaag
actgct------------ggttataaaccggaggaaggcg------------gggatgac
gtcaagtcagcatgcccc-ttacaccctgggctacacacgtgctacattggg-cgagaca
atgagatgca------------------------------actctgcgaagattagctaa
tcta--------t-aaactcgttctaagttcggattgtaggctgcaactcgcctgcatga
aggtggaatcgctagtaatcgctggtcagctatacagcggtgaa---ttcgttcccgggc
cttgtacacaccgcccgtcacaccatggaa------gctggttatgcccgaagtcgtta-
ctctaaccg------tttggaggaggatgcctaaggtagaattag-----------tgac
tagggtgaagtcgtaacaaggtaaccgtactggaaggtgcggttggatcacctcc-----
------------------------------------------------------------
------------------------------------------------------------
--------------------------------------------
>Saussurea_involucrata__(Embryophyta) GenBank_locus_tag:AZ428_gr008
-----------------------------------------ctcatggagagttcgatcc
tggctcaggatgaacgctggcggcatgctt-aacacatgcaagtcggacgggaa------
---------gtggt----------------------gtttccagtggcggacgggtgagt
aacgcgtaag-------aacctgcccttgggagggg----------------aacaacag
ctggaaacggctgctaataccccgt------------------------aggctgagga-
------------------gcaaaa-ggagg------------------------------
------aat---ccgcccgaggaggggct-cgcgtctgattagctagttggt-gaggtaa
tagcttaccaaggcgatgatcagtagctggtccgagaggatgatcagccacactgggact
gagacacggcccagactc----ctacgggaggcagcagtggggaattttccgcaatgggc
-gaaagcctgacggagcaatgccgcgtggagg------------------------taga
aggccca-------------cgggtcgtgaacttct-tttcccggagaagaag-caa---
----tgacgg-tatctggggaat-aagcatcggctaa-ctctgtgccagcagccgcggta
atacagaggatgcaagcgtta-tccggaatgattgggcgtaaagcgtctgtaggtggctt
tt-ta-----agtccgccgtcaaatcccagggctcaactc-----------tggacaggc
ggt--ggaaactacca-agctggagtac----ggtaggggcagagggaatttc--cggtg
gagcggtgaaatgcg---tagagatcggaaagaacac---caacg-gcgaaagcactctg
ct-gggccgacactgacactg-----agagacgaaagctaggggagcgaatgggattaga
taccccagtagtcct-agccgtaaacgatggatactaggcgctgtgcg-------tatcg
acccgtgcagtgctgtagctaacgcgttaagtatcccgcctggggagtacgttcgcaaga
atgaaactcaaaggaattgacgggggcccgcacaagcggtggagcatgtggtttaattcg
atgcaaagcgaagaaccttaccagggct-----------tgacatg-ccgcgaatcctct
t---------------------------------------------------------ga
aagagaggggtgcctt---cgg-------gaacgcggacacaggtggtgcatggctgtcg
tcagctcgtgccgtaaggtgttgggttaagtcccgcaacgagcgcaaccct---------
------------cgtgtttagttgcc-atcattga-------gtttggaaccctgaacag
actgcc------------ggtgataagccggaggaaggtg------------aggatgac
gtcaagtcatcatgcccc-ttatgccctgggcgacacacgtgctacaatggc-cgggaca
aagggtcgcg------------------------------atcccgcgagggtgagctaa
ctcc--------aaaaacccgtcctcagttcggattgcaggctgcaactcgcctgcatga
agccggaatcgctagtaatcgccggtcagccatacggcggtgaa---tccgttcccgggc
cttgtacacaccgcccgtcacactatggga------gctggccatgcccgaagtcgtta-
ccttaaccg------caaggagggggatgccgaaggcagggctag-----------tgac
tggagtgaagtcgtaacaaggtagccgtactggaaggtgcggctggatcacctccttt--
------------------------------------------------------------
------------------------------------------------------------
--------------------------------------------
>Hymenophyllum_holochilum__(Embryophyta) GenBank_locus_tag:EFG56_pgr008
----------------------------------------tctcatggagagtttgatcc
tggctcaggatgaacgctggcggcatgcct-aacacatgcaagtcgaacgggaatcatcc
-------tcgtggt----------------------gtttccagtggcggacgggtgagt
aacgcgtaag-------aacctgcccttgggagggg----------------gacaacag
ctggaaacgactgctaataccccat------------------------aggctgagga-
------------------gcaaaagggagg------------------------------
------gat---ccgcctaaggaggggct-tgcgtctgattagctagttggt-ggggcaa
tggcctaccaaggcgacgatcagtagctggtctgagaggatgatcagccacactgggact
gagacacggcccagactc----ctacgggaggcagcagtggggaatcttccgcaatgggc
-gaaagcctgacggagcaatgccgcgtggagg------------------------taga
aggccta-------------cgggtcgtaaactcct-tttctcggagaagaaa-caa---
----tgacgg-tatccgaggaat-aagcatcggctaa-ccctgtgccagcagccgcggta
agacagaggatgcaagcgtta-tccggaatgattgggcgtaaagcgtctgtaggtggctc
tt-tc-----agtccgctgtcaaatcccagggctcaactc-----------tggacaggc
ggt--ggaaactattg-agctggagtac----ggtaggggcagagggaatttc--cggtg
gagcggtgaaatgcg---tagagatcggaaagaacac---caaag-gcgaaggcactctg
ct-gggccgacactgacactg-----agagacgaaagctaggggagcgaatgggattaga
taccccagtagtcct-agccgtaaacgatggatactaagcgctgtgcg-------tatcg
acccgtgcagtgctgtagctaacgcgttaagtatcccgcctggggagtacgttcgcaaga
atgaaactcaaaggaattgacgggggcccgcacaagcggtggagcatgtggtttaattcg
atgcaacgcgaagaaccttaccagggct-----------tgacatg-ctgcgaatccttt
t---------------------------------------------------------ga
aagagaggagtgcctt---cgg-------gaacgcggacacaggtggtgcatggctgtcg
tcagctcgtgccgtaaggtgttgggttaagtcccgcaacgagcgcaaccct---------
------------cgtgtttagttgcc-attactaa-------gtttggaaccctaaacag
actgcc------------ggtgataagccggaggaaggtg------------gggatgac
gtcaagtcagcatgcccc-ttacgccctgggcgacacacgtgctacaatggc-cgggaca
aagggtcgcg------------------------------accccgcgagggcaagctaa
cctc--------agaaactcggcctcagttcggattgcaggctgcaactcgcctgcatga
agccggaatcgctagtaatcgccggtcagccatacggcggtgaa---tccgttcccgggc
cttgtacacaccgcccgtcacactatggga------gctggccatgcccgaagtcgtta-
ccttaaccg------tagggagggggatgccgaaggcagggctag-----------tgac
tggagtgaagtcgtaacaaggtagccgtactggaaggtgcggctggatcacctccttt--
------------------------------------------------------------
------------------------------------------------------------
--------------------------------------------
>Eucommia_ulmoides__(Embryophyta) GenBank_locus_tag:DR581_pgr008
----------------------------------------tctcatggagagttcgatcc
tggctcaggatgaacgctggcggcatgctt-aacacatgcaagtcggacgggaa------
---------gtggt----------------------gtttccagtggcggacgggtgagt
aacgcgtaag-------aacctgcccttgggagggg----------------aacaacag
ctggaaacggctgctaataccccgt------------------------aggctgagga-
------------------gcaaaa-ggagg------------------------------
------aat---ccgcccgaggaggggct-cgcgtctgattagctagttggt-gaggcaa
tagcttaccaaggcgatgatcagtagctggtccgagaggatgatcagccacactgggact
gagacacggcccagactc----ctacgggaggcagcagtggggaattttccgcaatgggc
-gaaagcctgacggagcaatgccgcgtggagg------------------------taga
aggccta-------------cgggtcgtgaacttct-tttcccggagaagaag-caa---
----tgacgg-tatctggggaat-aagcatcggctaa-ctctgtgccagcagccgcggta
atacagaggatgcaagcgtta-tccggaatgattgggcgtaaagcgtctgtaggtggctt
tt-ta-----agtccgccgtcaaatcccagggctcaaccc-----------tggacaggc
ggt--ggaaactacca-agctggagtac----ggtaggggcagagggaatttc--cggtg
gaacagtgaaatgtg---tcgagctcggaaagaacac---caacg-gcgaaagcactctg
ct-gggccgacactgacactg-----agagacgaaagctaggggagcgaatgggattaga
taccccagtagtcct-agccgtaaacgatggatactaggcgctgtgcg-------tatcg
acccgtgcagtgctgtagctaacgcgttaagtatcccgcctggggagtacgttcgcaaga
atgaaactcaaaggaattgacgggggcccgcacaagcggtggagcatgtggtttaattcg
atgcaaagcgaagaaccttaccagggct-----------tgacatg-ccgcgaatcttct
t---------------------------------------------------------ga
aagagaggggtgcctt---cgg-------gaacgcggacacaggtggtgcatggctgtcg
tcagctcgtgccgtaaggtgttgggttcagtcccgcaacgagcgcaaccct---------
------------cgtgtttagttgcc-atcgttga-------gtttggaaccctgaacag
actgcc------------ggtgctaagccggaggaaggtg------------aggatgac
gtcaagtcatcatgcccc-ttatgccctgggcgacacacttgctacaatgga-cgggaca
aagggtcgcg------------------------------atcccgcgagggtgagctaa
ctcc--------aaaaacccgtcctcagttcggattgcaggctgcaactcgcctgcatga
agccggaatcgctagtaatcgccggtcagccatacggcggtgaa---ttcgttcccgggc
cttgtacacaccgcccgtcacactatggga------gctggccatgcccgaagtcttta-
ccttaaccg------caaggagggggatgccgaaggcagcgctag-----------tgac
tggagtgaagtcgtaacaaggtagccgtactggaaggtgcggctggattacctccttt--
------------------------------------------------------------
------------------------------------------------------------
--------------------------------------------
>Acorus_gramineus__(Embryophyta) GenBank_locus_tag:TO89_r008
----------------------------------------tctcatggagagttcgatcc
tggctcaggatgaacgctggcggcatgctt-aacacatgcaagtcggacgggaa------
---------gtggt----------------------gtttccagtggcggacgggtgagt
aacgcgtaag-------aacctgcccttgggagggg----------------aacaacag
ctggaaacggctgctaataccccgt------------------------aggctgagga-
------------------gcaaaa-ggagg------------------------------
------aat---ccgcccgaggaggggct-cgcgtctgattagctagttggt-gaggcaa
tagcttaccaaggcgatgatcagtagctggtccgagaggatgatcagccacactgggact
gagacacggcccagactc----ctacgggaggcagcagtggggaattttccgcaatgggc
-gaaagcctgacggagcaatgccgcgtggagg------------------------taga
aggccca-------------cgggtcgtaaacttct-tttcccggagaagaag-caa---
----tgacgg-tatctgaggaat-aagcatcggctaa-ctctgtgccagcagccgcggta
agacagaggatgcaagcgtta-tccggaatgattgggcgtaaagcgtctgtaggtggctt
gt-ca-----agtccgccgtcaaatcccagggctcaaccc-----------tggacaggc
ggt--ggaaactacca-agctggagtac----ggtaggggcagagggaatttc--cggtg
gagcggtgaaatgcg---tagagatcggaaagaacac---caacg-gcgaaagcactctg
ct-gggccgacactgacactg-----agagacgaaagctggggcagcgaatgggattaga
taccccagtagtccc-agccgtaaacgatggatactaggcgctgtgcg-------tatcg
acccgtgcagtgctgtagctaacgcgttaagtatcccgcctggggagtacgttcgcaaga
atgaaactcaaaggaattgacgggggcccgcacaagcggtggagcatgtggtttaattcg
atgcaaagcgaagaaccttaccagggct-----------tgacatg-ccgtgaatcctct
t---------------------------------------------------------ga
aagagaggagtgcctt---cgg-------gaacacggacacaggtggtgcatggctgtcg
tcagctcgtgccgtaaggtgttgggttaagtcccgcaacgagcgcaaccct---------
------------cgtgtttagttgcc-accattga-------gtttggaaccctgaacag
actgcc------------ggtgataagccggaggaaggtg------------aggatgac
gtcaagtcatcatgcccc-ttatgccctgggcgacacacgtgctacaatggc-cgggaca
aagggtcgcg------------------------------accccgcgagggtgagctaa
cccc--------aaaaacccgtcctcagttcggattgcaggctgcaactcgcctgcatga
agccggaatcgctagtaatcgccggtcagccatacggcggtgaa---ttcgttcccgggc
cttgtacacaccgcccgtcacactatggga------gctggccatgcccgaagtcgtta-
ccttaaccg------caaggagggggatgccgaaggcggggctag-----------tgac
tggagtgaagtcgtaacaaggtagccgtactggaaggtgcggctggatcacctccttt--
------------------------------------------------------------
------------------------------------------------------------
--------------------------------------------
