# Supplementary material for: Rhopalocnemis phalloides has one of the most reduced and mutated plastid genomes known
Source: PeerJ. 2019 Sep 12;7:e7500. doi: 10.7717/peerj.7500 (PMC6745192; doi:10.7717/peerj.7500)
Supplement: Supplemental Information 4 [file peerj-07-7500-s004.fasta]

>Rhopalocnemis_phalloides__(Embryophyta)
atgagtttta tcctggctca gaataaacgc tttataaatg cttaacacat gcaaattaat
tttttaatat tagtgaattg gtgagtaa-a tttaagaata taactttaa- ----------
------aatt ataaatttaa atataatatt actaaaa-tg tttaaagaat atctattttt
tgattagtta gttggtaaaa taaaagttta ccaagacatt tatcataaat tggtcttatt
ggatgatcaa tcacattgaa attgagatat agttcaaatt ttaattcaaa gcagcagtga
gggatttttc gcaataaaca aacgtttgac gaattaattt atagtgaaga tagttgtaaa
cttcttttat tataaaaaaa g-ctataatg aataaacatc ggctaatttt gtgccagcag
ccgcggtaat acaaaagatg taagcgttat tcaaaataat taggcataaa gtgtctataa
aattgtttta atttattatt aaattcaaaa taaaaataaa aattaaaaaa ctagagttta
ttaagaaaat aaggaattaa taatgtaatg gtaaaatata taaaaattat taagaacact
caaaagaatt atttttataa aaaactgaca tttaatgacg aaagctaagg tatcaaaagg
gattagagac ccctgtagtc ttagctgtaa attataaata ctaatttttt ----taaata
aataaaaaat atcataaata ----tataag tatttcgcct gaggagtatg tttgcaagaa
taaaacttaa aggaattgac ggggatctat aaaagcggtg gagtatgtgg tttaattcga
tgcaaagcga aaaaccttac caagatt-at taatttattt taaaaaaaaa ttataatttt
tttttattta caaatggtgc atggctgtcg taagctcgtg ctgtgaagtg tttggttcat
tccattaaca agcaaaaccc taattatatt tgctattaaa aaaattaaag tact---aat
aatttatttt tgtgataaag gattacgtca agtcattatg ccttttatat cttgggctac
acacgtacta caatgaattt gacaaaaata aaaaatatgt aaaattaaat tattaaatta
aacttattct tagttcggat taaaaactga aactcgtttt tatgaagttg gaatcgctag
taatcgttgg tcacctatac aatggtgaat tataaattag atcttgtaca cactgcccgt
cacattataa aaattaaata tatttaaaat tttaa----- aagattatta ttaaaatata
gtttttaatt ataatgaagt cgtaacaagg tagctttact agaaagtgtg gctagattaa
aa
>Corynaea_crassa__(Embryophyta) GenBank_accession_number:U67744
---------- ---------- ---------- ---------- ---------- ----------
---------- ---------g gtgagtat-a attaagaact taactt---- ----------
------aact taaaaattat atttaataaa aaaaaaatta ttttaagaaa ggct--atat
tgattagtta tttgaaaaac taaaaaattt tcaagacatt tatcaaaaat tgattttatc
ggatgatcaa tcacattggg aattaaaaat gactcaaatt ctttttagaa gcagcagtgg
ggaatttttc gcaataaacg aaagtttgac gaattaattt ttaatgaaag gagtcgtaaa
tatcttttat tatataaaaa g-ttataatg aataagtatc ggctaattct gtgccagcag
ccgcggtaat acagaagata caagtgttat ccaaaattat taggcgtaaa atgttctaaa
attgctttta atcg-----t atattaaaaa taataaacga aattttttag ctagaattta
ttaaaaaaaa gagaaattaa tagtgtaatg gtaaaatata tatagattat taggaactct
cgaaagaatc ttttt-tgta aaaattaaca ttcaacgacg aaagttgggg tatcaaacgg
gattagatac cccaatagtc ccaactgtaa acaattaata ctaa------ ----tatttt
tttataaaat aaaatatgct aacgctaaag tattttgcct gagaagtaaa ttcgcaagaa
taaaactcaa aggaattgac gggaatctat aaaagcgatg gagtatgtgg tttaattcga
tgcagagcgt aaaatcttac cagtatt-tt ttaattttta taaaaaaaaa atatat---a
tatatataca caggtggtgc atggctgtcg tcagttcgta ccgtgaggcg ttaggttaat
tcctttaacg aacgtaaacc atattttttt tattaataaa aaataaaaaa taat---agc
gataagctat aggaagatag gataacgtca agtcattatg cccctaatat tctgggctac
acacgtagta caatgaatta gacaaaa--- ---aattcgt aagaatatca taacata--a
aacttattct aagttcagat tgaagactga aactcgtctt cacgaagtcg gaatcgctag
taa-cgtcgg t-aattatac gacggtgaat aaaaatttag attttgtaca cactgcccgt
cacattttaa aaattattta aatttagatt ttttg----- ---agtctct ataaaatata
ttttcaaatt ataatgaagt cgta------ ---------- ---------- ----------
--
>Balanophora_japonica__(Embryophyta) GenBank_accession_number:KC588390
--gagttcga tcctggctca ggattaacgc ttgtgatatg cttaacacat gcaagttaaa
ttttttaatt tagcgtacgg gtgagtaata tataagaatt tacttttata at--------
---------- -ttaattaat attaaatatg ttgaaaaatt tataaaaata agcttatatt
tgattagtta gttggtaaaa taaaagttta ccaagacaat gatcaatagt tgatcttatc
ggataatcaa ccacactgag attgagatac agctcagatt ctttttagaa gcagcagtgg
ggaatttttc gcaataagca aaagcttgac gaatcaatat cgcgtgaagg tagtcataaa
cttctttttt taagaaaaaa atattttaag aataagcatc ggctaattct gtgccagcag
ccgcggtaat acaggagatg ctagtgttat ccaaaattat tgggcataaa aagtttttag
attattttta atttattata aaattataag atttaataaa aattaaatta ttagagtttt
ttaagggtag aaggaatttt tagtgtaaca gttaaatgtg ttgatattaa aaagaacacg
caaaagcatt ctacttaaaa tatactgact tttataaacg aaagctatag tagcaaacgg
gattagatac cccattagtt ttagctgtaa attatgaata ttaaa----- ----aaaata
ttattatttt tttatagtaa atacgttaaa tattctgcct gaaaattata tttgcaaaaa
ttaaattcaa aggaattgac ggggacttac aaaagtgatg gagcatgtgg tttaattcga
tgcaaaacga aaaatcttac caaaatt--- ttaat----- -taataaata aaatattatt
attatatatt aaggtggtgc atggctgtca aaagttcgtg tcgtaagatg ttaaaaaaaa
t-ttataacg aacaaaaccc ttattttatt gtttttttat atttttatag tactttt---
---aat---- -aaaaaaaag gattacgtca agtcatcatg ccccttatat tttgggctac
acacatgcta caatggaaaa taacaaaaaa tttaatttaa taataataaa taatttaata
aaattatcca aaattcgaat tataaattgt aaatcattta tatgaagttg gaatcactag
taatcacagg taagatatac tgtggtgaat ataattataa gtctcgtaca taccgcccgt
cacattttgg aaattt---- ---------- -----atttt aaaattaaaa ttaaaaaata
aataataact aaaatgaagt cgtaacaagg tagttgtact ggaaagtgtg gctaga----
--
>Nitzschia_sp._IriIs04__(SAR) GenBank_accession_number:AB899709
---------- ---------- ---------- ---------- ---------- ----------
---------- ---------- ---------- ---------- ---------- ----------
---------- ---------- ---------- ---------- ---------- ----------
tgattagcta gttggtaaga taatagctta ccaaggcgat gatcagtatc tgatttgaga
ggatgatcag acacattgga actgagatac ggtccaaact tctacggaag gcagcagtga
ggaattttcc gcaatgagct aaagcttgac ggagcaattt cgcgtgaagg caattttaaa
cttcttttat tagtgatgaa ttagctaaag aataaacatc ggctaacttc gtgccagcag
ccgcggtaat acgggggatg ttagtgttat ccggaattat tgggcgtaaa gcgtttgtag
gtggtttata gtcaaatatt aaatattaaa gcttaactga aactattaaa ctagagtatt
atagaggtaa gaggaatttc cacagaagcg gtggaatgcg ttaagagtgg aaagaacatg
cgaaagcatc ttactggatt tcaactgaca tttagaaacg aaagctaagg tatcaaatgg
gattagatac cccagtagtc ttagctgtaa acgatagata ctaaatattt aatagataaa
tctattttat attgaagcta acgcgttaag tatctcgcct gagaattacg ctcgcaagag
taaaactcaa aggaattgac gggggtccga acaagcggtg gagcatgtgg tttaattcga
tgcaacgcga taaaccttac cagaattata taaatttttt tgaaaaaaaa aa--------
---------- ---------- ---------- ---------- ---------- ----------
---------- ---------- ---------- ---------- ---------- ----------
---------- ---------- ---------- ---------- ---------- ----------
---------- ---------- ---------- ---------- ---------- ----------
---------- ---------- ---------- ---------- ---------- ----------
---------- ---------- ---------- ---------- ---------- ----------
---------- ---------- ---------- ---------- ---------- ----------
---------- ---------- ---------- ---------- ---------- ----------
--
>Plasmodium_cynomolgi__(SAR) GenBank_accession_number:AB471804
---------- ---------- ---------- ---------- ---------- ----------
---------- ---------- ---------- ---------- ---------- ----------
---------- ---------- ---------- -------tta tttaaaataa aatttatatt
tgattaacta gttggtaaaa taaaagctta ccaaggttat aatcaaaaat tgattttaaa
gaatgtacaa tcacattagg attgaaataa agcctaaatt ttttaaaaaa tcagcagtga
ggaatatttt acaataagcg taagcttgat aaagtaatat ttcttaaagg aaactttat-
tttttatatt taaat----- --atataaaa at-tagtatt ggctaattct gtgccagcag
cagcggtaat acagaaaatg caagcgttat tcac-tttat ttggcgtaaa gcgttttaag
gttttatata ttttatttta aaatatttaa gtaaaataa- ---------- -tagagtatt
attaaagtat taagaatttt ttgagaagta gtgaaataca atgatacaaa aaggaatacg
cgaaagcata atactaaata attactgaca cttaaaaacg aaagctaagg tagcaaatag
gattagatac cctagtagtc ttagctgtaa actatgaata ttttatatt- ----tatata
aaatataaat ataataacta acgtaaaaaa tattccgcct gagtagtata ttcgcaagaa
ttaaattcaa aggaattgac gggagcttat acaagtggtg gaacatgtgg cttaattcga
tgcaacacga taaaccttac caaaatt--- ---------- ---------- ----------
---------- ---------- ---------- ---------- ---------- ----------
---------- ---------- ---------- ---------- ---------- ----------
---------- ---------- ---------- ---------- ---------- ----------
---------- ---------- ---------- ---------- ---------- ----------
---------- ---------- ---------- ---------- ---------- ----------
---------- ---------- ---------- ---------- ---------- ----------
---------- ---------- ---------- ---------- ---------- ----------
---------- ---------- ---------- ---------- ---------- ----------
--
>Aureococcus_anophagefferens__(SAR) GenBank_locus_tag:AuanCr001
gagagtttga tcctggctca ggatgaacgc tagcggtatg cttaacacat gcaagtcgta
cgagatctag tggcggacgg gtgagtaacg cgtgagaatt cgcccatagg agggaataac
agtaggaaac cgctgctaaa gtcccatata ccttttgctg cctatggaga agctcgcgtc
tgattagcta gttggtgggg taaaggccta ccaaggcgat gatcagtagt tggtctgaga
ggatgatcag ccacactggg actgagacac ggcccagact cctacgggag gcagcagtga
ggaattttcc gcaatgggcg aaagcctgac ggagcaatac cgcgtgaggg gggttgtaaa
cctctttttt caaggaggaa gtacttgaag aataagcatc ggctaactcc gtgccagcag
ccgcggtaag acggaggatg caagtgttat ccggaattat tgggcgtaaa gcgtctgtag
gttgcctaga gtctattgtt aaaggttaaa gcttaacaga aactgctaag cttgagtaca
gtcgaagtag agggaatttc cagtgaagcg gtgaaatgcg tagatattgg aaggaacacg
cgaaagcact ctactaggct tttactgaca ctcagagacg aaagctaggg tagcaaatgg
gattagatac cccagtagtc ctagccgtaa acgatggata ctaaacattg cgtgcatcga
tccgcgtggt gttatagcta acgcgttaag tatcccgcct ggggagtacg ctcgcaaggg
ttaaactcaa aggaattgac gggggcccgc acaagcggtg gagcatgtgg tttaatttga
tgcaacgcga agaaccttac cagggttgtg ttaattcttt --gaaaaaag aagtaccgtg
tagacacaca caggtggtgc atggctgtcg tcagctcgtg tcgtgagatg ttgggttaag
tcccgcaacg agcgcaaccc ttttttagtt act----agt aatctaaaaa gactatcggt
tataaaccgg aggaaggtgg gacgacgtca agtcagcatg ccccttatac cctgggctac
acacgtgcta cattgggtag gacaatgaga tgcaagccgc gaggccgagc taatctac-a
aacctactct aagttcggat tggaggctgc aactcgcctc catgaagttg gaatcgctag
taatcgctgg tcagcaacac agcggtgaat ccgttcccgg gccttgtaca caccgcccgt
cacaccatgg gagctggtta tgcccgaagt cgttatttgg aggaagacgc ctaaggtaga
gctagtgact ggggtgaagt cgtaacaagg tagccgtact ggaaggtgtg gctggatcac
ct
>Fistulifera_solaris__(SAR) GenBank_locus_tag:FispC_r001
gagagtttga tcctggctca ggatgaacgc tggcggtatg ctttacacat gcaagtcata
cgaggtcaag tggcggacgg gtgagtaaca cgtaagaatt tgcctttagg aggggataac
agttggaaac gactgctaat accccatatg ctttcgactg cctaaagaga agcttgcggc
tgattagctt gttggtgagg taatggctca ccaaggcgac gatcagtatc tggtttgaga
ggatgatcag acacactgga actgagacac ggtccagact cctacgggag gcagcagtgg
ggaattttcc gcaatgggcg aaagcctgac ggagcaatac cgcgtgaggg gggttgtaaa
cctctttttt cagggaggaa ttacctgaag aataagcatc ggctaactcc gtgccagcag
ccgcggtaag acggaggatg caagtgttat ccggaatcac tgggcgtaaa gcgtctgtag
gtggtcaaaa gtcaactgtt aaatcttgaa gctcaaccga aactattaga ctagagtata
gtaggggtaa agggaatttc cagtggagcg gtgaaatgcg tagatattgg aaagaacacg
cgaaggcact ttactgggct attactaaca ctcagagacg aaagctaggg tagcaaatgg
gattagatac cccagtagtc ctagctgtaa acaatggata ctagatgttg gacagatcga
cctgtgcagt atcaaagcta acgcgttaag tatcccgcct gggaagtatg ctcgcaagag
tgaaactcaa aggaattgac gggggcccgc acaagcggtg gagcatgtgg tttaattcga
tgcaacgcga agaaccttac cagggttata cgaatttttt tgaaagaaaa aagtgccttg
agcgtataca caggtggtgc atggctgtcg tcagctcgtg tcgtgagatg ttgggttaag
tcccgcaacg agcgcaaccc ttttttagtt gcc-tttgga actctagaaa aactgccggt
tataaaccgg aggaaggcgg gatgacgtca agtcagcatg ccccttacac cctgggctac
acacgtgcta caatgggtga gacaatgaga tgcaatctgc gaagactagc taatctat-a
aactcactct aagttcggat tgtaggctgc aactcgcctg catgaagttg gaatcgctag
taatcgctgg tcatctacac agcggtgaat ccgttcccgg gccttgtaca caccgcccgt
cacaccatgg aagctggtta tacccgaagt cgttatttgg agaaggacgc ctaaggtaga
attagtgact ggggtgaagt cgtaacaagg taaccgtact ggaaggtgcg gttggatcac
ct
>Ephedra_foeminea__(Embryophyta) GenBank_locus_tag:AZ365_gr008
--gagtatga tcctagctca ggatgaacgc tggcggcatg cttaacacat gcaagtcgaa
cgggatccgg tggcggacgg gtgagtaatg cgtgagaacc tgcccttggg aggggacaac
agctggaaac ggcagctaat accccatagg ctgaggactg cccaaggagg ggctcacgtc
tgattagtta gttggtgagg caatggctta ccaaggcgac gatcagtagc tggtctgaga
ggatgatcag ccacactggg actgagacac ggcccagact cctacgggag gcagcagtgg
ggaattttcc gcaatgggcg aaagcctgac ggagcaatgc cgcgtgaagg gggttgtgaa
cttcttttct cggagaagaa gtatctgagg aataagcatc ggccaactct gtgccagcag
ccgcggtaat acagaggatg caagcgttat ccggatttat tgggcgtaaa gtgtctttag
gtggctttta gtcctccgtt aaatcccagg gctcaacgga aactacaaag ctagagtacg
gtaggggcag agggaatttc cggtggagcg gtgaaatgcg ctgagatcgg aaagaacacg
cgaaagcact ctgctggacc gacactgaca ctgagagacg aaagctaggg gagcgaatgg
gattagagac cccagtagtc ctagccgtaa acaatggata ctaagtgctg tgcgtatcga
cccgtgcagt gctgtagtta acgcgttaag tatcccgcct ggggagtacg ttcgcaagaa
tgaaactcaa aggaattgac gggggcccgc acaagcggtg gagcatgtag tttaattcga
tgcaaagcga agaaccttac cagggatccg tgaatcctcc tgaaaagggg gagtgccttg
aacacggaca caggtggtgc atggctgtcg tcagctcgtg ccgtagggtg ttgggttaag
tcccgcaacg agcgcaaccc ttgtttagtt gccgtttgga accctaaaca gactgctggc
gatgagccgg aggaaggtgg gatgaggtca agtcatcatg ccccttatac cctgggccac
acacatgcta caatggccgg gataaagggt cgcacctcgt gagggcaagc taatctcaaa
aacccggtct cagttcgaat tgcaggctgc aactcgcctg catgaagcag gaatcgctag
taatcgccgg tcagccatac ggcggtgaat tcgttctcgg gccttgtaca caccgcccgt
cacactatag gagttggcca tgtttgaagt ctttataagg agggggatga caaaggcagg
gttagtgact ggagtgaagt cgtaacaagg tagccgtact ggaaggtgcg gctggatcac
ct
>Welwitschia_mirabilis__(Embryophyta) GenBank_locus_tag:WemiC_r001
gcgagtatga tcctagctca ggatgaacgc tggcggcatg cttaacacat gcaagtcgaa
cgggatccgg tggcggacgg gtgagtaatg cgtgagaacc tgcccttggg aggggacaac
agccggaaac ggctgctaat accccatagg ctgaggaccg cccgaggagg ggctcacgtc
tgattagtta gttggtgagg caatggctta ccaaggcgac gatcagtagc tggtctgaga
ggatgatcag ccacactggg actgagacac ggcccagact cctacgggag gcagcagtgg
ggaattttcc gcaatgggcg aaagcctgac ggagcaatgc cgcgtgaagg gggtcgtgaa
cttcttttct cagagaagaa gtatctgagg aataagcatc ggctaactct gtgccagcag
ccgcggtaat acagaggatg caagcgttat ccggatttat tgggcgtaaa gtgtctttag
gtggctttta gtcctccgtt aaatcccagg gctcaacgga aactacaaag ctagagtacg
gtaggggcag agggaatttc cggtggagcg gtgaaatgcg ctgagatcgg aaagaacacg
cgaaagcact ctgctggacc ggcactgaca ctgagagacg aaagctaggg gagcgaatgg
gattagagac cccagtagtc ctagccgtaa acaatggata ctaagtgctg tgcatatcga
cccgtgcagt gctgtagcta acgcgttaag tatcccgcct ggggagtacg ttcgcaagaa
tgaaactcaa aggaattgac gggggcccgc acaagcggtg gagcatgtag tttaattcga
tgcaaagcga agaaccttac cagggatccg tgaatcctcc tgaaagggag gagtgccttg
aacacggaca caggtggtgc atggctgtcg tcagctcgtg ccgtagggtg ttgggttaag
tcccgcaacg agcgcaaccc ttgtttagtt gccgtttgga accctaaaca gaccgctggc
gctgagtcgg aggaaggtgg gatgaggtca agtcatcatg ccccttatac cctgggccac
acacatgcta caatggccgg gataaagggc cgcaccccat gagggcaagc taatctcaaa
aacccggtct cagttcggat tgcaggctgc aactcgcctg catgaagcag gaatcgctag
taatcgccgg tcagccatac ggcggtgaat tcgttctcgg gccttgtaca caccgcccgt
cacactatag gagctggcca tgtttgaagt ctttacaagg agggggatga caaaggcagg
gttagtgatt ggagtgaagt cgtaacaagg tagccgtact ggaaggtgcg gctggatcac
ct
>Dendrobium_officinale__(Embryophyta) GenBank_locus_tag:DEOF_Cr001
gagagttcga tcctggctca ggatgaacgc tggcggcatg cttaacacat gcaagtcgga
cgggatccag tggcggacgg gtgagtaacg cgtaagaacc tgcccttggg aggggacaac
aactggaaac ggttgctaat accccgtagg ctgaggaccg cccgaggagg ggctcgcgtc
tgattagcta gttggtgagg caatagctta ccaaggcgat gatcagtagc tggtccgaga
agatgatcag ccacactggg actgagacac ggcccagact cctacgggag gcagcagtgg
ggaattttcc gcaatgggcg aaagcctgac ggagcaatgc cgcgtggagg gggtcgtgaa
cttcttttct cggagaagaa gtatctgagg aataagcatc ggctaactct gtgccagcag
ccgcggtaag acagaggatg caagcgttat ccggaatgat tgggcgtaaa gcgtctgtag
gtggctttta gtccgccgtc aaatcccagg gctcaacgga aactaccaag ctggagtacg
gtaggggcag agggaatttc cggtggagcg gtgaaatgcg tagagatcgg aaagaacacg
cgaaagcact ctgctgggcc gacactgaca ctgagagacg aaagctaggg gagcaaatgg
gattagatac cccagtagtc ctagccgtaa acgatggata ctaggcgctg tgcgtatcga
cccgtgcagt gctgtagcta acgcgttaag tatcccgcct ggggagtacg ttcgcaagaa
tgaaactcaa aggaattgac gggggcccgc acaagcggtg gagcatgtgg tttaattcga
tgcaaagcga agaaccttac cagggctccg tgaatcctct tgaaagagag gggtgccttg
aacgcggaca caggtggtgc atggctgtcg tcagctcgtg ccgtaaggtg ttgggttaag
tcccgcaacg agcgcaaccc ttgtttagtt gccgtttgga accctgaaca gactgccggt
gataagccgg aggaaggtgg gatgacgtca agtcatcatg ccccttatgc cctgggcgac
acacgtgcta caatggccgg gacaaagggt cgcatcccgc gagggtgagc taactcc-aa
aacccgtcct cagttcggat tgcaggctgc aactcgcctg catgaagccg gaatcgctag
taatcgccgg tcagccatac ggcggggaat tcgttcccgg gccttgtaca caccgcccgt
cacactatgg gagccggcca tgcccgaagt cgctt----- -gggggatgc cgaaggcagg
gctagtgact ggagtgaagt cgtaacaagg tagccgtact ggaaggtgcg gctggatcac
ct
>Berberis_bealei__(Embryophyta) GenBank_locus_tag:Q738_r008
gagagttcga tcctggctca ggatgaacgc tggcggcatg cttaacacat gcaagtcgga
cgggatccag tggcggacgg gtgagtaacg cgtaagaacc tgcccttggg aggggacaac
agctggaaac ggctgctaat accccgtagg ctgaggaccg cccgaggagg ggctcgcgtc
tgattagcta gttggtgagg caatagctta ccaaggcgat gatcagtagc tggtccgaga
ggatgatcag ccacactggg actgagacac ggcccagact cctacgggag gcagcagtgg
ggaattttcc gcaatgggcg aaagcctgac ggagcaatgc cgcgtggagg gggtcgtgaa
cttcttttcc cggagaagaa gtatctgggg aataagcatc ggctaactct gtgccagcag
ccgcggtaag acagaggatg caagcgttat ccggaatgat tgggcgtaaa gcgtctgtag
gtggctttta gtccgccgtc aaatcccagg gctcaacgga aactgccaag ctggagtacg
gtaggggcag agggaatttc cggtggagcg gtgaaatgca ttgagatcgg aaagaacacg
cgaaagcact ctgctgggcc gacactgaca ctgagagacg aaagctaggg gagcgaatgg
gattagatac cccagtagtc ctagccgtaa acgatggata ctaggcgctg tgcgtattga
cccgtgcagt gctgtagcta acgcgttaag tatcccgcct ggggagtacg ttcgcaagaa
tgaaactcaa aggaattgac gggggcccgc acaagcggtg gagcatgtgg tttaattcga
tgcaaagcga agaaccttac cagggcttcg cgaatcctct tgaaagagag gggtgccttg
aacgcggata caggtggtgc atggctgtcg tcagctcgtg ccgtaaggtg ttgggttaag
tcccgcaacg agcgcaaccc ttgtttagtt gccgtttgga accctgaaca gactgccggt
gataagccgg aggaaggtgg gatgacgtca agtcatcatg ccccttatgc cctgggcgac
acacgtgcta caatggccgg gacaaagggt cgcatcccgc gagggtgagc taaccccaaa
aacccgtcct cagttcggat tgcaggctgc aactcgcctg catgaagccg gaatcgctag
taatcgccgg tcagccatac ggcggtgaat tcgttcccgg gccttgtaca caccgcccgt
cacactatgg gagctggcca tgcccgaagt cgttacaagg agggggatgc cgaaggcagg
gctagtgact ggagtgaagt cgtaacaagg tagccgtact ggaaggtgcg gctggatcac
ct
>Amborella_trichopoda__(Embryophyta) GenBank_locus_tag:AmtrCr001
gagagttcga tcctggctca ggatgaacgc tggcggcatg cttaacacat gcaagtcgga
cgggatccag tggcggacgg gtgagtaacg cgtaagaacc tgcccttggg aggggacaac
aactggaaac ggctgctaat accccgtagg ctgaggaccg cccaaggagg ggctcgcgtc
tgattagcta gttggtgagg caatagctta ccaaggcgat gatcagtagc tggtccgaga
ggatgatcag ccacactggg actgagacac ggcccagact cctacgggag gcagcagtgg
ggaattttcc gcaatgggcg aaagcctgac ggagcaatgc cgcgtggagg gggtcgtgaa
cttcttttcc cggagaagaa gtatccgagg aataagcatc ggctaactct gtgccagcag
ccgcggtaag acagaggatg caagcgttat ccggaatgat tgggcgtaaa gcgtctgtag
gtggctttta gtccgccgtc aaatcccagg gctcaacgga aactaccaag ctggagtacg
gtaggggcag agggaatttc cggtggagcg gtgaaatgcg tagagatcgg aaagaacacg
cgaaagcact ctgctgggcc gacactgaca ctgagagacg aaagctaggg gagcgaatgg
gattagatac cccagtagtc ccagccgtaa acgatggata ctaggcgctg tgcgtatcga
cccgtgcagt gctgtagcta acgcgttaag tatcccgcct ggggagtacg ttcgcaagaa
tgaaactcaa aggaattgac gggggcccgc acaagcggtg gagcatgtgg tttaattcga
tgcaaagcga agaaccttac cagggctccg cgaatcctct tgaaagagag gggtgccttg
aacgcggaca caggtggtgc atggctgtcg tcagctcgtg ccgtaaggtg ttgggttaag
tcccgcaacg agcgcaaccc ttgtttagtt gccgtttgga accctgaaca gactgccggt
gataagccgg aggaaggtgg gatgacgtca agtcatcatg ccccttatgc cctgggcgac
acacgtgcta caatggccgg gacaaagggt cgcatcccgc gagggtgagc taactcc-aa
aacccgtcct cagttcggat tgcaggctgc aactcgcctg catgaagccg gaatcgctag
taatcgccgg tcagccatac ggcggtgaat tcgttcccgg gccttgtaca caccgcccgt
cacactatgg gagctggcca tgcccgaagt cgttacaagg agggggatgc cgaaggcggg
gctagtgact ggagtgaagt cgtaacaagg tagccgtact ggaaggtgcg gctggatcac
ct
>Camellia_cuspidata__(Embryophyta) GenBank_locus_tag:Q710_r005
gagagttcga tcctggctca ggatgaacgc tggcggcatg cttaacacat gcaagtcgga
cgggatccag tggcggacgg gtgagtaacg cgtaagaacc tgcccttggg aggggacaac
agctggaaac ggctgctaat accccgtagg ctgaggaccg cccgaggagg ggctcgcgtc
tgattagcta gttggtgagg caatagctta ccaaggcgat gatcagtagc tggtccgaga
ggatgatcag ccacactggg actgagacac ggcccagact cctacgggag gcagcagtgg
ggaattttcc gcaatgggcg aaagcctgac ggagcaatgc cgcgtggagg gggtcgtgaa
cttcttttcc cggagaagaa gtatctgggg aataagcatc ggctaactct gtgccagcag
ccgcggtaat acagaggatg caagcgttat ccggaatgat tgggcgtaaa gcgtctgtag
gtggctttta gtctgccgtc aaatcccagg gctcaacgga aactaccaag ctggagtacg
gtaggggcag agggaatttc cggtggagcg gtgaaatgcg tagagatcgg aaagaacacg
cgaaagcact ctgctgggcc gacactgaca ctgagagacg aaagctaggg gagcgaatgg
gattagatac cccagtagtc ctagccgtaa acgatggata ctaggcgctg tgcgtatcga
cccgtgcagt gctgtagcta acgcgttaag tatcccgcct ggggagtacg ttcgcaagaa
tgaaactcaa aggaattgac gggggcccgc acaagcggtg gagcatgtgg tttaattcga
tgcaaagcga agaaccttac cagggctccg cgaatcctct tgaaagagag gggtgccttg
aacgcggaca caggtggtgc atggctgtcg tcagctcgtg ccgtaaggtg ttgggttaag
tcccgcaacg agcgcaaccc ttgtttagtt gccgtttgga accctgaaca gactgccggt
gataagccgg aggaaggtgg gatgacgtca agtcatcatg ccccttatgc cctgggcgac
acacgtgcta caatggccgg gacaaagggt cgcatcccgc gagggtgagc taactccaaa
aacccgtcct cagttcggat tgcaggctgc aactcgcctg catgaagccg gaatcgctag
taatcgccgg tcagccatac ggcggtgaat tcgttcccgg gccttgtaca caccgcccgt
cacactatgg gagctggcca tgcccgaagt cgttacaagg agggggatgc cgaaggcagg
gctagtgact ggagtgaagt cgtaacaagg tagccgtact ggaaggtgcg gctggatcac
ct
>Chaetoceros_simplex__(SAR) GenBank_locus_tag:NX39_r006
gagagtttga tcctggctca ggatgaacgc tggcggtatg cctaacacat gcaagtcgta
cgagatcaag tggcggacgg gtgagtaaca cgtgagaatt tgcctttagg aggggacaac
agctggaaac ggttgctaat accccatatg ctttcgaccg cctagagaga agctcgcggc
tgattagctt gttggtaggg taagagccta ccaaggcgac gatcagtatc tggtttgaga
ggacgatcag acacactgga actgagacac ggtccagact cctacgggag gcagcagtgg
ggaattttcc gcaatgggcg aaagcctgac ggagcaatac cgcgtgaggg gggttgtaaa
cctctttttt cagggaggaa -tacctgaag aataagcatc ggctaactcc gtgccagcag
ccgcggtaag acggaggatg caagtgttat ccggaatcac tgggcgtaaa gcgtctgtag
gtggttaaga gtcaactgtt aaatcttgag gctcaaccga aactgcttga ctagagtata
gtaggggtaa agggaatttc cagtggagcg gtgaaatgcg tagatattgg aaagaacacg
cgaaggcact ttactgggct attactgaca ctcagagacg aaagctaggg tagcaaatgg
gattagatac cccagtagtc ctagccgtaa acaatggata ctagatgttg aacagatcga
cctgtgcagt atcaaagcta acgcgttaag tatcccgcct gggaagtatg ctcgcaagak
traaactcaa akgaattgac gggggcccgc acaagcggtg gagcatgtgg tttaattcga
tgcaacgcga agaaccttac cagggttata cgaatttttg tgaaagcaga aagtgccgtg
aacgtataca caggtggtgc atggctgtcg tcagctcgtg tcgtgagatg ttgggttaag
tcccgcaacg agcgcaaccc ttttttagtt gcc-tatgga actctaaaaa gactgccggt
tataaaccgg aggaaggcgg gatgacgtca agtcagcatg ccccttacac cctgggctac
acacgtgcta cattgggcga gacaatgaga tgcaacctgt gagggtaagc taatctat-a
aactcgttct aagttcggat tgtaggctgc aactcgccta catgaaggtg gaatcgctag
taatcgctgg tcagctatac agcggtgaat tcgttcccgg gccttgtaca caccgcccgt
cacaccatgg aagctggtta tgcccgaagt cgttatttgg aggaggatgc ctaaggtaga
attggtgact ggggtgaagt cgtaacaagg taaccgtact ggaaggtgcg gttggatcac
ct
>Ulnaria_acus__(SAR) GenBank_locus_tag:SYACC_pgr001
-agagtttga tcctggctca ggatgaacgc tggcggtatg ccttatacat gcaagtcgaa
cgggatctag tggcggacgg gtgagtaaca cgtaagaatt tgcctttagg aggggacaac
aactggaaac ggttgctaat accccatatg ctttcgaccg cctaaagaga agcttgcggc
tgattagctt gttggtaggg taatggccta ccaaggcgac gatcagtatc tggtttgaga
ggacgatcag acacactgga actgagacac ggtccagact cctacgggag gcagcagtag
ggaattttcc gcaatgggcg aaagcctgac ggagcaatac cgcgtgaggg gggttgtaaa
cctctttttt cagggaggaa ttacctgaag aataagcatc ggctaactcc gtgccagcag
ccgcggtaag acggaggatg caagtgttat ccggaatcac tgggcgtaaa gcgtctgtag
gtggcttaaa gtcaactgtt aaatcttgaa gctcaaccga aactattaga ctagagtata
gtagaggtaa agggaatttc cagtggagcg gtgaaatgcg tagagattgg aaagaacacg
cgaaggcact ttactgggct attactgaca ctcagagacg aaagctaggg tagcaaatgg
gattagatac cccagtagtc ctagccgtaa acaatggata ctaggtgttg aacagatcga
cctgtgcagt accaaagcta acgcgttaag tatcccgcct gggaagtatg cacgcaagtg
tgaaactcaa aggaattgac gggggcccgc acaagcggtg gagcatgtgg tttaattcga
tgcaacgcga agaaccttac cagggttata cgaatttctt tgaaagaaga aagtgccttg
aacgtataca caggtggtgc atggctgtcg tcagctcgtg tcgtgagatg ttgggttaag
tcccgcaacg agcgcaaccc ttttttagtt gcc-tttgga actctaaaaa gactgccggt
tataaaccgg aggaaggcgg gatgacgtca agtcagcatg ccccttacac cctgggctac
acacgtgcta caatggacga gacaatgagc tgcaatctgc gaagactagc taatctat-a
aactcgttct aagttcggat tgtaggctgc aactcgcctg catgaagttg gaatcgctag
taatcgctgg tcagc-acac agcggtgaat ccgttcccgg gccttgtaca caccgcccgt
cacaccatgg aagctggtta tgcccgaagt cgttatttgg aggaggacgc ctaaggtaga
attagtgact ggggtgaagt cgtaacaagg taaccgtact ggaaggtgcg gttggatcac
ct
>Dictyopteris_divaricata__(SAR) GenBank_locus_tag:C4D99_pgr006
-agagtttga tcctggctca ggatgaacgc tggcggtatg ctttacacat gcaagtcgaa
cgaaatttag tggcggacgg gtgagtaacg cgtgagaatt tacctttagg aggggataac
agttagaaat gactgctaat gccgcatatc atttaaatcg cctaaagaaa agctcgcgtc
tgattagcta gttggtgggg taaaggccta ccaaggcgac gatcagtagc tggtttgaga
ggatgatcag ccacactgga actgagacac ggtccagact cctacgggag gcagcagtgg
ggaattttct gcaatgggcg aaagcctgac agagcaatac cgcgtgaggg gggttgtaaa
cctcttttgt caaggaagaa gtacttgacg aataagcatc ggctaactcc gtgccagcag
ccgcggtaag acgggggatg caagtgttat ccggaattac tgggcgtaaa gcgtttgtag
gtggtttaga gtctattatt aaagcttgaa gcttaacaga aactattaaa ctagagaatc
ggaggggtaa agggaatttc cagtggagcg gtgaaatgcg tagagattgg aaggaccacg
cgaaggcact ttactgggct atttctgaca cttagagacg aaagctaggg gagcaaatgg
gattagatac cccagtagtc ctagctgtaa acgatggata ctagatgttg catataccga
tccatgcagt atcgtagcta acgcgttaag tatcccgcct gggaactatg ctcgcaagag
tgaaactcaa aggaattgac ggggacccgc acaagcggtg gagcatgtgg tttaattcga
tgcaacgcga agaaccttac cagggttata tgaatttatc tgaaaagata aagtgtctta
aacatataaa caggtggtgc atggctgtcg tcagctcgtg tcgtgagatg ttgggttaag
tcccgcaacg agcgcaaccc ttttttagtt gct-aaaaga tatcttaaaa gactgccggt
tataaatcgg aggaaggtgg gatgacgtca agtcatcatg ccccttatat cctgggctac
acacgtgcta cattggacaa gacaatacgt tgcaatttgt aaaaataagc taaccaat-a
aacttgttct aagttcgaat tgaaggctgc aactcgcctt catgaagatg gaatcgctag
taatcgctgg tcagctatac agcggtgaat ccgttctcgg gtcttgtaca caccgcccgt
cacaccatgg aagctgatta tacccgaagt cgttatttgg agaaaggcgc ctaaggtaaa
attagtgact ggggtgaagt cgtaacaagg tagccgtacg ggaacgtgcg gctggatcac
ct
>Triparma_laevis__(SAR) GenBank_locus_tag:AL373_pgr004
gagagtttga tcctggctca ggatgaacgc tggcggtatg ccttacacat gcaagtcgaa
cgagatcaag tggcggacgg gtgagtaaca cgtgagaatc tacccttagg aggggacaac
agttggaaac gactgctaat accccatatg ctttcgactg cctaaggaag agctcgcggc
tgattagcta gttggtaggg taaaagccta ccaaggcgac gatcagtatc tggtttgaga
ggacgatcag acacactgga actgagacac ggtccagact cctacgggag gcagcagtgg
ggaattttcc gcaatgggcg aaagcctgac ggagcaatac cgcgtgaggg gggttgtaaa
cctctttttt cagggaggaa gtacctgaag aataagcatc ggctaactcc gtgccagcag
ccgcggtaag acggaggatg caagtgttat ccggaatcac tgggcgtaaa gcgtctgtag
gtggtttata gtcgactgtt aaatcttgag gctcaaccga aactattaga cttgagtata
gtagaggtaa agggaatttc tagtggagcg gtgaaatgcg tagatattag aaagaacacg
cgaaggcact ttacttggct attactgaca ctcagagacg aaagctaggg tagcaaatgg
gattagatac cccagtagtc ctagccgtaa acaatggata ctagatgttg aacagatcga
cctgtgcagt atcaaagcta acgcgttaag tatcccgcct gggaagtatg ctcgcaagag
tgaaactcaa aggaattgac gggggcccgc acaagcggtg gagcatgtgg tttaattcga
tgcaacgcga agaaccttac cagggttgtg cgaatttctt tgaaagaaga aagtgccatg
aacgcacaca caggtggtgc atggctgtcg tcagctcgtg tcgtgagatg ttgggttaag
tcccgcaacg agcgcaaccc ttttttagtt gcc-tatgga actctagaaa gactgccggt
tataaaccgg aggaaggcgg gatgacgtca agtcagcatg ccccttacac cctgggctac
acacgtgcta cattgggcga gacaatgaga cgcaatctgc gaagataagc taatctat-a
aactcgttct aagttcggat tgtaggctgc aactcgccta catgaagatg gaatcgctag
taatcgctgg tcagc-atac agcggtgaat ccgttcccgg gccttgtaca caccgcccgt
cacaccatgg gagctggtta tacccgaagt cgttatttgg aggaggacgc ctaaggtaga
attagtgact agggtgaagt cgtaacaagg taaccgtact ggaaggtgcg gttggatcac
ct
>Ginkgo_biloba__(Embryophyta) GenBank_locus_tag:GinbiCr001
gagagtttga tcctggctca ggatgaacgc tggcggcatg cttaacacat gcaagtcgga
cgggatccag tggcggacgg gtgagtaacg cgtaagaacc tgcccttggg aggggacaac
agctggaaac ggctgctaat accccatagg ctgaggaccg cccaaggagg ggctcgcgtc
tgattagcta gttggtgagg caatggctta ccaaggcgac gatcagtagc tggtctgaga
ggatgatcag ccacactggg actgagacac ggcccagact cctacgggag gcagcagtgg
ggaattttcc gcaatgggcg aaagcctgac ggagcaatgc cgcgtgaagg gggtcgtgaa
cttcttttcc cggagaagaa gtatctgagg aataagcatc ggctaactct gtgccagcag
ccgcggtaag acagaggatg caagcgttat ccggaatgat tgggcgtaaa gcgtctgtag
gtggctttta gtccgccgtc aaatcccagg gctcaacgga aactaccaag ctggagtacg
gtaggggcag agggaatttc cggtggagcg gtgaaatgcg tagagatcgg aaagaacacg
cgaaagcact ctgctgggcc gacactgaca ctgagagacg aaagctaggg gagcgaatgg
gattagatac cccagtagtc ctagccgtaa acgatggata ctaagcgctg tgcgtatcga
cccgtgcagt gctgtagcta acgcgttaag tatcccgcct ggggagtacg ttcgcaagaa
tgaaactcaa aggaattgac gggggcccgc acaagcggtg gagcatgtgg ttcaattcga
tgcaacgcga agaaccttac cagggctccg tgaatcctcc tgaaagagag gagtgccttg
aacgcggaca caggtggtgc atggctgtcg tcagctcgtg ccgtaaggtg ttgggttaag
tcccgcaacg agcgcaaccc ttgtttagtt gccgtttgga accctgaaca gactgccggt
gataagccgg aggaaggtgg gatgacgtca agtcatcatg ccccttacgc cctgggcgac
acacgtgcta caatggccgg gacaaagggt cgcaccccgc gagggcaagc taacctcaaa
aacccggcct cagttcggat tgcaggctgc aactcgcctg catgaagccg gaatcgctag
taatcgccgg tcagccatac ggcggtgaat ccgttcccgg gccttgtaca caccgcccgt
cacactatgg gagctggcca tgcccgaagt cgttacaagg agggggatgc cgaaggcagg
gctagtgact ggagtgaagt cgtaacaagg tagccgtact ggaaggtgcg gctggatcac
ct
>Physcomitrella_patens__(Embryophyta) GenBank_locus_tag:DDH23_pgr008
gagagtttga tcctggctca ggatgaacgc tggcggcatg cttaacacat gcaagtcgga
cggaattcag tggcggacgg gtgagtaacg cgtaagaacc tgcccttggg aggggacaac
agctggaaac ggttgctaat accccataag ctgaggaccg cctaaggagg ggcttgcgtc
tgattagcta gttggtgagg caatggctta ccaaggcgac gatcagtagc tggtctgaga
ggatgatcag ccacactggg actgagacac ggcccagact cctacgggag gcagcagtgg
ggaattttcc gcaatgggcg aaagcctgac ggagcaatgc cgcgtggagg gggtcgtaaa
ctccttttct cagagaagaa gtatctgagg aataagcatc ggctaactct gtgccagcag
ccgcggtaag acagaggatg caagcgttat ccggaatgat tgggcgtaaa gcgtctgtag
gtggctttta gtctgctgtc aaatcccagg gctcaacgga aactaccaag ctggagtacg
gtaggggcag agggaatttc cggtggagcg gtgaaatgcg tagagatcgg aaagaacacg
cgaaagcact ctgctgggcc gacactgaca ctgagagacg aaagctaggg gagcgaatgg
gattagatac cccagtagtc ctagccgtaa acgatggata ctaagcgctg cgcgtatcga
cccgtgcagt gctgtagcta acgcgttaag tatcccgcct ggggagtacg ttcgcaagaa
tgaaactcaa aggaattgac gggggcccgc acaagcggtg gagcatgtgg tttaattcga
tgcaacgcga agaaccttac cagggctccg cgaatccttt tgaaagaaag gagtgccttg
aacgcggaca caggtggtgc atggctgtcg tcagctcgtg ccgtaaggtg ttgggttaag
tcccgcaacg agcgcaaccc ttgtttagtt gccgtttgga accctaaaca gactgccggt
gataagccgg aggaaggtgg gatgacgtca agtcagcatg ccccttacgc cctgggcgac
acacgtgcta caatggccgg gacaaagggt cgcaccccgc gagggcaagc taacctcaaa
aacccggcct cagttcggat tgcaggctgc aactcgcctg catgaagccg gaatcgctag
taatcgccgg tcagccatac ggcggtgaat ccgttcccgg gccttgtaca caccgcccgt
cacactatgg gagctggcca tgcccgaagt cgttacaagg aggaggatgc cgaaggcagg
gctagtgact ggagtgaagt cgtaacaagg tagccgtact ggaaggtgcg gctggatcac
ct
>Nymphaea_mexicana__(Embryophyta) GenBank_locus_tag:IZ06_r008
gagagtttga tcctggctca ggatgaacgc tggcggcatg cttaacacat gcaagtcgga
cgggatccag tggcggacgg gtgagtaacg cgtaagaacc tgcccttggg aggggacaac
agctggaaac ggctgctaat accccgtagg ctgaggaccg cccgaggagg ggctcgcgtc
tgattagcta gttggtgagg caatagctta ccaaggcgat gatcagtagc tggtccgaga
ggatgatcag ccacactggg actgagacac ggcccagact cctacgggag gcagcagtgg
ggaattttcc gcaatgggcg aaagcctgac ggagcaatgc cgcgtggagg gggtcgtgaa
cttcttttcc cagagaagaa gtatctgagg aataagcatc ggctaactct gtgccagcag
ccgcggtaag acagaggatg caagcgttat ccggaatgat tgggcgtaaa gcgtctgtag
gtggctttta gtccgccgtc aaatcccagg gctcaacgga aactaccaag ctggagtgcg
gtaggggcag agggaatttc cggtggagcg gtgaaatgcg tagagatcgg aaagaacacg
cgaaagcact ctgctgggcc gacactgaca ctgagagacg aaagctaggg gagcgaatgg
gattagatac cccagtagtc ctagccgtaa acgatggata ctaggcgctg cgcgtatcga
cccgtgcagt gctgtagcta acgcgttaag tatcccgcct ggggagtacg ttcgcaagaa
tgaaactcaa aggaattgac gggggcccgc acaagcggtg gagcatgtgg tttaattcga
tgcaaagcga agaaccttac cagggctccg cgaatcctct tgaaagagag gggtgccttg
aacgcggaca caggtggtgc atggctgtcg tcagctcgtg ccgtaaggtg ttgggttaag
tcccgcaacg agcgcaaccc ttgtttagtt gccgtttgga accctgaaca gactgccggt
gataagccgg aggaaggtgg gatgacgtca agtcatcatg ccccttatgc cctgggcgac
acacgtgcta caatggccgg gacaaagggt cgcatcccgc gagggtgagc taactccaaa
aacccgtcct cagttcggat tgcaggctgc aactcgcctg catgaagccg gaatcgctag
taatcgccgg tcagccatac ggcggtgaat tcgttcccgg gccttgtaca caccgcccgt
cacactatgg gagctggcca tgcccgaagt cgttacaagg agggggatgc cgaaggcggg
gctagtgact ggagtgaagt cgtaacaagg tagccgtact ggaaggtgcg gctggatcac
ct
>Castanopsis_echinocarpa__(Embryophyta) GenBank_locus_tag:CP80_r008
gagagttcga tcctggctca ggatgaacgc tggcggcatg cttaacacat gcaagtcgga
cgggatccag tggcggacgg gtgagtaacg cgtaagaacc tgcccttggg aggggacaac
agctggaaac ggctgctaat accccgtagg ctgaggaccg cctgaggagg ggctcgcgtc
tgattagcta gttggtgagg caatagctta ccaaggcgat gatcagtagc tggttcgaga
ggatgatcag ccacactggg actgagacac ggcccagact cctacgggag gcagcagtgg
ggaattttcc gcaatgggcg aaagcctgac ggagcaatgc cgcgtggagg gggtcgtgaa
cttcttttcc cggagaagaa gtatctgggg aataagcatc ggctaactct gtgccagcag
ccgcggtaat acagaggatg caagcgttat ccggaatgat tgggcgtaaa gcgtctgtag
gtggctttta gtccgccgtc aaatcccagg gctcaacgga aactaccaag ctggagtacg
gtaggggcag agggaatttc cggtggagcg gtgaaatgcg tagagatcgg aaagaacacg
cgaaagcact ctgctgggcc gacactgaca ctgagagacg aaagctaggg gagcgaatgg
gattagatac cccagtagtc ctagccgtaa acgatggata ctaggcgctg tgcgtatcga
cccgtgcagt gctgtagcta acgcgttaag tatcccgcct ggggagtacg ttcgcaagaa
tgaaactcaa aggaattgac gggggcccgc acaagcggtg gagcatgtgg tttaattcga
tgcaaagcga agaaccttac cagggctccg cgaatcctct tgaaagagag gggtgccttg
aacgcggaca caggtggtgc atggctgtcg tcagctcgtg ccgtaaggtg ttgggttaag
tcccgcaacg agcgcaaccc ttgtttagtt gccgtttgga accctgagca gactgccggt
gataagccgg aggaaggtgg gatgacgtca agtcatcatg ccccttatgc cctgggcgac
acacgtgcta caatggccgg gacaaagggt cgcatcccgc gagggtgagc taaccccaaa
aacccgtcct cagttcggat tgtaggctgc aactcgcctg catgaagccg gaatcgctag
taatcgccgg tcagccatac ggcggtgaat tcgttcccgg gccttgtaca caccgcccgt
cacactatgg gagctggcca tgcccgaagt cgttacaagg agggggatgc cgaaggcagg
gctagtgact ggagtgaagt cgtaacaagg tagccgtact ggaaggtgcg gctggatcac
ct
>Spirodela_polyrhiza__(Embryophyta) GenBank_locus_tag:NL65_r008
gagagttcga tcctggctca ggatgaacgc tggcggcatg cttaacacat gcaagtcgga
cgggatccag tggcggacgg gtgagtaacg cgtaagaacc tgcccttggg aggggacaac
aactggaaac ggttgctaat accccgtagg ctgaggaccg cccaaggagg ggctcgcgtc
tgattagcta gttggtgagg taatagctta ccaaggcgat gatcagtagc tggtccgaga
ggatgatcag ccacactggg actgagacac ggcccagact cctacgggag gcagcagtgg
ggaattttcc gcaatgggcg aaagcctgac ggagcaatgc cgcgtggagg gggtcgtgaa
cttcttttct cggagaagaa gtatctgagg aataagcatc ggctaactct gtgccagcag
ccgcggtaag acagaggatg caagcgttat ccggaatgat tgggcgtaaa gcgtctgtag
gtggctttta gtccgtcgtc aaatcccagg gctcaacgga aactaccaag ctggagtacg
gtaggggcag agggaatttc cggtggagcg gtgaaatgcg tagagatcgg aaagaacacg
cgaaagcact ctgctgggcc gacactgaca ctgagagacg aaagctaggg gagcgaatgg
gattagatac cccagtagtc ctagccgtaa acgatggata ctaggcgctg tgcgtatcga
cccgtgcagt gctgtagcta acgcgttaag tatcccgcct ggggagtacg ttcgcaagaa
tgaaactcaa aggaattgac gggggcccgc acaagcggtg gagcatgtgg tttaattcga
tgcaaagcga agaaccttac cagggctccg cgaatcctct tgaaagagag gggtgccttg
aacgcggaca caggtggtgc atggctgtcg tcagctcgtg ccgtaaggtg ttgggttaag
tcccgcaacg agcgcaaccc ttgtttagtt gccgtttgga accctgaaca gactgccggt
gataagccgg aggaaggtgg gatgacgtca agtcatcatg ccccttatgc cctgggcgac
acacgtgcta caatggccgg gacaaagggt cgcatcccgc gagggtgagc taaccccaaa
aacccgtcct cagttcggat tgcaggctgc aactcgcctg catgaagccg gaatcgctag
taatcgccgg tcagccatac ggcggtgaat tcgttcccgg gccttgtaca caccgcccgt
cacactatgg gagctggcca tgcccgaagt cgttacaagg ggggggatgc cgaaggcggg
gctagtgact ggagtgaagt cgtaacaagg tagccgtact ggaaggtgcg gctggatcac
ct
>Prinsepia_utilis__(Embryophyta) GenBank_locus_tag:M356_r001
gagagttcga tcctggctca ggatgaacgc tggcggcatg cttaacacat gcaagtcgga
cgggatccag tggcggacgg gtgagtaacg cgtaagaacc tgcccttggg aggggacaac
agctggaaac ggctgctaat accccgtagg ctgaggaccg cccgaggagg ggctcgcgtc
tgattagcta gttggtgagg caatagctta ccaaggcgat gatcagtagc tggtccgaga
ggatgatcag ccacactggg actgagacac ggcccagact cctacgggag gcagcagtgg
ggaattttcc gcaatgggcg aaagcctgac ggagcaatgc cgcgtggagg gggtcgtgaa
cttcttttcc cggagaagaa gtatctgggg aataagcatc ggctaactct gtgccagcag
ccgcggtaat acagaggatg caagcgttat ccggaatgat tgggcgtaaa gcgtctgtag
gtggctttta gtccgccgtc aaatcccagg gctcaacgga aactaccaag ctggagtacg
gtaggggcag agggaatttc cggtggagcg gtgaaatgcg tagagatcgg aaagaacacg
cgaaagcact ctgctgggcc gacactgaca ctgagagacg aaagctaggg gagcaaatgg
gattagatac cccagtagtc ctagccgtaa acgatggata ctaggcgctg tgcgtatcga
cccgtgcagt gctgtagcta acgcgttaag tatcccgcct ggggagtacg ttcgcaagaa
tgaaactcaa aggaattgac gggggcccgc acaagcggtg gagcatgtgg tttaattcga
tgcaaagcga agaaccttac cagggctccg cgaatcctct tgaaagagag gggtgccttg
aacgcggaca caggtggtgc atggctgtcg tcagctcgtg ccgtaaggtg ttgggttaag
tcccgcaacg agcgcaaccc ttgtttagtt gccgtttgga accctgagca gactgccggt
gataagccgg aggaaggtgg gatgacgtca agtcatcatg ccccttatgc cctgggcgac
acacgtgcta caatggccgg gacaaagggt cgcatcccgc gagggtgagc taactccaaa
aacccgtcct cagttcggat tgtaggctgc aactcgccta catgaagccg gaatcgctag
taatcgccgg tcagccatac ggcggtgaat tcgttcccgg gccttgtaca caccgcccgt
cacactatgg gagctggcca tgcccgaagt cgttacaagg ggggggatgc cgaaggcagg
gctagtgact ggagtgaagt cgtaacaagg tagccgtact ggaaggtgcg gctggatcac
ct
>Tetracentron_sinense__(Embryophyta) GenBank_locus_tag:TesiCr001
gagagttcga tcctggctca ggatgaacgc tggcggcatg cttaacacat gcaagtcgga
cgggatccag tggcggacgg gtgagtaacg cgtaagaacc tgcccttggg aggggacaac
agctggaaac ggctgctaat accccgtagg ctgaggaccg cccgaggagg ggctcgcgtc
tgattagcta gttggtgagg caatagctta ccaaggcgat gatcagtagc tggtccgaga
ggatgatcag ccacactggg actgagacac ggcccagact cctacgggag gcagcagtgg
ggaattttcc gcaatgggcg aaagcctgac ggagcaatgc cgcgtggagg gggtcgtgaa
cttcttttcc cagagaagaa gtatctgggg aataagcatc ggctaactct gtgccagcag
ccgcggtaat acagaggatg caagcgttat ccggaatgat tgggcgtaaa gcgtctgtag
gtggctttta gtccgccgtc aaatcccagg gctcaacgga aactaccaag ctggagtacg
gtaggggcag agggaatttc cggtggagcg gtgaaatgcg tagagatcgg aaagaacacg
cgaaagcact ctgctgggcc gacactgaca ctgagagacg aaagctaggg gagcgaatgg
gattagatac cccagtagtc ctagccgtaa acgatggata ctaggcgctg tgcgtatcga
cccgtgcagt gctgtagcta acgcgttaag tatcccgcct ggggagtacg ttcgcaagaa
tgaaactcaa aggaattgac gggggcccgc acaagcggtg gagcatgtgg tttaattcga
tgcaaagcga agaaccttac cagggctccg cgaatcctct tgaaagagag gggtgccttg
aacgcggaca caggtggtgc atggctgtcg tcagctcgtg ccgtaaggtg ttgggttaag
tcccgcaacg agcgcaaccc ttgtttagtt gccgtttgga accctgaaca gactgccggt
gataagccgg aggaaggtgg gatgacgtca agtcatcatg ccccttatgc cctgggcgac
acacgtgcta caatggccgg gacaaagggt cgcatcccgc gagggtgagc taactccaaa
aacccgtcct cagttcggat tgcaggctgc aactcgcctg catgaagccg gaatcgctag
taatcgccgg tcagccatac ggcggtgaat tcgttcccgg gccttgtaca caccgcccgt
cacactatgg gagctggcca tgcccgaagt cgttacaagg agggggatgc cgaaggcagg
actagtgact ggagtgaagt cgtaacaagg tagccgtact ggaaggtgcg gctggatcac
ct
>Tapiscia_sinensis__(Embryophyta) GenBank_locus_tag:C5S75_pgr008
gagagttcga tcctggctca ggatgaacgc tggcggcatg cttaacacat gcaagtcgga
cgggatccag tggcggacgg gtgagtaacg cgtaagaacc tgcccttggg aggggacaac
agctggaaac ggctgctaat accccgtagg ctgaggaccg cccgaggagg ggctcgcgtc
tgattagcta gttggtgagg caatagctta ccaaggcgat gatcagtagc tggtccgaga
ggatgatcag ccacactggg actgagacac ggcccagact cctacgggag gcagcagtgg
ggaattttcc gcaatgggcg aaagcctgac ggagcaatgc cgcgtggagg gggtcgtgaa
cttcttttcc cggagaagaa gtatctgggg aataagcatc ggctaactct gtgccagcag
ccgcggtaat acagaggatg caagcgttat ccggaatgat tgggcgtaaa gcgtctgtag
gtggctttta gtccgccgtc aaatcccagg gctcaacgga aactaccaag ctggagtacg
gtaggggcag agggaatttc cggtggagcg gtgaaatgcg tagagatcgg aaagaacacg
cgaaagcact ctgctgggcc gacactgaca ctgagagacg aaagctaggg gagcgaatgg
gattagatac cccagtagtc ctagccgtaa acgatggata ctaggcgctg tgcgtatcga
cccgtgcagt gctgtagcta acgcgttaag tatcccgcct ggggagtacg ttcgcaagaa
tgaaactcaa aggaattgac gggggcccgc acaagcggtg gagcatgtgg tttaattcga
tgcaaagcga agaaccttac cagggctccg cgaatcctct tgaaagagag gggtgccttg
aacgcggaca caggtggtgc atggctgtcg tcagctcgtg ccgtaaggtg ttgggttaag
tcccgcaacg agcgcaaccc ttgtttagtt gccgtttgga accctgagca gactgccggt
gataagccgg aggaaggtgg gatgacgtca agtcatcatg ccccttatgc cctgggcgac
acacgtgcta caatggccgg gacaaagggt cgcatcccgc gagggtgagc taactccaaa
aacccgtcct cagttcggat tgcaggctgc aactcgcctg catgaagccg gaatcgctag
taatcgccgg tcagccatac ggcggtgaat tcgttcccgg gccttgtaca caccgcccgt
cacactatgg gagctggcca tgcccgaagt cgttacaagg agggggatgc cgaaggcagg
gctagtgact ggagtgaagt cgtaacaagg tagccgtact ggaaggtgcg gctggatcac
ct
>Pholisma_arenarium__(Embryophyta) GenBank_locus_tag:EFF54_pgr08
gagagttcga tcctggctca ggatgaacgc tggcggcatg cttaacacat gcaagtcgga
cgggatccag tggcggacgg gtgagtaacg cgtaagaacc tacccttggg aggggacaac
agctggaaac ggctgctaat accctctagg ctgaggaccg cccgaggagg ggctcgcgtc
tgattagcta gttggtgagg caatagctta ccaaggcgat gatcagtagc tggtccgaga
ggatgatcag ccacactggg actgagacac ggcccagact cctacgggag gcagcagtgg
ggaattttcc gcaatgggcg aaagcctgac ggagcaatgc cgcgtggagg gggtcgtgaa
cttcttttcc cggagaagaa atatctgggg aataagcatc ggctaactct gtgccagcag
ccgcggtaat acagaggatg caagcgttat ccggaatgat tgggcgtaaa gcgtctgtag
gtggctttta gtccgctgtc aaatcccagg gctcaacgga aactactaag ctggagtacg
gtaggggcag agggaatttc cggtggagcg gtgaaatgcg tagagatcgg aaagaacacg
cgaaagcact ctgctgggcc gacactgaca ctgagagacg aaagctaggg tagcgaatgg
gattagatac cccagtagtc ctagccgtaa acgatggata ctaggcgctg tgcgtatcga
cccgtgcagt gctgtagcta acgcattaag tatcccgcct ggggagtacg ttcgcaagaa
tgaaactcaa aggaattgac gggggcccgc acaagcggtg gagcatgtgg tttaattcga
tgcaaagcga agaaccttac cagggctccg cgaatactct tgaaagagag gggtgccttg
aacgcggaca caggtggtgc atggctgtcg tcagctcgtg ctgtaaggtg ttgggttaag
tcccgcaacg agcgcaaccc ttgtttagtt gccgtttgga accctgagca gactgccggt
gataagccgg aggaaggtgg gatgacgtca agtcatcatg ccccttacgc cctgggcgac
acacgtgcta caatggccgg gacaaagggt cacatcccgc gagggtgagc taaccccaaa
aacccgtcct cagttcggat tgcaggctga aactcgcctg catgaagccg gaatcgctag
taatcgccgg tcagccatac ggcggtgaat tcgttcccgg gccttgtaca caccgcccgt
cacactatgg gagctggcca tgcccgaagt cgttacaagg agggggatgc cgaaggcagg
gctagtgact ggagtgaagt cgtaacaagg tagccgtact ggaaggtgcg gctggatcac
ct
>Babesia_orientalis__(SAR) GenBank_locus_tag:APQ87_gr01
ataagttaga tcctagctta gaatgaacgc ttaagacgta cttaacacat gttaattaaa
tttaataaat tagtatagag gtgagtaata aatagaacta aaattataaa tttag--aat
aactatatat ggacatttaa tgtttgtgtg cttataatta tttataaatt aatttatttt
tgattagcta tttaatattt aaaataaata ttaaggtgaa gatcaataac tggcctgaga
gggtttacag tcacatcaga gttgagataa aatctgaatt tatagagaga gcagcagtgg
ggaatattct acaattagtg aaaactagat agagtgacgt cgtgtgaaaa aaaatgtaaa
tttctgtaaa tagttctaaa a--aattata agaaaatatc ggctaactct gtgccagcag
ccgcggtaat acagaggata taagcgttat tcacaattat tgggcataaa gcatccttag
atggtttatt attattttat aaatttaaaa ataacattaa gattaataac tctgagaata
aaataagttt aaggaatttt ttgagtagtg gtgaaatatg tctatacatt aaagaaggca
cgaaagtatt aaactagttt acgtctgaca ttggaggatg aaagctaaag tagcaaatgg
gattagatac cccagtagtt ttagctgtaa attatgaata ttaaaattta gaaaaatatt
tttttttaaa tttaaagtta atacgttaaa tattccgcct gaagagtata ctcgcaagag
tcaaattcaa aggaactgac gggaacttat acaagtgatg agctatgtta tttaatttga
tgcagcccaa aaaatcttac caatattatt taagtaattt tttaaaatat aaatgttaat
taaattttaa aaggtggtgc atggttgtcg tcagctagtg ctgtgaagta tatacata--
ttttaaaact agcgtaaccc ttatatatct ata------- ---tat---- ----------
---------- aatataatag gatgatgtca aatctttatg ccccttatat gttgggctat
tagcgtggcg caatgatgaa aacaaatgta gaaaatttat acatatatat ttttcgttta
aattttatct cagtacgata tataaattga aatttattta tataaagtag taaccactag
taatcgttag tcatatatat aacggtgaat atataattaa gttttgtaca caccgcccgt
cgcatcctga aaataaatta cattgaaatt attta----- --aacagtaa taaatattta
atttgtgatt aggatgaagt cgtaacaagg tagccgtact ggaaagtgtg gctagatatt
at
>Cyclospora_cayetanensis__(SAR) GenBank_locus_tag:AT285_gr04
atgagtttga tcctggctca ggaaaaacgc aagagacgtg cctaacacat gcaaatttaa
tagtt----a tagtgaattg gtgagtaata tatgaaaatt taagtttaga ttagagtatc
cctaataact tagggttaat ctctgatgtg ctttaaactg tctaaaaaaa agttcatatc
tgattagcta gttagtaaaa taataattta ctaaggcgaa gatcggtagc tgccctgaga
gggggatcag tcacattgga attgaaatac agtccaaact cctacgggag gctgcagtgg
ggaatattct gcaatgagcg caagcttgac agagcgtcgt cacgtggagg cagttgtaaa
cttcttttat ttcaaagtga a--ttaaata aataagtatc ggcaaactcc gtgccagcag
ccgcggtaaa acgggggata caagcgttat ccggaattac tgggcgtaaa gcgtatgtag
gtggttttat atttttattt aaa---aaaa actatataaa aattattaaa ctagagtctg
ttaggggtaa aaggaatttt ttgagtagta gtgaaatgca aagatacaaa aaagaagacg
cgaaggcatt ttactggagc agcactgacg ctgagatacg aaagttaagg tagcgaatgg
gattagatac cccagtagtc ttaactgtaa actatggata ctcggaatta aataaattaa
--tatttagt tccttagcta acgcgttaag tatcccgcct gagtagtacg ctcgcaagag
tgaaactcaa aggaattgac gggggcccgc acaagcggtg gagcatgtgg tttaattcga
tgtaacgcga agaaccttac cagaact--- tatgttttt- -aaaaattta ataaatttta
agtacatcta caggaggtgc atggctgtcg tcagctcgtg tcgtgagatg ttgggttaag
tcccgcaacg agcgtagccc ttttaaagtt aac------- tatctttaaa aactgcctat
aaaaataagg aggaaggaag gaaaacgtca agtcctcatg ccctttatgt tctgggctat
acacgtgcta caatggatgg tacaataaat tgatatttga gaaaatagat ttaattaata
aaaccattcg tagttcggaa cataaattga aagttattta tgtgaagctg gaatcgctag
taatcgccgg tcagccttac ggcggtgaat aagtcatcgg gccttgtaca caccgcccgt
cacaccatgg gaattaatta ttattgaaac ttctgtttaa gaaaataaat a------aga
attagtaact ggggtgaagt cgtaacaagg tagctgtact ggaaggtgcg gctggataaa
t-
>Toxarium_undulatum__(SAR) GenBank_locus_tag:BKH62_gr006
gagagtttga tcctggctca ggatgaacgc tggcggtatg ccttacacat gcaagtcgta
cgaaattaag tggcggacgg gtgagtaaca cgtaagaatt tacctttagg aaaggataac
aaccggaaac agttgctaat accttatatg cttaagatcg cctaaagaga agcttgcggc
tgattagctt gttggtgaga taaaagctca ccaaggcgac gatcagtatc tggtttgaga
ggatgatcag acacactgga actgagacac ggtccagact cctacgggag gcagcagtgg
ggaattttcc gcaatgggcg aaagcctgac ggagcaatac cgcgtgaggg gggttgtaaa
cctctttttt cagggaggaa atacctgaag aataagcatc ggctaactcc gtgccagcag
ccgcggtaag acggaggatg caagtgttat ccggaatcac tgggcgtaaa gcgtctgtag
gtggttaaaa gtcaactgtt aaatcttgag gctcaaccga aactatttaa cttgagtata
gtaggggtaa agggaatttc cagtggagtg gtgaaatgcg tagatattga aaagaacacg
cgaaagcact ttactgggct attactaaca ctcagagacg aaagctaggg tagcaaatgg
gattagatac cccagtagtc ctagccgtaa acaatggata ctaaatgttg aacagatcga
cctgtgcagt attaaagcta acgcgttaag tatcccgcct gggaagtatg ctcgcaagag
tgaaactcaa aggaattgac gggggcccgc acaagcggtg gagcatgtgg tttaattcga
tgcaacgcga agaaccttac cagggttata cgaatttctt tgaaacaaga aagtgctgtg
aacgtataca caggtggtgc atggctgtcg tcagctcgtg tcgtgagatg ttgggttaag
tcccgcaacg agcgcaaccc ttttttagtt gcc-aaagga actctaaaaa aactgccggt
tataaaccgg aggaaggcgg gatgacgtca agtcagcatg ccccttacac cctgggctac
acacgtgcta cattggacga gacaatgaga agcaatttgt gaaaactagc aaatctat-a
aactcgttct aagttcggat tgtaggctgc aactcgccta cattaaggtg gaatcgctag
taatcgctgg tcagctatac agcggtgaat tcgttcccgg gccttgtaca caccgcccgt
cacaccatgg aagctggtta tacccaaagt tattctatgg agaaaaatac ctaaggtaga
attagtgact ggggtgaagt cgtaacaagg taaccgtact ggaaggtgcg gttggatcac
ct
>Sciaphila_densiflora__(Embryophyta) GenBank_locus_tag:AFL62_gr04
gagagtttga tcctggctca ggatgaacgc tggcggaatg cttaacacat gcaagttgga
cgggatccag tggcggacgg gtgagtagtg tgtaagaacc tgccttcggg aggggataac
aactagaaat ggttgctaat atcccgtcgg ctgaggatcg ccagaagagg ggctttcacc
tgattagcta gttggtgagg taatagctta ccaaggcgac gatcagtagc tggtccgaga
ggatgatcag ccacactggg actgagacac ggcccagact cctacgggag gcagcagtga
ggaattttcc gcaatgggcg aaagcctgac ggagcaatgc cgcgtggggg gggtcatgaa
cttcttttct cggagaagaa gtatccgggg aataagcatc ggctaactct gtgccagcag
ccgcggtaag acagaggatg caagcgttat ccagattgat tgggcgtaaa gcgtctgtag
gtggctttta gtccgccgtc aaatcccggg gatcaacgga aacta-gaat ctagggtatg
gaaagggcag agggaatttc cggtggatcg gtgaaatgtg tagagatcgg aaagaacacg
cgaaagcgct ctgccgggca aacactgaca ctgagagacg aaagctaggg gagcaaatgg
gattagatac cccggtagtc ctagccgtaa acgatggata cttggtgtcg cgtg-gtcga
cccgcgcggc gctgtagcta acgcgttaag tatcccgcct ggggagtacg ttcgcaagaa
ttaaactcaa aggaattgac gggggcccac acaagcggtg gagcatgtgg tttaattcga
tgcaaagcga agaaccttac cggggctccg cgaatccctc taaagagggg gggtgccttg
agcgcgggca caggtggtgc atggctgccg tcagctcgtg ccgtaaggtg ttgggttaag
tcccgcaacg agcgcaaccc ctgtttagtt gccgttagga accctgaaca gactgccggt
gataagccgg aggaaggcgg gatgacgtca agtcatcatg ccctttatgc cccgggcgac
acacgtgcta caatggtcgg gacaaaaagt cgtaccccgc gagggggagc taactcc--a
aacccgccct cagttcggat tgcgggctgc aactcgccca catgaagccg gaatcgctag
taatcgccgg tcagccatac ggcggtgaat ccgttcccgg gccttgtaca caccgcccgt
cacactatgg ggattgatcg tgcccgaagt cattataag- --agggatgc cgaaggcggg
gttagcaact ggagtgaagt cgtaacaagg tagccgtact ggaaggtgcg gctggatcac
ct
>Melianthus_villosus__(Embryophyta) GenBank_locus_tag:Z072_r008
gagagttcga tcctggctca ggatgaacgc tggcggcatg cttaacacat gcaagtcgga
cgggatccag tggcggacgg gtgagtaacg cgtaagaacc tgcccttggg aggggacaac
agctggaaac ggctgctaat accccgtagg ctgaggaccg cccgaggagg ggctcgcgtc
tgattagcta gttggtgagg caatagctta ccaaggcgat gatcagtagc tggtccgaga
ggatgatcag ccacactggg actgagacac ggcccagact cctacgggag gcagcagtgg
ggaattttcc gcaatgggcg aaagcctgac ggagcaatgc cgcgtggagg gggtcgtgaa
cttcttttcc cggagaagaa gtatctgggg aataagcatc ggctaactct gtgccagcag
ccgcggtaat acagaggatg caagcgttat ccggaatgat tgggcgtaaa gcgtctgtag
gtggctttta gtccgccgtc aaatcccagg gctcaacgga aactaccaag ctggagtacg
gtaggggcag agggaatttc cggtggagcg gtgaaatgcg tagagatcgg aaagaacacg
cgaaagcact ctgctgggcc gacactgaca ctgagagacg aaagctaggg gagcgaatgg
gattagatac cccagtagtc ctagccgtaa acgatggata ctaggcgctg tgcgtatcga
cccgtgcagt gctgtagcta acgcgttaag tatcccgcct ggggagtacg ttcgcaagaa
tgaaactcaa aggaattgac gggggcccgc acaagcggtg gagcatgtgg tttaattcga
tgcaaagcga agaaccttac cagggctccg cgaatcctct tgaaagagag gggtgccttg
aacgcggaca caggtggtgc atggctgtcg tcagctcgtg ccgtaaggtg ttgggttaag
tcccgcaacg agcgcaaccc ttgtttagtt gccgtttgga accctgagca gactgccggt
gataagccgg aggaaggtgg gatgacgtca agtcatcatg ccccttatgc cctgggcgac
acacgtgcta caatggacgg gacaaagggt cgcatcccgc gagggtgagc taactccaaa
aacccgtcct cagttcggat tgcaggctgc aactcgcctg catgaagccg gaatcgctag
taatcgccgg tcagccatac ggcggtgaat tcgttcccgg gccttgtaca caccgcccgt
cacactatgg gagctggcca tgcccgaagt cgttacaagg agggggatgc cgaaggcagg
gctagtgact ggagtgaagt cgtaacaagg tagccgtact ggaaggtgcg gctggatcac
ct
>Saccharina_japonica__(SAR) GenBank_locus_tag:LJCPDNA_r03
-agagtttga tcctggctca ggatgaacgc tggcggtatg ctttacacat gcaagtcgta
cgaaatttag tggcggacgg gtgagtaaca cgtgagaatt tacctttagg aggggataac
agttggaaac gattgctaat gccgcatatc atttatatcg cctaaagaaa agcttgcgtc
tgattagcta gttggtaggg taaaggccta ccaaggcgac gatcagtagc tggtttgaga
ggacgaccag tcacactgga actgagacac ggtccagact cctacgggag gcagcagtgg
ggaattttct gcaatgggcg aaagcctgac agagcaatac cgcgtgaggg gggttgtaaa
cctcttttgt caaggaagaa gtacttgacg aataagcatc ggctaactcc gtgccagcag
ccgcggtaag acggaggatg caagtgttat ccggaatcac tgggcgtaaa gcgtttgtag
gtggtttaga gtctattgtt aaatcttgaa gctcaacaga aactactaga cttgaggata
gtaggggtaa agggaatttc cagtggagcg gtgaaatgcg tagagattgg gaggaccacg
cgaaggcact ttactgggct atcactgaca ctaagagacg aaagctaggg tagcgaatgg
gattagatac cccagtagtc ctagctgtaa acgatggata ctagatgttg tgtgtatcga
tccatgcagt atcgtagcta acgcgttaag tatcccgcct gggaactatg ctcgcaagag
tgaaactcaa aggaattgac ggggacccgc acaagcggtg gagcatgtgg tttaattcga
tgcaacgcga agaaccttac cagggttatg taaatctatt cgaaagaata gagtgccttg
aatacataaa caggtggtgc atggctgtcg tcagctcgtg tcgtgagatg ttgggttaag
tcccgcaacg agcgcaaccc ttttctagtt gct-aaaagg tatcttgaaa gactgccggt
tataaaccgg aggaaggtgg gatgacgtca agtcatcatg ccccttatac cctgggctac
acacgtgcta cattgggcaa gacaaaaagt tgcaattcgt gaggataagc taatcttt-a
aacttgctct aagttcggat tgaaggctgc aactcgcctt catgaagatg gaatcgctag
taatcgctgg tcagctatac agcggtgaat ccgttcccgg gtcttgtaca caccgcccgt
cacaccatgg aagctggtta tacccgaagt cgttacttgg aggaaggcgc ctaaggtaag
gctggtgact ggggtgaagt cgtaacaagg tagccgtacg ggaacgtgcg gctggatcac
ct
>Agrostemma_githago__(Embryophyta) GenBank_locus_tag:AT74_r008
gagagttcga tcctggctca ggatgaacgc tggcggcatg cttaacacat gcaagtcgga
cgggatccag tggcggacgg gtgagtaacg cgtaagaacc tgcccttggg aggggacaac
agctggaaac ggctgctaat accccgtagg ctgaggaccg cccaaggagg ggctcgcgtc
tgattagcta gttggtgagg caatagctta ccaaggcgat gatcagtagc tggtccgaga
ggatgatcag ccacactggg actgagacac ggcccagact cctacgggag gcagcagtgg
ggaattttcc gcaatgggcg aaagcctgac ggagcaatgc cgcgtggagg gggtcctgaa
cttcttttcc cggagaagaa gtatctgggg aataagcatc ggctaactct gtgccagcag
ccgcggtaag acagaggatg caagcgttat ccggaatgat tgggcgtaaa gcgtctgtag
gtggctttta gtccgccgtc aaatcccagg gctcaacgga aactaccaag ctggagtacg
gtaggggcag agggaatttc cggtggagcg gtgaaatgcg tagagatcgg aaagaacacg
cgaaagcact ctgctgggcc gacactgaca ctgagagacg aaagctaggg gagcgaatgg
gattagatac cccagtagtc ctagccgtaa acgatggata ctaggcgctg tgcgtatcga
cccgtgcagt gttgtagcta acgcattaag tatcccgcct ggggagtacg ttcgcaagaa
tgaaactcaa aggaattgac gggggcccgc acaagcggtg gagcatgtgg tttaattcga
tgcaaagcga agaaccttac cagggctccg cgaatcctct tgaaagagag gggtgccttg
aacgcggaca caggtggtgc atggctgtcg tcagctcgtg ccgtaaggtg ttgggttaag
tcccgcaacg agcgcaaccc ttgtttagtt gccgtttgga accctgaaca gactgccggt
gataagccgg aggaaggtgg gatgacgtca agtcatcatg ccccttatgc cctgggcgac
acacgtgcta caatggccgg gacaaagggt cgcatcccgc gagggtgagc taaccccaaa
aacccgtcct cagttcggat tgcaggctgc aactcgcctg catgaagccg gaatcgctag
taatcgccgg tcagccatac ggcggtgaat tcgttcccgg gccttgtaca caccgcccgt
cacactatgg gagctggcca tgcccgaagt cgttacaagg agggggatgc cgaaggcagg
gctagtgact ggagtgaagt cgtaacaagg tagccgtact ggaaggtgcg gctggatcac
ct
>Biddulphia_biddulphiana__(SAR) GenBank_locus_tag:DR688_pgr006
gagagtttga tcctggctca ggatgaacgc tggcggtatg cctaacacat gcaagttgta
cgagatcaag tggcggacgg gtgagtaaca cgtgagaatt tacctttagg agaggataac
aactggaaac ggttgctaat acctcatatg ctttagactg cctatagaaa agctcgcggc
tgattagctt gttggtaagg taatggctta ccaaggcgac gatcagtatc tggtttgaga
ggacgatcag acacactgga actgagacac ggtccagact cctacgggag gcagcagtgg
ggaattttcc gcaatgggcg aaagcctgac ggagcaatac cgcgtgaggg gggttgtaaa
cctctttttt cagggaggaa ttacctgaag aataagcatc ggctaactcc gtgccagcag
ccgcggtaag acggaggatg caagtgttat ccggaatcac tgggcgtaaa gcgtctgtag
gtggtcaaaa gtcaactgtt aaatcttgag gctcaaccga aactattaga ctagagtata
gtaggggtaa agggaatttc cagtggagcg gtgaaatgcg tagagattgg aaagaacacg
cgaaggcact ttactgggct attactaaca ctcagagacg aaagctaggg tagcaaatgg
gattagatac cccagtagtc ctagctgtaa acaatggata ctagatgttg aacagatcga
cctgtccagt attaaagcta acgcgttaag tatcccgcct gggaagtatg ctcgcaagag
tgaaactcaa aggaattgac gggggcccgc acaagcggtg gagcatgtgg tttaattcga
tgcaacgcga agaaccttac cagggttata cgaatttctt tgaaagaaga aagtgccgtg
aacgtataca caggtggtgc atggctgtcg tcagctcgtg tcgtgagatg ttgggttaag
tcccgcaacg agcgcaaccc ttttttagtt gcc-ta-gga actctagaaa gactgccggt
tataaaccgg aggaaggcgg gatgacgtca agtcagcatg ccccttacac cctgggctac
acacgtgcta cattgggtga gacaatgaga tgcactctgc aaagattagc taatctat-a
aactcgctct aagttcggat tgtaggctgc aactcgcctg catgaaggtg gaatcgctag
taatcgctgg tcagctatac agcggtgaat tcgttcccgg gccttgtaca caccgcccgt
cacaccatgg aagctggtta tgcccgaagt cattatttgg aggaggatgc ctaaggtaga
attagtgact ggggtgaagt cgtaacaagg taaccgtact ggaaggtgcg gttggatca-
--
>Nothoceros_aenigmaticus__(Embryophyta) GenBank_locus_tag:H847_r005
gagagtttga tcctggctca ggatgaacgc tggcggcatg cctaacacat gcaagtcgga
cgggattcag tggcggacgg gtgagtaacg cgtaagaacc tgcccttagg aggggacaac
aactggaaac ggttgctaat accccatatg ctgaggaccg cctaaggagg ggcttgcgtt
tgattagcta gttggtgagg caacggctta ccaaggcgac gatcagtagc tggtctgaga
ggatgatcag ccacactggg actgagacac ggcccagact cctacgggag gcagcagtgg
ggaattttcc gcaatgggcg aaagcctgac ggagcaatgc cgcgtggagg gggtcgtaaa
ctccttttct tagagaagaa atatctgagg aataagcatc ggctaactct gtgccagcag
ccgcggtaag acagaggatg caagcgttat ccggaatgat tgggcgtaaa gcgtctgtag
gtggctttta gtctgctgtc aaatcccagg gcttaacgga aactatcaag ctggagtacg
gtaggggcag agggaatttc cggtggagcg gtgaaatgcg tagagatcgg aaagaacacg
cgaaagcact ctgctgggcc gacactgaca ctgagagacg aaagctaggg gagcgaatgg
gattagatac cccagtagtc ctagccgtaa acgatggata ctaagcgctg tgcgtatcga
cccgtgcagt gctgtagcta acgcgttaag tatcccgcct ggggagtacg ttcgcaagaa
tgaaactcaa aggaattgac gggggcccgc acaagcggtg gagcatgtgg tttaattcga
tgcaacgcga agaaccttac caggactccg cgaattctct tgaaagagag gagtgccttg
aacgcggaca caggtggtgc atggctgtcg tcagctcgtg ccgtaaggtg ttgggttaag
tcccgcaacg agcgcaaccc ttgtttagtt gccgtttgga accctaaaca gactgccggt
gataagccgg aggaaggtgg gatgacgtca agtcagcatg ccccttacgt cctgggcgac
acacgtgcta caatggccgg gacaaagggt cgcaccccgc gagggcaagc taacctcaaa
aacccggcct cagttcagat tgcaggctgc aactcgcctg catgaagccg gaatcgctag
taatcgccgg tcagccatac ggcggtgaat tcgttcccgg gccttgtaca caccgcccgt
cacactacgg gagctggcca tgcccgaagt cgttataagg aaggggatgc cgaaggcagg
gctagtgact ggagtgaagt cgtaacaagg tagccgtact ggaaggtgcg gctggatcac
ct
>Vaucheria_litorea__(SAR) GenBank_locus_tag:ValiC_r006
gagagtttga tcctggctca ggatgaacgc tggcggtatg ctttacacat gcaagtcgaa
cgcaattgag tggcggacgg gtgagtaaca cgtgagaatt cacctttagg cggggataac
tattggaaac gatagctaat gccccatatg ctcatatcta cctgaagaga agctcgcggc
tgattagcta gttggtaagg taatggctta ccaaggcgac gatcagtagc tggtttgaga
gaatgatcag ccacactgga actgagacac ggtccagact cctacgggag gcagcagtgg
ggaattttcc gcaatgggcg aaagcctgac ggagcaatac cgcgtgaggg gggttgtaaa
cctcttttat caaggaagaa atacttgatg aataagcatc ggctaactcc gtgccagcag
ccgcggtaag acggaggatg caagtgttat ccggaattat tgggcgtaaa gcgtctgtag
gtggtttaaa gtcgacggtt aaatattgaa gcttaacgga aacttttaaa ctagagtatg
ataggggtag agggaatttc cagtggagcg gtgaaatgcg tagatattgg aaagaccacg
cgaaagcact ctactgggtc attactgaca ctaagagacg aaagctaggg gagcaaatgg
gattagatac cccagtagtc ctagctgtaa acgatggata ctagatgttg tgtgtattga
cccatgcagt atcgtagcta acgcgttaag tatcccgcct gggaagtacg ctcgcaagag
tgaaactcaa aggaattgac gggggcccgc acaagcggtg gagcatgtgg tttaattcga
tgcaacgcga agaaccttac caggattgcg tgaattcttt tgaaaaaaag aagtgccttg
aacacgtaca caggtggtgc atggctgtcg tcagctcgtg tcgtgagatg ttgggttaag
tcccgcaacg agcgcaaccc ttttttagtt gct-taaagt tatcttaaaa gactgccagt
tataaactgg aggaaggtgg gatgacgtca agtcatcatg ccccttacat cctgggctac
acacgtgcta cattgggtaa gacaaaaagt cgcagcctgt gaaggttagc taatctta-a
aacttattct aagttcagat tgaaggctgc aactcgcctt catgaagatg gaatcgctag
taatcgctgg tcagctacac agcggtgaat ccgttcccgg gccttgtaca caccgcccgt
cacaccatgg aagctggcta tgcccgaagt tgttaattgg aggaaggcac ctaaggcaga
gctagtgact agggtgaagt cgtaacaagg tagccgtacg ggaacgtgcg gctggatcac
ct
>Apopellia_endiviifolia__(Embryophyta) GenBank_locus_tag:F728_r008
gagagtttga tcctggctca ggatgaacgc tggcggcatg cttaacacat gcaagtcgga
cgggatccag tggcggacgg gtgagtaacg cgtaagaacc tgcccttagg aggggacaac
agctggaaac gattgctaat accccatagg ctgaggaccg cctaaggagg ggcttgcgtc
tgattagcta gttggtgagg taatggctca ccaaggcgac gatcagtagc tggtctgaga
ggatgatcag ccacactggg actgagacac ggcccagact cttacgggag gcagcagtgg
ggaattttcc gcaatgggca aaagcctgac ggagcaatgc cgcgtggagg gggtcgtaaa
ctccttttct cagagaagat gtatctgagg aataagcatc ggctaactct gtgccagcag
ccgcggtaag acagaggatg caagcgttat ccggaatgat tgggcgtaaa gcgtctgtag
gtggctttta gtctgccgtc aaatcccagg gctcaacgga aactatcaag ctggagtacg
gtaggggcag agggaatttc cggtggagcg gtgaaatgcg tagagatcgg aaagaacacg
cgaaagcact ctgctgggcc gacactgaca ctgagagacg aaagctaggg gagcaaatgg
gattagatac cccagtagtc ctagctgtaa acgatggata ctaagcgctg cgcgtatcga
cccgtgcagt gctgtagcta acgcgttaag tatcccgcct ggggagtacg ttcgcaagaa
tgaaactcaa aggaattgac gggggcccgc acaagcggtg gagcatgtgg tttaattcga
tgcaacgcga agaaccttac cagggctccg cgaatctttc cgaaagagaa gagtgcctcg
aacgcggaca caggtggtgc atggctgtcg tcagctcgtg ccgtaaggtg ttgggttaag
tcccgcaacg agcgcaaccc ttgtttagtt gccgcttgga accctaaaca gactgccggt
gataagccgg aggaaggtgg gatgacgtca agtcagcatg ccccttacgc cctgggcgac
acacgtgcta caatggccgg gacaaagggt cgcacctcgc gaggggaagc taatctcaaa
aacccggcct cagttcggat tgcaggctgc aactcgcctg catgaagccg gaatcgctag
taatcgccgg tcagccatac ggcggtgaat ccgttcccgg gccttgtaca caccgcccgt
cacactatgg gagctggcca tgcccgaagt cgttacaagg gggggagcgc cgaaggcagg
gctagtgact ggagtgaagt cgtaacaagg tagccgtact ggaaggtgcg gctggatcac
ct
>Huperzia_serrata__(Embryophyta) GenBank_locus_tag:B2L44_pgr008
gagagtttga tcctggctca ggatgaacgc tggcggcatg cttaacacat gcaagtcgga
cgggattcag tggcggacgg gtgggtaacg cgtaagaacc tgcccttggg aggggacaac
agctggaaac ggctgctaat accccatagg ctgaggactg cccaaggagg ggcttgcgtc
tgattagcta gttggtgagg caatggctta ccaaggcgac gatcagtagc tggtccgaga
ggatgatcag ccacactggg actgagacac ggcccagact cctacgggag gcagcagtgg
ggaattttct gcaatgggcg aaagcctgac agagcaatgc cgcgtggagg gggtcgtaaa
ctccttttct cagggaagaa atatctgagg aataagcatc ggctaactct gtgccagcag
ccgcggtaag acagaggatg caagcgttat ccggaatgat tgggcgtaaa gcgtctgtag
gtggcttcta gtccgccgtc aaatcccagg gctcaacgga aactaccaag ctggagtacg
gtaggggcag agggaatttc cggtggagcg gtgaaatgcg tagagatcgg aaagaacacg
cgaaggcact ctgctgggcc gacactgaca ctgagggacg aaagctaggg gagcgaatgg
gattagatac cccagtagtc ctagccgtaa acgatggata ccaagcgctg cgcgtatcga
cccgttcagt gctgtagcta acgcgttgag tatcccgcct ggggagtacg tttgcaagaa
tgaaactcaa aggaattgac gggggcccgc acaagcggtg gagcatgtgg tttaattcga
tgcaacgcga agaaccttac cagggctccg tgaatccttt tgaaagagag gagtgccctg
aacgcggaca caggtggtgc atggctgtcg tcagctcgtg ccgtaaggtg ttgggttaag
tcccgcaacg agcgcaaccc ttgtttagtt gccgtttgga actctgaata gactgccggt
gataagccgg aggaaggtgg gatgacgtca agtcagcatg ccccttacgc cctgggcgac
acacgtgcta caatggccgg gacaaagggt cgcaccccgc gagggcaagc taacctcaaa
aacccggcct aagttcggat tgcaggctgc aactcgcctg catgaagccg gaatcgctag
taatcgccgg tcagccatac ggcggtgaat ccgtccccgg gccttgtaca caccgcccgt
cacactatgg gagctggcca tgcccgaagt cgttacaagg agggggatgc cgaaggcagg
gctagtgact ggagtgaagt cgtaacaagg tagccgtact ggaaggtgcg gctggatt--
--
>Quintinia_verdonii__(Embryophyta) GenBank_locus_tag:E4K91_pgr008
gagagttcga tcctggctca ggatgaacgc tggcggcatg cttaacacat gcaagtcgga
cgggatccag tggcggacgg gtgagtaacg cgtaagaacc tgcccttggg aggggacaac
agctggaaac ggctgctaat accccgtagg ctgaggaccg cccgaggagg ggctcgcgtc
tgattagcta gttggtgagg caatagctta ccaaggcgat gatcagtagc tggtccgaga
ggatgatcag ccacactggg actgagacac ggcccagact cctacgggag gcagcagtgg
ggaattttcc gcaatgggcg aaagcctgac ggagcaatgc cgcgtggagg gggtcgtgaa
cttcttttcc cggagaagaa gtatctgggg aataagcatc ggctaactct gtgccagcag
ccgcggtaat acagaggatg caagcgttat ccggaatgat tgggcgtaaa gcgtctgtag
gtggctttta gtccgccgtc aaatcccagg gctcaacgga aactaccaag ctggagtacg
gtaggggcag agggaatttc cggtggagcg gtgaaatgcg tagagatcgg aaagaacacg
cgaaagcact ctgctgggcc gacactgaca ctgagagacg aaagctaggg gagcgaatgg
gattagatac cccagtagtc ctagccgtaa acgatggata ctaggcgctg tgcgtatcga
cccgtgcagt gctgtagcta acgcgttaag tatcccgcct ggggagtacg ttcgcaagaa
tgaaactcaa aggaattgac gggggcccgc acaagcggtg gagcatgtgg tttaattcga
tgcaaagcga agaaccttac cagggatccg cgaatcctct tgaaagggag gggtgccttg
aacgcggata caggtggtgc atggctgtcg tcagctcgtg ccgtaaggtg ttgggttaag
tcccgcaacg agcgcaaccc ttgtttagtt gccgtttgga accctgaaca gactgccggt
gataagccgg aggaaggtgg gatgacgtca agtcatcatg ccccttatgc cctgggcgac
acacgtgcta caatggccgg gacaaagggt cgcatcccgc gagggtgagc taactccaaa
aacccgtcct cagttcggat tgcaggctgc aactcgcctg catgaagccg gaatcgctag
taatcgccgg tcagccatac ggcggtgaat tcgttcccgg gccttgtaca caccgcccgt
cacactatgg gagctggcca tgcccgaagt cgttacaagg agggggatgc cgaaggcagg
gctagtgact ggagtgaagt cgtaacaagg tagccgtact ggaaggtgcg gctggatcac
ct
>Drimys_granadensis__(Embryophyta) GenBank_locus_tag:DrgrCr001
gagagttcga tcctggctca ggatgaacgc tggcggcatg cttaacacat gcaagtcgga
cgggatccag tggcggacgg gtgagtaacg cgtaagaacc tgcccttggg aggggacaac
aactggaaac ggctgctaat accccgtagg ctgaggaccg cccgaggagg ggctcgcgtc
tgattagcta gttggtgagg caatagctta ccaaggcgat gatcagtagc tggtccgaga
agatgatcag ccacactggg actgagacac ggcccagact cctacgggag gcagcagtgg
ggaattttcc gcaatgggcg aaagcctgac ggagcaatgc cgcgtggagg gggtcgtgaa
cttcttttcc cggagaagaa gtatctgggg aataagcatc ggctaactct gtgccagcag
ccgcggtaag acagaggatg caagcgttat ccggaatgat tgggcgtaaa gcgtctgtag
gtggctttta gtccgccgtc aaatcccagg gctcaacgga aactaccaag ctggagtacg
gtaggggcag agggaatttc cggtggagcg gtgaaatgcg tagagatcgg aaagaacacg
cgaaagcact ctgctgggcc gacactgaca ctgagagacg aaagctaggg gagcgaatgg
gattagatac cccagtagtc ccagccgtaa acgatggata ctaggcgctg tgcgtatcga
cccgtgcagt gctgtagcta acgcgttaag tatcccgcct ggggagtacg ttcgcaagaa
tgaaactcaa aggaattgac gggggcccgc acaagcggtg gagcatgtgg tttaattcga
tgcaaagcga agaaccttac cagggctccg tgaatcctct tgaaagagag gggtgccttg
aacgcggaca caggtggtgc atggctgtcg tcagctcgtg ccgtaaggtg ttgggttaag
tcccgcaacg agcgcaaccc ttgtttagtt gccgtttgga accctgaaca gactgccggt
gataagccgg aggaaggtgg gatgacgtca agtcatcatg ccccttatgc cctgggcgac
acacgtgcta caatggccgg gacaaagggt cgcatcccgc gagggtgagc taactccaaa
aacccgtcct cagttcggat tgcaggctgc aactcgcctg catgaagccg gaatcgctag
taatcgccgg tcagccatac ggcggtgaat tcgttcccgg gccttgtaca caccgcccgt
cacactatgg gagctggcca tgcccgaagt cgttacaagg agggggatgc cgaaggcggg
gctagtgact ggagtgaagt cgtaacaagg tagccgtact ggaaggtgcg gctggatcac
ct
>Azadirachta_indica__(Embryophyta) GenBank_locus_tag:CP89_r008
gagagttcga tcctggctca ggatgaacgc tggcggcatg cttaacacat gcaagtcgga
cgggatccag tggcggacgg gtgagtaacg cgtaagaacc tgcccttggg aggggacaac
agctggaaac ggctgctaat accccgtagg ctgaggaccg cccgaggagg ggctcgcgtc
tgattagcta gttggtgagg caatagctta ccaaggcgat gatcagtagc tggtccgaga
ggatgatcag ccacactggg actgagacac ggcccagact cctacgggag gcagcagtgg
ggaattttcc gcaatgggcg aaagcctgac ggagcaatgc cgcgtggagg gggtcgtgaa
cttcttttcc cggagaagaa gtatctgggg aataagcatc ggctaactct gtgccagcag
ccgcggtaat acagaggatg caagcgttat ccggaatgat tgggcgtaaa gcgtctgtag
gtggctttta gtccgccgtc aaatcccagg gctcaacgga aactaccaag ctggagtacg
gtaggggcag agggaatttc cggtggagcg gtgaaatgcg tagagatcgg aaagaacacg
cgaaagcact ctgctgggcc gacactgaca ctgagagacg aaagctaggg gagcgaatgg
gattagatac cccagtagtc ctagccgtaa acgatggata ctaggcgctg tgcgtatcga
cccgtgcagt gctgtagcta acgcgttaag tatcccgcct ggggagtacg ttcgcaagaa
tgaaactcaa aggaattgac gggggcccgc acaagcggtg gagcatgtgg tttaattcga
tgcaaagcga agaaccttac cagggctccg cgaatcctct tgaaagagag gggtgccttg
aacgcggaca caggtggtgc atggctgtcg tcagctcgtg ccgtaaggtg ttgggttaag
tcccgcaacg agcgcaaccc ttgcttagtt gccgtttgga accctgagca gactgccggt
gataagccgg aggaaggtgg gatgacgtca agtcatcatg ccccttatgc cctgggcgac
acacgtgcta caatggccgg gacaaagggt cgcatcccgc gagggtgagc taactccaaa
aacccgtcct cagttcggat tgcaggctgc aactcgcctg catgaagccg gaatcgctag
taatcgccgg tcagccatac ggcggtgaat tcgttcccgg gccttgtaca caccgcccgt
cacactatgg gagctggcca tgcccgaagt cgttacaagg aggggggtgc cgaaggcagg
gctagtgact ggagtgaagt cgtaacaagg tagccgtact ggaaggtgcg gctggatcac
ct
>Cylindrotheca_closterium__(SAR) GenBank_locus_tag:EX60_r006
gagagtttga tcctggctca ggatgaacgc tggcgagatg ccttatacat gcaagtcgta
cgagatcaag tggcggacgg gtgagtaaca cgtaagaatt tgcctttagg aggggataac
aattggaaac gattgctaat accccatatg ctttcgactg cctaaagaga agcttgcgtc
tgattagctt gttggtgagg taatggctca ccaaggcgac gatcagtatc tggtttgaga
ggacgatcag acacactgga actgagacac ggtccagact cctacgggag gcagcagtag
ggaattttcc gcaatgggcg aaagcctgac ggagcaatct cgcgtgaggg gggttgtaaa
cctctttttt cagggaggaa ttacctgaag aataagcatc ggctaactcc gtgccagcag
ccgcggtaag acggaggatg caagtgttat ccggaatcac tgggcgtaaa gcgtctgtag
gtggtttaaa gtcaactgtt aaatcttaaa gcttaaccga aactattaga ctagagtata
gtaggggtaa agggaatttc cagtggagcg gtgaaatgcg tagagattgg aaagaacacg
cgaaggcact ttactgggct attactaaca ctcagagacg aaagctaggg tagcaaatgg
gattagatac cccagtagtc ctagctgtaa acaatggata ctagatgttg aacagatcga
cctgtgcagt atcaaagcta acgcgttaag tatcccgcct gggaagtatg ctcgcaagag
tgaaactcaa aggaattgac gggggcccgc acaagcggtg gagcatgtgg tttaattcga
tgcaacgcga agaaccttac cagggttata tgaatttctt tgaaagaaga aagtgccttg
aacatataca caggtggtgc atggctgtcg tcagctcgtg tcgtgagatg ttgggttaag
tcccgcaacg agcgcaaccc ctttttagtt gcc-tatgga actctagaaa gactgccggt
tataaaccgg aggaaggcgg gatgacgtca agtcagcatg ccccttacac cctgggctac
acacgtgcta caatgggtga gacaataaga tgcactctgc gaagataagc taatctat-a
aactcactct aagttcggat tgtaggctgc aactcgccta catgaagttg gaatcgctag
taatcgctgg tcagctatac agcggtgaat tcgttcccgg gccttgtaca caccgcccgt
cacaccatgg aagctggtta tacccaaagt cgttatttgg aggaggatgc ctaaggtaga
attagtgact ggggtgaagt cgtaacaagg taaccgtact ggaaggtgcg gttggatcac
ct
>Isoetes_butleri__(Embryophyta) GenBank_locus_tag:DXF27_pgr008
gagagtttga tcctggctca ggatgaacgc tggcggcatg cttaacacat gcaagtcgga
cgggatccag tggcggacgg gtgagtaacg cgtaagaacc tgcccttggg gggggacaac
ggctggaaac ggctgctaat accctatagg ctgaggaccg cccaaggagg ggcttgcgtc
tgattagctg gttggtgagg caacggctta ccaaggcgac gatcagtagc tggtccgaga
ggatgatcag ccacactggg actgagacac ggcccagact cctacgggag gcagcagtgg
ggaattttcc gcaatgggcg aaagcctgac ggagcaatgc cgcgtggagg gggtcgtaaa
ctccttttct cggagaagaa gtatctgagg aataagcatc ggctaaccct gtgccagcag
ccgcggtaag acagaggatg caagcgttat ccggaatgat tgggcgtaaa gcgtctgtag
gtggcttcga gtccgccgtc aaatctcagg gctcaacgga aactaccaag ctggagtacg
gtaggggcag agggaattcc cggtggagcg gtgaaatgcg tagagatcgg gaagaacacg
cgaaagcact ctgctgggcc gacactgaca ctgagagacg aaagctaggg gagcgaatgg
gattagatac cccagtagtc ctagccgtaa acgatggata ctaggcgctg tgcgtatcga
cccgtgcagt gccgcagcta acgcgttaag tatcccgcct ggggagtacg ttcgcaagaa
tgaaactcaa aggaattgac gggggcccgc acaagcggtg gagcatgtgg tttaattcga
tgcaacgcga agaaccttac cagggctccg cgaatcctct tgagagagag gagtgccttg
aacgcggaca caggtggtgc atggctgtcg tcagctcgtg ccgtaaggtg ttgggttaag
tcccgcaacg agcgcaaccc ttgtttagtt gccgtttgga accctaaaca gactgccggt
gataagccgg aggaaggtgg gatgacgtca agtcagcatg ccccttacgc cctgggcgac
acacgtgcta caatggccgg gacaaagggt cgcaccccgc gagggcaagc taacctcaga
aacccggcct cagttcggat tgcaggctgc aactcgcctg cacgaagccg gaatcgctag
taatcgccgg tcagccatac ggcggtgaat ccgttcccgg gccttgtaca caccgcccgt
cacactatgg gagctggcca tgcccgaaat cgttacaagg ggaggaatgc cgaaggcagg
gctagtgact ggagtgaagt cgtaacaagg tagccgtact ggaaggtgcg gctggatcac
ct
>Cucumis_hystrix__(Embryophyta) GenBank_locus_tag:CD82_r008
gagagttcga tcctggctca ggatgaacgc tggcggcatg cttaacacat gcaagtcgga
cgggatccag tggcggacgg gtgagtaacg cgtaagaacc tgcccttggg aggggacaac
agctggaaac ggctgctaat accccgtacg ctgaggaccg cccgaggagg ggctcgcgtc
tgattagcta gttggtgagg caatagctta ccaaggcgat gatcagtagc tggtccgaga
ggatgatcag ccacactggg actgagacac ggcccagact cctacgggag gcagcagtgg
ggaattttcc gcaatgggcg aaagcctgac ggagcaatgc cgcgtggagg gggtcgtgaa
cttcttttcc cggagaagaa gtatctgggg aataagcatc ggctaactct gtgccagcag
ccgcggtaat acagaggatg caagcgttat ccggaatgat tgggcgtaaa gcgtctgtag
gtggctttta gtccgccgtc aaatcccagg gctcaacgga aactaccaag ctggagtacg
gtaggggcag agggaatttc cggtggagcg gtgaaatgcg tagagatcgg aaagaacacg
cgaaagcact ctgctgggcc gacactgaca ctgagagacg aaagctaggg gagcgaatgg
gattagatac cccagtagtc ctagccgtaa acgatggata ctaggcgctg tgcgtatcga
cccgtgcagt gctgtagcta acgcgttaag tatcccgcct ggggagtacg ttcgcaagaa
tgaaactcaa aggaattgac gggggcccgc acaagcggtg gagcatgtgg tttaattcga
tgcaaagcga agaaccttac cagggctccg cgaatcctct tgaaagagag gggtgccttg
aacgcggaca caggtggtgc atggctgtcg tcagctcgtg ccgtaaggtg ttgggttaag
tcccgcaacg agcgcaaccc ttgtttagtt gccggttgga accctgagca gactgccggt
gataagccgg aggaaggtgg gatgacgtca agtcatcatg ccccttatgc cctgggcgac
acacgtgcta caatggccgg gacaaagggt cgtatcccgc gagggtgagc taactccaaa
aacccgtcct cagttcggat tgtaggctgc aactcgcctg catgaagccg gaatcgctag
taatcgccgg tcagccatac ggcggtgaat tcgttcccgg gccttgtaca caccgcccgt
cacactatgg gagctggcca tgcccgaagt cgttacaagg agggggatgc cgaaggcagg
gctagtgact ggagtgaagt cgtaacaagg tagccgtact ggaaggtgcg gctggatcac
ct
>Cocos_nucifera__(Embryophyta) GenBank_locus_tag:Q438_r008
gagagttcga tcctggctca ggatgaacgc tggcggcatg cttaacacat gcaagtcgga
cgggatccag tggcggacgg gtgagtaacg cgtaagaacc tgcccttggg aggggacaac
aactggaaac ggttgctaat accccgtagg ctgaggaccg cccgaggagg ggctcgcgtc
tgattagcta gttggtgagg caatagctta ccaaggcgat gatcagtagc tggtccgaga
ggatgatcag ccacactggg actgagacac ggcccagact cctacgggag gcagcagtgg
ggaattttcc gcaatgggcg aaagcctgac ggagcaatgc cgcgtggagg gggtcgtgaa
cttcttttct cggagaagaa gtatctgagg aataagcatc ggctaactct gtgccagcag
ccgcggtaag acagaggatg caagcgttat ccggaatgat tgggcgtaaa gcgtctgtag
gtggctttta gtccgccgtc aaatcccagg gctcaacgga aactaccaag ctggagtacg
gtaggggcag agggaatttc cggtggagcg gtgaaatgcg tagagatcgg aaagaacacg
cgaaagcact ctgctgggcc gacactgaca ctgagagacg aaagctaggg gagcaaatgg
gattagatac cccagtagtc ctagccgtaa acgatggata ctaggcgctg tgcgtatcga
cccgtgcagt gctgtagcta acgcgttaag tatcccgcct ggggagtacg ttcgcaagaa
tgaaactcaa aggaattgac gggggcccgc acaagcggtg gagcatgtgg tttaattcga
tgcaaagcga agaaccttac cggggctccg cgaatcctct tgaaagagag gggtgccttg
aacgcggaca caggtggtgc atggctgtcg tcagctcgtg ccgtaaggtg ttgggttaag
tcccgcaacg agcgcaaccc ttgtttagtt gccgtttgga accctgaaca gactgccggt
gataagccgg aggaaggtgg gatgacgtca agtcatcatg ccccttatgc cctgggcgac
acacgtgcta caatggccgg gacaaagggt cgcatcccgc gagggtgagc taactccaaa
aacccgtcct cagttcggat tgcaggctgc aactcgcctg catgaagccg gaatcgctag
taatcgccgg tcagccatac ggcggtgaat tcgttcccgg gccttgtaca caccgcccgt
cacactatgg gagctggcca tgcccgaagt cgttacaagg agggggatgc cgaaggcggg
gctagtgact ggagtgaagt cgtaacaagg tagccgtact ggaaggtgcg gctggatcac
ct
>Gymnomitrion_concinnatum__(Embryophyta) GenBank_locus_tag:EJ549_pgr008
gagagtttga tcctggctca ggatgaacgc tggcggcatg cttaacacat gcaagtcgta
cgggatccag tggcggacgg gtgagtaacg cgtaagaacc tgcccttggg gggggacaac
agctggaaac ggttgctaat accccatagg ctgaggaccg cccaaggagg gtcttgcgtc
tgattagcta gttggtgagg taatggctca ccaaggcgac gatcagtagc tggtctgaga
ggatgatcag ccacactggg actgagacac ggcccagact cttacgggag gcagcagtgg
ggaattttcc gcaatgggcg aaagcctgac ggagcaatgc cgcgtggagg gggtcgtaaa
ctccttttct cagagaagat gtatctgagg aataagcatc ggctaactct gtgccagcag
ccgcggtaag acagaggatg caagcgttat ccggaatgat tgggcgtaaa gcgtctgtag
gtggctttta gtccaccgtc aaatcccagg gctcaacgga aactaccaag ctggagtacg
gtaggggcaa agggaatttc cggtggagcg gtgaaatgcg tagagatcgg aaagaacacg
cgaaagcact ttgctgggcc gacactgaca ctgagagacg aaagctaggg gagcaaatgg
gattagatac cccagtagtc ctagctgtaa acgatggata ctaagcgctg tgcgtatcga
cccgtgcagt gctgtagcta acgcattaag tatcccgcct ggggagtacg ttcgcaagaa
tgaaactcaa aggaattgac gggggcccgc acaagcggtg gagcatgtgg tttaattcga
tgcaacgcga agaaccttac cagggctccg cgaatctttt tgaaaagaaa gagtgccttg
aacgcggaca caggtggtgc atggctgtcg tcagctcgtg ccgtaaggtg ttgggttaag
tcccgcaacg agcgcaaccc ttgtttagtt gccgttcgga accctaaaca gactgccggt
gataagccgg aggaaggtgg gatgacgtca agtcagcatg ccccttacgc cctgggcgac
acacgtgcta caatggccag gacaaagggt cgcacctcgc gagagagagc taaccccaaa
aacctggccc cagttcggat tgcaggctgc aactcgcctg catgaagccg gaatcgctag
taatcgccgg tcagccatac ggcggtgaat ccgttcccgg gccttgtaca caccgcccgt
cacactatgg gagctggcca tgcccgaagt cgttacaagg aggggggtgc cgaaggcagg
gctagtgact ggagtgaagt cgtaacaagg tagccgtact ggaaggtgcg gctggatcac
ct
>Machilus_yunnanensis__(Embryophyta) GenBank_locus_tag:APY56_gr008
gagagttcga tcccggctca ggatgaacgc tggcggcatg cctaacacat gcaagtcgga
cgggatccag tggcggacgg gtgagtaacg cgtaagaacc tgcccttggg aggggacaac
aactggaaac ggctgctaat accccgtagg ctgaggactg cccgaggagg ggctcgcgtc
tgattagcta gttggtgagg caatagctta ccaaggcgat gatcagtagc tggtccgaga
ggatgatcag ccacactggg actgagacac ggcccagact cctacgggag gcagcagtgg
ggaattttcc gcaatgggcg aaagcctgac ggagcaatgc cgcgtggagg gggtcatgaa
cttcttttcc cggagaagaa gtatctgagg aataagcatc ggctaactct gtgccagcag
ccgcggtaag acagaggatg caagcgttat ctggaatgat tgggcgtaag gcgtctgtag
gtggctttta gtccgccgtc caatcccagg gctcaacgga aactaccaag ctggagtacg
gtaggggcag agggaatttc cggtggagcg gtgaaatgcg tagagatcgg aaagaacacg
cgaaagcacc ctgctgggcc gacactgaca ctgagagacg aaagctaggg gagcgaatgg
gattagatac cccagtagtc ctagccgtaa acgatggata ctaggcgctg tgcgtatcga
cccgtgcagt gctgtagcta acgcgttaag tatcccgcct ggggagtacg ttcgcaagaa
tgaaactcaa aggaattgac gggggcccgc acaagcggtg gagcatgtgg tttaattcga
tgcaaagcga agaaccttac cagggctccg tgaatcctct tgaaagagag gggtgccttg
aacgcggaca caggtggtgc atggctgtcg tcagctcgtg ccgtaaggtg ttgggttaag
tcccgcaacg agcgcaaccc ttgtttagtt gccgtttgga accctgaaca gaccgccggt
gataagccgg aggaaggtgg gatgacgtca agtcatcatg ccccctatgc cctgggcgac
acacgtgtta caatggccgg gacaaagggt cgcatcccgc cagggtgagc taactccaaa
aacccgtcct aagttcggat tgcaggctgc aactcgcctg catgaagccg gaatcgctag
taatcgccgg tcagccatac ggcggtgaat tcgttcccgg gccttgtaca caccgcccgt
cacactgtgg gagctggcta tgcccgaagt cgttacaagg agggggatgc cgaaggcggg
gctagtgact ggagtgaagt cgtaacaagg tagccgtact ggaaggtgcg gctggatcac
ct
>Phragmites_australis__(Embryophyta) GenBank_locus_tag:X588_r008
gagagttcga tcctggctca ggatgaacgc tggcggcatg cttaacacat gcaagtcgaa
cgggatccag tggcgaacgg gtgagtaacg cgtaagaacc cgcccttggg aggggacaac
aactggaaac ggttgctaat accccgtagg ctgaggaccg cccaaggagg ggctcgcgtc
tgattagcta gttggtgagg caatagctta ccaaggcgat gatcagtagc tggtccgaga
ggatgatcag ccacactggg actgagacac ggcccagact cctacgggag gcagcagtgg
ggaattttcc gcaatgggcg aaagcctgac ggagcaatgc cgcgtggagg gggtcgtcaa
cttcttttct cggagaagaa atatctgagg aataagcatc ggctaactct gtgccagcag
ccgcggtaag acagaggatg caagcgttat ccggaatgat tgggcgtaaa gcgtctgtag
gtggctttta gtccgccgtc aaatcccagg gctcaacgga aactaccaag ctggagtacg
gtaggggcag agggaatttc cggtggagcg gtgaaatgca ttgagatcgg aaagaacacg
cgaaagcact ctgctgggcc gacactgaca ctgagagacg aaagctaggg gagcaaatgg
gattagagac cccagtagtc ctagccgtaa acgatggata ctaggtgctg tgcgactcga
cccgtgcagt gctgtagcta acgcgttaag tatcccgcct ggggagtacg ttcgcaagaa
tgaaactcaa aggaattgac gggggcccgc acaagcggtg gagcatgtgg tttaattcga
tgcaaagcga agaaccttac cagggctccg cgaatcctct tgaaagagag gggtgccctg
aacgcggaca caggtggtgc atggctgtcg tcagctcgtg ccgtaaggtg ttgggttaag
tctcgcaacg agcgcaaccc ttgtttagtt gccgtttgga accctgaaca gaccgccggt
gttaagccgg aggaaggagg gatgaggcca agtcatcatg ccccttatgc cctgggcgac
acacgtgcta caatgggcgg gacaaagggt cgcatctcgc gagggtgagc taactccaaa
aacccgtcct cagttcggat tgcaggctgc aactcgcctg catgaagcag gaatcgctag
taatcgccgg tcagccatac ggcggtgaat ccgttcccgg gccttgtaca caccgcccgt
cacactatag gagctggcca ggtttgaagt cattataagg agggggatgc ctaaggctag
gcttgcgact ggagtgaagt cgtaacaagg tagccgtact ggaaggtgcg gctggatcac
ct
>Orthotrichum_rogeri__(Embryophyta) GenBank_locus_tag:GU14_r001
gagagtttga tcctggctca ggatgaacgc tggcggcatg cttaacacat gcaagtcgga
cgggattcag tggcggacgg gtgagtaacg cgtaagaacc tgcccttggg aggggacaac
agctggaaac ggttgctaat accccataag ctgaggacca cctaaggagg ggcttgcgtc
tgattagcta gttggtgagg caatggctta ccaaggcgac gatcagtagc tggtctgaga
ggatgatcag ccacactggg actgagacac ggcccagact cctacgggag gcagcagtgg
ggaattttcc gcaatgggcg aaagcctgac ggagcaatgc cgcgtggagg gggtcgtaaa
ctccttttct cagagaagaa gtatctgagg aataagcatc ggctaactct gtgccagcag
ccgcggtaag acagaggatg caagcgttat ccggaatgat tgggcgtaaa gcgtctgtag
gtggctttta gtctgccgtc aaatcccagg gctcaacgga aactaccaag ctggagtacg
gtaggggcag agggaatttc cggtggagcg gtgaaatgcg tagagatcgg aaagaacacg
cgaaggcact ctgctgggcc gacactgaca ctgagagacg aaagctaggg gagcaaatgg
gattagatac cccagtagtc ctagccgtaa acgatggata ctaagcgctg tgcgtatcga
cccgtgcagt gctgtagcta acgcgttaag tatcccgcct ggggagtacg ttcgcaagaa
tgaaactcaa aggaattgac gggggcccgc acaagcggtg gagcatgtgg tttaattcga
tgcaacgcga agaaccttac cagggctccg tgaatccttt tgagagaaag gagtgccttg
aacgcggaca caggtggtgc atggctgtcg tcagctcgtg ccgtaaggtg ttgggttaag
tcccgcaacg agcgcaaccc ttgtttagtt gccgtttgga accctaaaca gactgccggt
gataagccgg aggaaggtgg gatgacgtca agtcagcatg ccccttacgc cctgggcgac
acacgtgcta caatggccgg gacaaagggt tgcaccccgc gagggcaagc taacctcaaa
aacccggcct cagttcggat tgcaggctgc aactcgcctg catgaagccg gaatcgctag
taatcgccgg tcagccatac ggcggtgaat ccgttcccgg gccttgtaca caccgcccgt
cacactatgg gagctggcca tgcccgaagt cgttataagg agggggatgc cgaaggcagg
gctagtgact ggagtgaagt cgtaacaagg tagccgtact ggaaggtgcg gctggatcac
ct
>Lindenbergia_philippensis__(Embryophyta) GenBank_locus_tag:W829_r001
gagagttcga tcctggctca ggatgaacgc tggcggcatg cttaacacat gcaagtcgga
cgggatccag tggcggacgg gtgagtaacg cgtaagaacc tgcccttggg aggggacaac
ggctggaaac ggctgctaat accccgtagg ctgaggaccg cccgaggagg ggcttgcgtc
tgattagcta gttggtgagg caatagctta ccaaggcgat gatcagtagc tggtccgaga
ggatgatcag ccacactggg actgagacac ggcccagact cctacgggag gcagcagtgg
ggaattttcc gcaatgggcg aaagcctgac ggagcaatgc cgcgtggagg gggtcgtgaa
cttcttttcc cggagaagaa gtatctgggg aataagcatc ggctaactct gtgccagcag
ccgcggtaag acagaggatg caagcgttat ccggaatgat tgggcgtaaa gcgtctgtag
gtggctttta gtccgccgtc aaatcccagg gctcaacgga aactaccaag ctggagtacg
gtaggggcag agggaatttc cggtggagcg gtgaaatgcg tagagatcgg aaagaacacg
cgaaagcact ctgctgggcc gacactgaca ctgagagacg aaagctaggg gagcgaatgg
gattagatac cccagtagtc ctagccgtaa acgatggata ctaggcgctg tgcgtatcga
cccgtgcagt gctgtagcta acgcgttaag tatcccgcct ggggagtacg ttcgcaagaa
tgaaactcaa aggaattgac gggggcccgc acaagcggtg gagcatgtgg tttaattcga
tgcaaagcga agaaccttac cagggctccg cgaatcctct tgaaagagag gggtgccttg
aacgcggaca caggtggtgc atggctgtcg tcagctcgtg ccgtaaggtg ttgggttaag
tcccgcaacg agcgcaaccc ttgtttagtt gccatttgga accctgaaca gactgccggt
gataagccgg aggaaggtgg gatgacgtca agtcatcatg ccccttatgc cctgggcgac
acacgtgcta caatggccgg gacaaagggt cgcatcccgc gagggtgagc taaccccaaa
aacccgtcct cagttcggat tgcaggctgc aactcgcctg catgaagccg gaatcgctag
taatcgccgg tcagccatac ggcggtgaat tcgttcccgg gccttgtaca caccgcccgt
cacactatgg gagctggcca tgcccgaagt cgttacaagg agggggatgc cgaaggcagg
gctagtgact ggagtgaagt cgtaacaagg tagccgtact ggaaggtgcg gctggatcac
ct
>Asterionella_formosa__(SAR) GenBank_locus_tag:EX63_r006
gagagtttga tcctggctca ggatgaacgc tggcggtatg ccttatacat gcaagtcgta
cgggatcaag tggcggacgg gtgagtaaca cgtaagaatt tgcctttagg aggggataac
aactggaaac ggttgctaat accccatatg ctttcgaccg cctaaagaga agcttgcggc
tgattagctt gttggtgagg taatggctca ccaaggcgac gatcagtatc tggtttgaga
ggacgatcag acacactgga actgagacac ggtccagact cctacgggag gcagcagtag
ggaattttcc gcaatgggcg aaagcctgac ggagcaatac cgcgtgaggg gggttgtaaa
cctctttttt cagggaggaa ctacctgaag aataagcatc ggctaactcc gtgccagcag
ccgcggtaag acggaggatg caagtgttat ccggaatcac tgggcgtaaa gcgtctgtag
gtggtttaaa gtcaactgtt aaatcttgag gcttaaccga aactattaga ctagagtata
gtaggggtaa agggaatttc cagtggagcg gtgaaatgcg tagatattgg aaagaacacg
cgaaggcact ttactgggct attactgaca ctcagagacg aaagctaggg tagcaaatgg
gattagatac cccagtagtc ctagctgtaa accatggata ctagatgttg aacagatcga
cctgcgcagt atcaaagcta acgcgttaag tatcccgcct gggaagtatg ctcgcaaggg
tgaaactcaa aggaattgac gggggcccgc acaagcggtg gagcatgtgg tttaattcga
tgcaacgcga agaaccttac cagggttata cgaatttctt tgaaagaaga aagtgccttg
aacgtataca caggtggtgc atggctgtcg tcagctcgtg tcgtgagatg ttgggttaag
tcccgcaacg agcgcaaccc ttttttagtt gcc-tttgga actctaaaaa gactgccggt
tataaaccgg aggaaggcgg gatgacgtca agtcagcatg ccccttacac cctgggctac
acacgtgcta caatgggcga gacaatgaga tgcaacctgc gaaggctagc taatctat-a
aactcgttct aagttcggat tgcaggctgc aactcgcctg catgaagttg gaatcgctag
taatcgctgg tcagctatac agcggtgaat ccgttcccgg gccttgtaca caccgcccgt
cacaccatgg aagctggtta tgcccgaagt cgttatttgg gggaggacgc ctaaggtaga
attagtgact ggggtgaagt cgtaacaagg taaccgtact ggaaggtgcg gttggatcac
ct
>Ptilidium_pulcherrimum__(Embryophyta) GenBank_locus_tag:PtpuC_r001
gagagtttga tcctggctca ggatgaacgc tggcggcatg cttaacacat gcaagtcgta
cgggatccag tggcggacgg gtgagtaacg cgtaagaacc tgcccttagg aggggacaac
agctggaaac ggttgctaat accccatagg ctgaggaccg cccgaggagg gtcttgcgtc
tgattagcta gttggtgagg taatggctca ccaaggcgac gatcagtagc tggtctgaga
ggatgatcag ccacactggg actgagacac ggcccagact cttacgggag gcagcagtgg
ggaattttcc gcaatgggcg aaagcctgac ggagcaatgc cgcgtggagg gggtcgtaaa
ctccttttct cagagaagat gtatctgagg aataagcatc ggctaactct gtgccagcag
ccgcggtaag acagaggatg caagcgttat ccggaatgat tgggcgtaaa gcgtctgtag
gtggcttcta gtccgccgtc aaatcccagg gctcaacgga aactaccaag ctggagtacg
gtaggggcag agggaatttc cggtggagcg gtgaaatgcg tagagatcgg aaagaacacg
cgaaagcact ctgctgggcc gacactgaca ctgagagacg aaagctaggg gagcaaatgg
gattagatac cccagtagtc ctagctgtaa acgatggata ctaagcgctg tgcgtatcga
cccgtgcagt gctgtagcta acgcgttaag tatcccgcct ggggagtacg ttcgcaagaa
tgaaactcaa aggaattgac gggggcccgc acaagcggtg gagcatgtgg tttaattcga
tgcaacgcga agaaccttac cagggctccg cgaatctttt tgaaagggaa gagtgcctcg
aacgcggaca caggtggtgc atggctgtcg tcagctcgtg ccgtaaggtg ttgggttaag
tcccgcaacg agcgcaaccc ttgtctagtt gccgttcgga accctaaaca gactgccggt
gataagccgg aggaaggtgg gatgacgtca agtcagcatg ccccttacgc cctgggcgac
acacgtgcta caatggccgg gacaaagggt cgtacctcgc gagggagagc taaccccaaa
aacccgtcct cagttcggat tgcaggctgc aactcgcctg catgaagccg gaatcgctag
taatcgccgg tcagccatac ggcggtgaat ccgttcccgg gccttgtaca caccgcccgt
cacactatgg gagctggtca tgcccgaagt cgttacaagg agaggggtgc cgaaggcagg
gctagtgact ggagtgaagt cgtaacaagg tagccgtact ggaaggtgcg gctggatcac
ct
>Lonicera_japonica__(Embryophyta) GenBank_locus_tag:YB93_gr008
gagagttcga tcctggctca ggatgaacgc tggcggcatg cttaacacat gcaagtcgga
cgggatccag tggcggacgg gtgagtaacg cgtaagaacc tgcccttggg aggggacaac
agctggaaac ggctgctaat accccgtagg ctgaggaccg cccgaggagg ggctcgcgtc
tgattagcta gttggtgagg caatagctta ccaaggcgat gatcagtagc tggtccgaga
ggatgatcag ccacactggg actgagacac ggcccagact cctacgggag gcagcagtgg
ggaattttcc gcaatgggcg aaagcctgac ggagcaatgc cgcgtggagg gggtcgtgaa
cttcttttcc cggagaagaa gtatctgggg aataagcatc ggctaactct gtgccagcag
ccgcggtaag acagaggatg caagcgttat ccggaatgat tgggcgtaaa gcgtctgtag
gtggctttta gtccgccgtc aaatcccagg gctcaacgga aactaccaag ctggagtacg
gtaggggcag agggaatttc cggtggagca gtgaaatgcg tagagatcgg aaagaacacg
cgaaagcact ctgctgggcc gacactgaca ctgagagacg aaagctaggg gagcgaatgg
gattagatac cccagtagtc ctagccgtaa acgatggata ctaggcgctg cgcgtatcga
cccgtgcagt gctgtagcta acgcgttaag tatcccgcct ggggagtacg ttcgcaagaa
tgaaactcaa aggaattgac gggggcccgc acaagcggtg gagcatgtgg tttaattcga
tgcaaagcga agaaccttac cagggctccg cgaatcctct tgaaagagag gggtgccttg
aacgcggaca caggtggtgc atggctgtcg tcagctcgtg ccgtaaggtg ttgggttaag
tcccgcaacg agcgcaaccc ttgtttagtt gccgtttgga accctgaaca gactgctggt
gataagccgg aggaaggtgg gatgacgtca agtcatcatg ccccttaagc cctgggcgac
acacgtgcta caatggccgg gacaaagggt cgcatcccgc gagggtgagc taactccaaa
aacccgtcct cagttcggat tgcaggctgc aactcgcctg catgaagccg gaatcgctag
taatcgccgg tcagccatac ggcggtgaat tcgttcccgg gccttgtaca caccgcccgt
cacactatgg gagctggcca tgcccgaagt ccttacaagg agggggatgc cgaagtcagg
gctagtgact ggagtgaagt cgtaacaagg tagccgtact ggaaggtgcg gctggatcac
ct
>Tetraphis_pellucida__(Embryophyta) GenBank_locus_tag:GU14_pr008
gagagtttga tcctggctca ggatgaacgc tggcggcatg cctaacacat gcaagtcgga
cggaattcag tggcggacgg gtgagtaacg cgtaagaacc tgcccttggg aggggacaac
agctggaaac ggttgctaat accccatagg ctgaggaccg cccaaggagg ggcttgcgtc
tgattagcta gttggtgggg caatggctta ccaaggcgac gatcagtagc tggtctgaga
ggatgatcag ccacactggg actgagacac ggcccagact cctacgggag gcagcagtgg
ggaattttcc gcaatgggcg aaagcctgac ggagcaatgc cgcgtggagg gggtcgtaaa
ctccttttct cggagaagaa gtatctgagg aataagcatc ggctaactct gtgccagcag
ccgcggtaag acagaggatg caagcgttat ccggaatgat tgggcgtaaa gcgtctgtag
gtggctttta gtccgccgtc aaatcccagg gctcaacgga aactaccaag ctggagtacg
gtaggggcag agggaatttc cggtggagcg gtgaaatgcg tagagatcgg aaagaacacg
cgaaagcact ctgctgggcc gacactgaca ctgagagacg aaagctaggg gagcgaatgg
gattagatac cccagtagtc ctagccgtaa acgatggata ctaagcgctg tgcgtatcga
cccgtgcagt gctgtagcta acgcattaag tatcccgcct ggggagtacg ttcgcaagaa
tgaaactcaa aggaattgac gggggcccgc acaagcggtg gagcatgtgg tttaattcga
tgcaacgcga agaaccttac cagggctccg tgaatccttt tgaaagagag gagtgccttg
aacacggaca caggtggtgc atggctgtcg tcagctcgtg ccgtaaggtg ttgggttaag
tcccgcaacg agcgcaaccc ttgtttagtt gccgtttgga accctaaaca gactgccggt
gataagccgg aggaaggtgg gatgacgtca agtcagcatg ccccttacgc cctgggcgac
acacgtgcta caatggccgg gacaaagggt cgcaccccgc gagggcaagc taacctcaaa
aacccggcct cagttcggat tgcaggctgc aactcgcctg catgaagccg gaatcgctag
taatcgccgg tcagccatac ggcggtgaat ccgttcccgg gccttgtaca caccgcccgt
cacactatgg gagctggcca tgcccgaagt cgttacaagg agggggatgc cgaaggcagg
gctagtgact ggagtgaagt cgtaacaagg tagccgtact ggaaggtgcg gctggatcac
ct
>Glycine_soja__(Embryophyta) GenBank_locus_tag:W848_r001
gagagttcga tcctggctca ggatgaacgc tggcggcatg ccttacacat gcaagtcgga
cgggatccag tggcggacgg gtgagtaacg cgtaagaacc tacccttggg aggggacaac
agctggaaac ggctgctaat accccgtagg ctgaggaccg cccgaggagg ggctcgcgtc
tgattagcta gttggtgagg caatagctta ccaaggcgat gatcagtagc tggtccgaga
ggatgatcag ccacactggg actgagacac ggcccagact cctacgggag gcagcagtgg
ggaattttcc gcaatgggcg aaagcctgac ggagcaatgc cgcgtgaagg gggtcatgaa
cttcttttcc cggagaagaa gtatccgggg aataagcatc ggctaactct gtgccagcag
ccgcggtaag acagaggatg caagcgttat ccggaatgat tgggcgtaaa gcgtctgtag
gtggctttta gttcgccgtc aaatcccagg gctcaacgga aactaccaag ctggagtacg
gtaggggcag agggaatttc cggtggagcg gtgaaatgcg tagagatcgg aaagaacacg
cgaaagcact ctgctgggcc gacactgaca ctgagagacg aaagctaggg gagcgaatgg
gattagatac cccagtagtc ctagccgtaa acgatggata ctaggcgctg tgcgtatcga
cccgtgcaat gctgtagcta acgcgttaag tatcccgcct ggggagtacg ttcgcaagaa
tgaaactcaa aggaattgac gggggcccgc acaagcggtg gagcatgtgg tttaattcga
tgcaaagcga agaaccttac cagggctccg cgaatcctct tgaaagagag gggtgccttg
aacgcggaca caggtggtgc atggctgtcg tcagctcgtg ccgtaaggtg ttgggttaag
tcccgcaacg agcgcaaccc ttgtttagtt gccgtttgga accctgagca gactgccggt
gataagccgg aggaaggtgg gatgacgtca agtcatcatg ccccttatgc cctgggcgac
acacgtgcta caatggacgg gacaaaggat cgcatcccgc gagggtgagc taactccaaa
aacccgtcct cagttcggat tgtaggctgc aactcgcctg catgaagccg gaatcgctag
taatcgccgg tcagccatac ggcggtgaat tcgttcccgg gccttgtaca caccgcccgt
cacactatgg gagctggcca tgcccgaagt cgttacaagg agggggatgc cgaaggcagg
gctagtgact ggagtgaagt cgtaacaagg tagccgtact ggaaggtgcg gctggatcac
ct
>Iodes_cirrhosa__(Embryophyta) GenBank_locus_tag:CVD66_pgr008
gagagttcga tcctggctca ggatgaacgc tggcggcatg cttaacacat gcaagtcgga
cgggatccag tggcggacgg gtgagtaacg cgtaagaacc tgcccttggg aggggacaac
agctggaaac ggctgctaat accccgtagg ctgaggaccg cccgaggagg ggctcgcgtc
tgattagcta gttggtgagg caatagctta ccaaggcgat gatcagtagc tggtccgaga
ggatgatcag ccacactggg actgagacac ggcccagact cctacgggag gcagcagtgg
ggaattttcc gcaatgggcg aaagcctgac ggagcaatgc cgcgtggagg gggtcatgaa
cttcttttcc cggagaagaa gtatctgggg aataagcatc ggctaactct gtgccagcag
ccgcggtaat acagaggatg caagcgttat ccggaatgat tgggcgtaaa gcgtctgtag
gtggctttga gtccgccgtc aaatcccaag gctcaacgga aactgctaag ctggagtacg
gtaggggcag agggaatttc cggtggagcg gtgaaatgcg tagagatcgg aaagaacacg
cgaaagcact ctgctgggcc gacactgaca ctgagagacg aaagctaggg gagcgaatgg
gattagatac cccagtagtc ctagccgtaa acgatggata ctaggcgctg tgcgtatcga
cccgtgcagt gctgtagcta acgcgttaag tatcccgcct ggggagtacg ttcgcaagaa
tgaaactcaa aggaattgac gggggcccgc acaagcggtg gagcatgtgg tttaattcga
tgcaaagcga agaaccttac cagggctccg cgaatcctct tgaaagagag gggtgccttg
aacgcggaca caggtggtgc atggctgtcg tcagctcgtg ccgtaaggtg ttgggttaag
tcccgcaacg agcgcaaccc ttgtttagtt gccgtttgga accctgaaca gactgccggt
gataagccgg aggaaggtgg gatgacgtca agtcatcatg ccccttatgc cctgggcgac
acacgtgcta caatggccgg gacaaagggt cgcatcccgc gagggtgagc taacctcaaa
aacccgtcct cagttcggat tgcaggctgc aactcgcctg catgaagccg gaatcgctag
taatcgccgg tcagccatac ggcggtgaat tcgttcccgg gccttgtaca caccgcccgt
cacactatgg gagctggcca tgcccgaagt cgttacaagg agggggatgc cgaaggcagg
gctagtgact ggagtgaagt cgtaacaagg tagccgtact ggaaggtgcg gctggatcac
ct
>Vitis_rotundifolia__(Embryophyta) GenBank_locus_tag:CP92_r008
gagagttcga tcctggctca ggatgaacgc tggcggcatg cttaacacat gcaagtcgga
cgggatccag tggcggacgg gtgagtaacg cgtaagaacc tgcccttggg aggggacaac
agctggaaac ggctgctaat accccgtagg ctgaggaccg cccgaggagg ggctcgcgtc
tgattagcta gttggtgagg caatagctta ccaaggcgat gatcagtagc tggtccgaga
ggatgatcag ccacactggg actgagacac ggcccagact cctacgggag gcagcagtgg
ggaattttcc gcaatgggcg aaagcctgac ggagcaatgc cgcgtggagg gggtcgtgaa
cttcttttcc cggagaagaa gtatctgggg aataagcatc ggctaactct gtgccagcag
ccgcggtaat acagaggatg caagcgttat ccggaatgat tgggcgtaaa gcgtctgtag
gtggctttta gtccgccgtc aaatcccagg gctcaacgga aactaccaag ctggagtacg
gtaggggcag agggaatttc cggtggagcg gtgaaatgcg tagagatcgg aaagaacacg
cgaaagcact ctgctgggcc gacactgaca ctgagagacg aaagctaggg gagcgaatgg
gattagatac cccagtagtc ctagccgtaa acgatggata ctaggcgctg tgcgtatcga
cccgtgcagt gctgtagcta acgcgttaag tatcccgcct ggggagtacg ttcgcaagaa
tgaaactcaa aggaattgac gggggcccgc acaagcggtg gagcatgtgg tttaattcga
tgcaaagcga agaaccttac cagggatccg cgaatcctct tgaaagagag gggtgccttg
aacgcggaca caggtggtgc atggctgtcg tcagctcgtg ccgtaaggtg ttgggttaag
tcccgcaacg agcgcaaccc ttgtttagtt gccgtttgga accctgagca gactgccggt
gataagccgg aggaaggtgg gatgacgtca agtcatcatg ccccttatgc cctgggcgac
acacgtgcta caatggccgg gacaaagggt cgcatcccgc gagggtgagc taactccaaa
aacccgtcct cagttcggat tgcaggctgc aactcgcctg catgaagccg gaatcgctag
taatcgccgg tcagccatac ggcggtgaat tcgttcccgg gccttgtaca caccgcccgt
cacactatgg gagctggcca tgcccgaagt cgttacaagg agggggatgc cgaaggcagg
gctagtgact ggagtgaagt cgtaacaagg tagccgtact ggaaggtgcg gctggatcac
ct
>Chloranthus_japonicus__(Embryophyta) GenBank_locus_tag:UO32_r008
gagagttcga tcctggctca ggatgaacgc tggcggcatg cttaacacat gcaagtcgga
cgggatccag tggcggacgg gtgagtaacg cgtaagaacc tgcccttggg aggggacaac
aactggaaac ggctgctaat accccgtagg ctgaggaccg cccgaggagg ggctcgcgtc
tgattagcta gttggtgagg caatagctta ccaaggcgat gatcagtagc tggtccgaga
ggatgatcag ccacactggg actgagacac ggcccagact cctacgggag gcagcagtgg
ggaattttcc gcaatgggcg aaagcctgac ggagcaatgc cgcgtggagg gggtcgtgaa
cttcttttcc cggagaagaa gtatccgagg aataagcatc ggctaactct gtgccagcag
ccgcggtaag acagaggatg caagcgttat ccggaatgat tgggcgtaaa gcgtctgtag
gtggctttta gtccgccgtc aaatcccagg gctcaacgga aactaccaag ctggagtacg
gtaggggcag agggaatttc cggtggagcg gtgaaatgcg tagagatcgg aaagaacacg
cgaaagcact ctgctgggcc gacactgaca ctgagagacg aaagctaggg gagcgaatgg
gattagatac cccagtagtc ccagccgtaa acgatggata ctaggcgctg tgcgtatcga
cccgtgcagt gctgtagcta acgcgttaag tatcccgcct ggggagtacg ttcgcaagaa
tgaaactcaa aggaattgac gggggcccgc acaagcggtg gagcatgtgg tttaattcga
tgcaaagcga agaaccttac cagggctccg tgaatcctcc c-aaagagag gggtgccttg
aacgcggaca caggtggtgc atggctgtcg tcagctcgtg ccgtaaggtg ttgggttaag
tcccgcaacg agcgcaaccc ttgtttagtt gccgtttgga accctgaaca gactgccggt
gataagccgg aggaaggtgg gatgacgtca agtcatcatg ccccttatgc cctgggcgac
acacgtgcta caatggccgg gacaaagggt cgcatcccgc gagggtgagc taactccaaa
aacccgtcct cagttcggat tgcaggctgc aactcgcctg catgaagccg gaatcgctag
taatcgccgg tcagccatac ggcggtgaat ccgttcccgg gccttgtaca caccgcccgt
cacactatgg gagctggcca tgcccgaagt cgttacaagg agggggatgc cgaaggcggg
gctagtgact ggagtgaagt cgtaacaagg tagccgtact ggaaggtgcg gctggatcac
ct
>Cerataulina_daemon__(SAR) GenBank_locus_tag:NX43_r006
gagagtttga tcctggctca ggatgaacgc tggcggtatg cctaatacat gcaagtcgta
cggaatttag tggcggacgg gtgagtaacg cgtgagaatt tacctttagg aggggataac
agctggaaac ggttgctaat accccatatg ctttcgactg cctgaagaga agctcgcgtc
tgattagctt gttggtgggg taatggccta ccaaggcgac gatcagtatc tggtttgaga
ggacgatcag acacactgga actgagacac ggtccagact cctacgggag gcagcagtag
ggaattttcc gcaatgggcg aaagcctgac ggagcaatac cgcgtgaggg gggttgtaaa
cctctttttt cagggaggaa -tacctgaag aataagcatc ggctaactcc gtgccagcag
ccgcggtaag acggaggatg caagtgttat ccggaatcac tgggcgtaaa gcgtctgtag
gtggttaaaa gtcaactgtt aaatcttgaa gctcaaccga aactgtttga ctagagtata
gtaggggtaa agggaatttc cagtggagcg gtgaaatgcg tagatattgg aaagaacacg
cgaaggcact ttactgggct attactgaca ctcagagacg aaagctaggg tagcaaatgg
gattagatac cccagtagtc ctagccgtaa acaatggata ctagatgttg aacagatcga
cctgtgcagt attaaagcta acgcgttaag tatcccgcct gggaagtatg ctcgcaagag
tgaaactcaa aggaattgac gggggcccgc acaagcggtg gagcatgtgg tttaattcga
tgcaacgcga agaaccttac cagggttata cgaatttttg tgaaagcaaa aagtgccgtg
aacgtataca caggtggtgc atggctgtcg tcagctcgtg tcgtgagatg ttgggttaag
tcccgcaacg agcgcaaccc ttttttagtt gcc-t-tgga actctagaaa gactgccggt
tataaaccgg aggaaggcgg gatgacgtca agtcagcatg ccccttacac cctgggctac
acacgtgcta cattgggcga gacaatgaga tgcagtctgc gaagattagc taatctat-a
aactcgttct aagttcggat tgtaggctgc aactcgccta catgaaggtg gaatcgctag
taatcgctgg tcagctatac agcggtgaat tcgttcccgg gccttgtaca caccgcccgt
cacaccatgg aagctggtta tgcccgaagt cgttatttgg aggaggtcgc ctaaggtaga
attagtgact ggggtgaagt cgtaacaagg taaccgtact ggaaggtgcg gttggatcac
ct
>Illicium_anisatum__(Embryophyta) GenBank_locus_tag:CCN98_pgr008
gagagttcga tcctggctca ggatgaacgc tggcggcatg cttaacacat gcaagtcgga
cgggatccag tggcggacgg gtgagtaacg cgtaagaacc tgcccttggg aggggacaac
aactggaaac ggctgctaat accccgtagg ctgagaaccg cccgaggagg ggctcgcgtc
tgattagcta gttggtgagg caatagctta ccaaggcgat gatcagtagc tggtccgaga
ggatgatcag ccacactggg actgagacac ggcccagact cctacgggag gcagcagtgg
ggaattttcc gcaatgggcg aaagcctgac ggagcaatgc cgcgtggagg gggtcatgaa
cttcttttcc cggagaagaa gtatctgagg aataagcatc ggctaactct gtgccagcag
ccgcggtaag acagaggatg caagcgttat ccggaatgat tgggcgtaaa gcgtctgtag
gtggctttta gtccgccgtc aaatcccagg gctcaacgga aactaccaag ctggagtacg
gtaggggcag agggaatttc cggtggagcg gtgaaatgcg tagagatcgg aaagaacacg
cgaaagcact ctgctgggcc gacactgaca ctgagagacg aaagctaggg gagcgaatgg
gattagatac cccagtagtc ccagccgtaa acgatggata ctaggcgctg tgcgtatcga
cccgtgcagt gctgtagcta acgcgttaag tatcccgcct ggggagtacg ttcgcaagaa
tgaaactcaa aggaattgac gggggcccgc acaagcggtg gagcatgtgg tttaattcga
tgcaaagcga agaaccttac cagggctccg tgaatcctct tgaaagagag gggtgccttg
aacgcggaca caggtggtgc atggctgtcg tcagctcgtg ccgtaaggtg ttgggttaag
tcccgcaacg agcgcaaccc ttgtttagtt gccgtgtgga accctgaaca gactgccggt
gataagccgg aggaaggtgg gatgacgtca agtcatcatg ccccttatgc cctgggcgac
acacgtgcta caatggccgg gacaaagggt cgcaccccgc gagggtgagc taactccaaa
aacccgtcct cagttcggat tgcaggctgc aactcgcctg catgaagccg gaatcgctag
taatcgccgg tcagccatac ggcggtgaat tcgttcccgg gccttgtaca caccgcccgt
cacactatgg gagctggcca tgcccgaagt cgttacaagg agggggatgc cgaaggcggg
gctagtgact ggagtgaagt cgtaacaagg tagccgtact ggaaggtgcg gctggatcac
ct
>Osmundastrum_cinnamomeum__(Embryophyta) GenBank_locus_tag:FL40_r008
gagagtttga tcctggctca ggatgaacgc tggcggcatg cttaacacat gcaagtcgga
cgggatccag tggcggacgg gtgagtaacg cgtaagaacc tgcccttggg aggggacaac
agctggaaac ggctgctaat accccatagg ctgaggaccg cccaaggagg ggcttgcgtc
tgattagcta gttggtgagg caatggctta ccaaggcgac gatcagtagc tggtctgaga
ggatgatcag ccacactggg actgagacac ggcccagact cctacgggag gcagcagtgg
ggaatcttcc gcaatgggcg aaagcctgac ggagcaatgc cgcgtggagg gggtcgtaaa
ctccttttct cggagaagaa gtatctgagg aataagcatc ggctaactct gtgccagcag
ccgcggtaag acagaggatg cgagcgttat ccggaatgat tgggcgtaaa gcgtctgtag
gtggcttcta gtctgctgtc aaatcccagg gctcaacgga aactatcgag ctggagtacg
gtaggggcag agggaatttc cggtggagcg gtgaaatgcg tagagatcgg aaagaacacg
cgaaggcact ctgctgggcc gacactgaca ctgagagacg aaagctaggg gagcgaatgg
gattagatac cccagtagtc ctagccgtaa acgatggata ctaagcgctg tgcgtatcga
cccgtgcagt gctgtagcta acgcgttaag tatcccgcct ggggagtacg ttcgcaagaa
tgaaactcaa aggaattgac gggggcccgc acaagcggtg gagcatgtgg tttaattcga
tgcaacgcga agaaccttac cagggctccg cgaatccttt tgaaagagag gagtgccttg
aacgcggaca caggtggtgc atggctgtcg tcagctcgtg ccgtaaggtg ttgggttaag
tcccgcaacg agcgcaaccc ttgtttagtt gccgtttgga accctaaaca gactgccggt
gataagccgg aggaaggtgg gatgacgtca agtcagcatg ccccttacgc cctgggcgac
acacgtgcta caatggccgg gacaaagggt cgcaccccgc gagggcaagc taacctcaaa
aacccggcct cagttcggat tgcaggctgc aactcgcctg catgaagccg gaatcgctag
taatcgccgg tcagccatac ggcggtgaat ccgttcccgg gccttgtaca caccgcccgt
cacactatgg gagctggcca tgcccggagt cgttacaggg agggggatgc cgaaggcagg
gctagtgact ggagtgaagt cgtaacaagg tagccgtact ggaaggtgcg gctggatcac
ct
>Synura_uvella__(SAR) GenBank_locus_tag:EJ529_pgr004
aagagtttga tcctagctca ggatgaacgc ttgcggtatg cttaacacat gcaagtcgta
cggaatttag tggcgaacgg gtgagtaacg cgtgagaatt tgcctttagg aagagataac
atctagaaat agatgctaaa actctatatg ccctccgttg cctaaagaga agctcgcgtc
tgattagcta gttggtaggg taaaggccta ccaaggcgac gatcagtagc tggtctgaga
ggacgatcag ccacactgga actgagacac ggtccagact cctacgggag gcagcagtga
ggaattttct gcaatgggcg aaagcctgac agagcaatac cgcgtgaagg gggttgtaaa
cttcttttct caaggaggaa gtacttgagg aataagcatc ggctaaccct gtgccagcag
ccgcggtaat acaggggatg caagtgttat ccggaattat tgggcgtaaa gcgtctgcag
gtggataata gtcttttgtt aaattttcgg gcttaacaga aactatttat cttgagtatg
gtagaggtag agggaatttc cagtggagcg gtgaaatgcg tagatattgg aaagaacacg
cgaaggcact ctactgggcc attactgaca ctcagagacg aaagctaggg gagcaaacgg
gattagatac cccggtagtc ctagctgtaa acgatggata ctagatgttg tgtatctttg
aatatgcagt gtcgtagcta acgcgttaag tatcccgcct gggaagtatg ctcgcaagag
tgaaactcaa aggaattgac gggggcccgc acaagcggtg gagcatgtgg tttaattcga
tgcaacacga agaaccttac caggactaag agaagttttc cgaaaagaga atgtgctacg
gcctcttaca caggtggtgc atggctgtcg tcagctcgtg tcgtgagatg ttgggttaag
tcccgcaacg agcgcaaccc ttttctagtt ggcttttagc accctagaaa gactgccgat
tataaatcgg aggaaggtgg gatgacgtca agtcatcatg ccccttacgt cctgggctac
acacgtgcta caatgggtat gacaaaaagt tgcaatttgc gaaaataagc taatctcg-a
aacataccct tagttcagat tgtaggctgc aactcgccta catgaaggtg gaatcgctag
taatcgcagg tcagctatac tgcggtgaat ccgttcccgg gccttgtaca caccgcccgt
cacaccatgg aagctggtta tacccgaagc tattattcgg agggaaatat cgaaggtaga
attggtgact ggggtgaagt cgtaacaagg tagccgtact ggaaggtgcg gctggattac
ct
>Sedum_sarmentosum__(Embryophyta) GenBank_locus_tag:Y754_r008
gagagttcga tcctggctca ggatgaacgc tggcggcatg cttaacacat gcaagtcgga
cgggatccag tggcggacgg gtgagtaacg cgtaagaacc tgcccttggg aggggacaac
agctggaaac ggctgctaat accccgtagg ctgaggaccg cccgaggagg ggctcgcgtc
tgattagcta gttggtgggg caatagctta ccaaggcgat gatcagtagc tggtccgaga
ggatgatcag ccacactggg actgagacac ggcccagact cctacgggag gcagcagtgg
ggaattttcc gcaatgggcg aaagcctgac ggagcaatgc cgcgtggagg gggtcatgaa
cttcttttcc cggagaagaa gtatctgggg aataagcatc ggctaactct gtgccagcag
ccgcggtaat acagaggatg caagcgttat ccggaatgat tgggcgtaaa gcgtctgtag
gtggctttta gtccgccgtc aaatcccagg gctcaacgga aactaccaag ctggagtacg
gtaggggcag agggaatttc cggtggagcg gtgaaatgcg tagagatcgg aaagaacacg
cgaaagcact ctgctgggcc gacactgaca ctgagagacg aaagctaggg gagcgaatgg
gattagatac cccagtagtc ctagctgtaa acgatggata ctaggcgctg tgcgtatcga
cccgtgcagt gctgtagcta acgcgttaag tatcccgcct ggggagtacg ttcgcaagaa
tgaaactcaa aggaattgac gggggcccgc acaagcggtg gagcatgtgg tttaattcga
tgcaaagcga agaaccttac cagggctccg cgaatcctct tgaaagagag gggtgccttg
aacgcggaca caggtggtgc atggctgtcg tcagctcgtg ccgtaaggtg ttgggttaag
tcccgcaacg agcgcaaccc ttgtttagtt gccgtttgga accctgaaca gactgccggt
gataagccgg aggaaggtgg gatgacgtca agtcatcatg ccccttatgc cctgggcgac
acacgtgcta caatggccgg gacaaagggc cgcatcccgc gagggtgagc taaccccaaa
aacccgtcct cagttcggat tgcaggctgc aactcgcctg catgaagccg gaatcgctag
taatcgccgg tcagccatac ggcggtgaat tcgttcccgg gccttgtaca caccgcccgt
cacactatgg gagctggcca tgcccgaagt cgttacaagg agggggatgc cgaaggcagg
gctagtgact ggagtgaagt cgtaacaagg tagccgtact ggaaggtgcg gctggatcac
ct
>Schizaea_elegans__(Embryophyta) GenBank_locus_tag:CNY19_pgr005
gagagtttga tcctggctca gaatgaacgc tggcggtatg cctaacacat gcaagtcgga
cgggatccag tggcggacgg gtgagtaacg cgtgagaacc tatccctggg aggggacaac
gactagaaat ggttgctaat accccatagg ctgaggaccg cccaaggagg ggcttgcgtc
tgattagcta gttggtgagg caaaggctta ccgaggcaac gatcagtagt tggtctgaga
ggatgatcag ccacactggg actgagacac ggcccagact tctacgggag gcagcagtgg
ggaatcttcc gcaatgggcg aaagcctgac ggagcgatgc cgcgtggaga gggtcgtaaa
ctccttttct cagggaagaa ttatctgagg aataagcatc ggctaactct gtgccagcag
ccgcggtaag acaggggatg caagtgttat ccggaatgat tgggcgtaaa gcgtctgtag
gtggttctta gtcctccgtt aaatgccggg gcttaacgga aactatcgaa ctagagtgcg
gtaggggcag agggaatttc cggtggagcg gtgaaatgtg tagagatcgg aaagaacacg
cgaaggcact ccgctgggcc gatactgaca ctgagagacg aaagctaggg gagcaaatgg
gattagatac cccagtagtc ctagctgtga acgatggata ctaagcgttg cgcgtatcga
cccgtgcagt gctatagcta acgcgttaag tatcccgcct ggggagtacg tccgcaagaa
tgaaactcaa aggaattgac gggggcccgc acaagcggtg gagcatgtgg tttaattcga
tgcaacgcga agaaccttac cagggctccg cgaatctctt tgaaaaatga gagtgccttg
aacgtggaca caggtggtgc atggctgtcg tcagctcgtg ccgtgaggtg ttgggttaag
tcccgcaacg ggcgcaaccc ctgtttagtt gccctttgga accttgaaca gactgccggt
gataagccgg aggaaggtgg gatgacgtca agtcagcatg cccctcacgc cctgggcgac
acacgtgcta caatggccgg gacaaagagt cgcatcccgc gagggcaagc taaccccaaa
aactcggcct cggttcagat tgcaggctgc aactcgcctg catgaagccg gaatcgctag
taatcgccgg tcagccatac ggcggtgaat tcgttcccgg gccttgtaca caccgcccgt
cacactatgg gagctggcca tgcccgaagt cgttgtaagg aggggggtgc cgaaggcaag
gctagtgact ggagtgaagt cgtaacaagg tagccgtact ggaaggtgcg gctggatcac
ct
>Sanionia_uncinata__(Embryophyta) GenBank_locus_tag:SunCr001
gagagtttga tcctggctca ggatgaacgc tggcggcatg cttaacacat gcaagtcgga
cgggattcag tggcggacgg gtgagtaacg cgtaagaacc tgcccttggg aggggacaac
agctggaaac ggttgctaat accccatagg ctgaggacca cccaaggagg ggcttgcgtc
tgattagcta gttggtgagg caatggctta ccaaggcgac gatcagtagc tggtctgaga
ggatgatcag ccacactggg actgagacac ggcccagact cctacgggag gcagcagtgg
ggaattttcc gcaatgggcg aaagcctgac ggagcaatgc cgcgtggagg gggtcgtaaa
ctccttttct cagagaagaa gtatctgagg aataagcatc ggctaactct gtgccagcag
ccgcggtaag acagaggatg caagcgttat ccggaatgat tgggcgtaaa gcgtctgtag
gtggctttta gtctgccgtt aaatcccagg gcttaacgga aactaccaag ctggagtacg
gtaggggcag agggaatttc cggtggagcg gtgaaatgcg tagagatcgg aaagaacacg
cgaaggcact ctgctgggcc gacactgaca ctgagagacg aaagctaggg gagcgaatgg
gattagatac cccagtagtc ctagccgtaa acgatggata ctaagcgctg tgcgtatcga
cccgtgcagt gctgtagcta acgcgttaag tatcccgcct ggggagtacg ttcgcaagaa
tgaaactcaa aggaattgac gggggcccgc acaagcggtg gagcatgtgg tttaattcga
tgcaacgcga agaaccttac cagggctccg tgaatccttt tgaaagaaag gagtgccttg
aacgcggaca caggtggtgc atggctgtcg tcagctcgtg ccgtaaggtg ttgggttaag
tcccgcaacg agcgcaaccc ttgtttagtt gccgtttgga accctaaaca gactgccggt
gataagccgg aggaaggtgg gatgacgtca agtcagcatg ccccttacgc cctgggcgac
acacgtgcta caatggccga gacaaagggt tgcaccccgc gagggcaagc taacctcaaa
aactcggcct cagttcggat tgcaggctgc aactcgcctg catgaagccg gaatcgctag
taatcgccgg tcagccatac ggcggtgaat ccgttcccgg gccttgtaca caccgcccgt
cacactatgg gagctggcca tgcccgaagt cgttacaagg agggggatgc cgaaggcagg
gctagtgact ggagtgaagt cgtaacaagg tagccgtact ggaaggtgcg gctggatcac
ct
>Leucocytozoon_caulleryi__(SAR) GenBank_locus_tag:U843_r02
gcgagtttga tcctggctca gaatgaacgc tagaaatata cattacacat gcaaattta-
-----tatca tagtgtataa gtgag-gtta tataaatttt taattttaaa ttaatataaa
attattatat aataattaat a------ata ttttatattg tttaaaataa aatttatatt
tgattaacta gttggtaaaa taaaagttta ccaaggtgaa aatcaaaaat tggtttgaaa
gaatgtacaa tcacgttagg attgaaataa agcctaaatt tttataaaaa tcagcagtga
ggaatttttt gcaatgagcg taagcttgac aaagtaatat ttctttaagg aaactttata
tttttatttt taaat----- --aaataaaa aa-tagtatt ggctaattct gtgccagcag
cagcggtaat acagaaaatg caagcgttat tcatttttaa ttggcgtaaa gcgttttaag
gtgatatata ttttaatttt aaagattcaa tttaaataa- ---------- -tagagtatt
ataaaagtat taagaatttt ttgagaagtg gtgaaatgca atgatacaaa aaagaatacg
cgaaagcata atactatata attactgaca cttataaacg aaagctaagg gagcaaatag
gattagatac cctagtagtc ttagctgtaa actatgaata ttttatatt- ----tatatt
agatataaat ataataacta acgtaataaa tattccgcct gagtagtata ttcgcaagaa
tgaaatttaa aggaattgac gggagcttat acaagtggtg gaacatgtgg cttaattcga
tgcaacacga aaaaccttac caaaattatt -------tta tttaagaaat taatatttta
ttaaaatata taggtagtgc atggctgtcg tcagttcgtg ctgtgaagtg ttaattttag
tattataacg aacgtaacct ttaattatt- ---attatat taataa---- ----------
---------a caggaagtaa gattacgtca agtcattatg ctccttatat tttgggctgc
tcacgtgtta catagaatat tacaataatt tta------- -----taaat ataatattaa
aaaatattta tagttcagat tataaattga aactcattta tatgaagatg gaatcactag
taatcgctaa ttagaattgt agcggtgaat atgttcttaa gctttgtaca caccgcccgt
cacatctaaa aaataaatta tataaaaatt attta----- ---ataataa taatatataa
ttttataatt tagatgaagt cgtaacaagg tagccgtact ggaaggtgtg gctggataat
at
>Diplopterygium_glaucum__(Embryophyta) GenBank_locus_tag:FL49_r008
gagagtttga tcctggctca ggatgaacgc tggcggcatg cctaacacat gcaagtcgga
cgggatccag tggcggacgg gtgagtgacg cgtaagaacc tgcccttggg aggggacaac
agctggaaac ggctgctaat accccatagg ctgaggaccg cccaaggagg ggcttgcgtc
tgattagcta gttggtgagg caatggctta ccaaggcgac gatcagtagc tggtctgaga
ggatgatcag ccacactggg actgagacac ggcccagact cctacgggag gcagcagtgg
ggaatcttcc gcaatgggcg aaagcctgac ggagcaatgc cgcgtggagg gggtcgtaaa
ctccttttct cggagaagaa gtatctgagg aataagcatc ggctaactct gtgccagcag
ccgcggtaag acagaggatg caagcgttat ccggaatgat tgggcgtaaa gcgtctgtag
gtggctttta gtccgctgtc aaatcccagg gctcaacgga aactattgag ctggagtacg
gtaggggcag agggaatttc cggtggagcg gtgaaatgcg tagagatcgg aaagaacacg
cgaaggcact ctgctgggcc gacactgaca ctgagagacg aaagctaggg gagcgaatgg
gattagatac cccagtagtc ctagccgtaa acgatggata ctaagcgctg tgcgtatcga
cccgtgcagt gttgtagcta acgcgttaag tatcccgcct ggggagtacg ttcgcaagaa
tgaaactcaa aggaattgac gggggcccgc acaagcggtg gagcatgtgg tttaattcga
tgcaacgcga agaaccttac cagggctctg cgaatccttt tgaaagatag gagtgccttg
aacgcggaca caggtggtgc atggctgtcg tcagctcgtg ccgtaaggtg ttgggttaag
tcccgcaacg agcgcaaccc ttgtctagtt gccatctgga accctaaaca gactgccggt
gataagccgg aggaaggtgg gatgacgtca agtcagcatg ccccttacgc cctgggcgac
acacgtgcta caatggccgg gacaaagggt cgcaccccgc gagggcaagc taaccccata
aactcggccc cagttcggat tgcaggctgc aactcgcctg catgaagccg gaatcgctag
taatcgccgg tcagccatac ggcggtgaat ccgttcccgg gccttgtaca caccgcccgt
cacactatgg gagctggcca tgcccgaagt cgttacaggg agggggatgc cgaaggcagg
gctagtgact ggagtgaagt cgtaacaagg tagccgtact ggaaggtgcg gctggatcac
ct
>Averrhoa_carambola__(Embryophyta) GenBank_locus_tag:BW166_gr008
gagagttcga tcctggctca ggatgaacgc tggcggcatg cttaacacat gcaagtcgga
cgggatccag tggcggacgg gtgagtaacg cgtaagaacc tgcccttggg aggggacaac
agctggaaac ggctgctaat accccgtagg ctgaggaccg cccgaggagg ggctcgcgtc
tgattagcta gttggtgagg caatagctta ccaaggcgat gatcagtagc tggtccgaga
ggatgatcag ccacactggg actgagacac ggcccagact cctacgggag gcagcagtgg
ggaattttcc gcaatgggcg aaagcctgac ggagcaatgc cgcgtggagg gggtcgtgaa
cttcttttcc cggagaagaa gtatctgggg aataagcatc ggctaactct gtgccagcag
ccgcggtaat acagaggatg caagcgttat ccggaatgat tgggcgtaaa gcgtctgtag
gtggctttta gtccgccgtc aaatcccagg gctcaacgga aactaccaag ctggagtacg
gtaggggcag agggaatttc cggtggagcg gtgaaatgcg tagagatcgg aaagaacacg
cgaaagcact ctgctgggcc gacactgaca ctgagagacg aaagctaggg gagcgaatgg
gattagatac cccagtagtc ctagccgtaa acgatggata ctaggcgctg tgcgtatcga
cccgtgcagt gctgtagcta acgcgttaag tatcccgcct ggggagtacg ttcgcaagaa
tgaaactcaa aggaattgac gggggcccgc acaagcggtg gagcatgtgg tttaattcga
tgcaaagcga agaaccttac cagggctccg cgaatcttct tgaaagagag gggtgccttg
aacgcggaca caggtggtgc atggctgtcg tcagctcgtg ccgtaaggtg ttgggttaag
tcccgcaacg agcgcaaccc ttgtttagtt gccgtttgga accctgagca gactgccggt
gataagccgg aggaaggtgg gatgacgtca agtcatcatg ccccttatgc cctgggcgac
acacgtgcta caatggccgg gacaaaggat cgcatcccgc gagggtgagc taactccaaa
aacccgtcct cagttcggat tgcaggctgc aactcgcctg catgaagccg gaatcgctag
taatcgccgg tcagccatac ggcggtgaat tcgttcccgg gccttgtaca caccgcccgt
cacactatgg gagctggcca tgcccgaagt cgttacaagg agggggatgc cgaaggcagg
gctagtgact ggagtgaagt cgtaacaagg tagccgtact ggaaggtgcg gctggatcac
ct
>Conticribra_weissflogii__(SAR) GenBank_locus_tag:NX28_r006
gagagtttga tcctggctca ggatgaacgc tggcggtatg cctaacacat gcaagtcgta
cgagatctag tggcggacgg gtgagtaaca cgtgagaatt tacctttagg aggggataac
aattggaaac gaatgctaat accccatatg cttttgaccg cctaaagaga agctcgcggc
tgattagctt gttggtaagg taagagctta ccaaggcgac gatcagtatc tggtttgaga
ggacgatcag acacactgga actgagacac ggtccagact cctacgggag gcagcagtgg
ggaattttcc gcaatgggcg aaagcctgac ggagcaatac cgcgtgaggg gggttgtaaa
cctctttttt cagggaggaa ttacctgaag aataagcatc ggctaactcc gtgccagcag
ccgcggtaag acggaggatg caagtgttat ccggaatcac tgggcgtaaa gcgtctgtag
gtggtttaaa gtcaactgtt aaatcttgag gctcaaccga aactattaga ctagagtata
gtagaggtaa agggaatttc cagtggagcg gtgaaatgcg tagatattgg aaagaacacg
cgaaagcact ttactgggct attactaaca ctcagagacg aaagctaggg tagcaaatgg
gattagatac cccagtagtc ctagccgtaa acaatggata ctagatgttg aatagatcga
cctatgcagt atcaaagcta acgcgttaag tatcccgcct gggaagtatg ctcgcaagag
tgaaactcaa aggaattgac gggggcccgc acaagcggtg gagcatgtgg tttaattcga
tgcaacgcga agaaccttac cagggttata cgaatttctt tgaaagaaga aagtgccgtg
aacgtataca caggtggtgc atggctgtcg tcagctcgtg tcgtgagatg ttgggttaag
tcccgcaacg agcgcaaccc ttttttagtt gcc-tatgga actctaaaaa gactgctggt
tataaaccgg aggaaggtgg gatgacgtca agtcagcatg ccccttacac cctgggctac
acacgtgcta cattgggcga gacaatgagc ggcaatctgc aaagactagc taatctat-a
aactcgttct aagttcggat tgtaggctgc aactcgccta catgaagttg gaatcgctag
taatcgctgg tcagctatac agcggtgaat tcgttcccgg gccttgtaca caccgcccgt
cacaccatgg aagctggtta tgcccgaagt cattatttgg aggagggtgc ctaaggtaga
attagtgact ggggtgaagt cgtaacaagg taaccgtact ggaaggtgcg gttggatcac
ct
>Arabis_alpina__(Embryophyta) GenBank_locus_tag:BN845_0920
gagagttcga tcctggctca ggatgaacgc tggcggcatg cttaacacat gcaagtcgaa
cgggatccag tggcggacgg gtgagtaacg cgtaagaacc tgcccttggg aggggacaac
agctggaaac ggctgctaat accccgtagg ctgaggaccg cccgaggagg ggctcgcgtc
tgattagcta gttggtgagg caatagctta ccaaggcgat gatcagtagc tggtccgaga
ggatgatcag ccacactggg actgagacac ggcccagact cctacgggag gcagcagtgg
ggaattttcc gcaatgggcg aaagcctgac ggagcaatgc cgcgtggagg gggtcctgaa
cttcttttcc cagagaagaa gtatctgggg aataagcatc ggctaactct gtgccagcag
ccgcggtaat acagaggatg caagcgttat ccggaatgat tgggcgtaaa gcgtctgtag
gtggctttta gtccgccgtc aaatcccagg gctcaacgga aactaccaag cttgagtacg
gtaggggcag agggaatttc cggtggagcg gtgaaatgcg tagagatcgg aaagaacacg
cgaaagcact ctgctgggcc gacactgaca ctgagagacg aaagctaggg tagcaaatgg
gattagatac cccagtagtc ctagccgtaa acgatggata ctaggcgctg tgcgtatcga
cccgtgcagt gctgtagcta acgcgttaag tatcccgcct ggggagtacg ttcgcaagaa
tgaaactcaa aggaattgac gggggcccgc acaagcggtg gagcatgtgg tttaattcga
tgcaaagcga agaaccttac cagggctccg cgaatcctct tgaaagagag gagtgccttg
aacgcggaca caggtggtgc atggctgtcg tcagctcgtg ccgtaaggtg ttgggttaag
tcccgcaacg agcgcaaccc ttgtttagtt gccgtttgga accctgaaca gactgccggt
gataagccgg aggaaggtgg gatgacgtca agtcatcatg ccccttatgc cctgggcgac
acacgtgcta caatggccgg gacaaagggt cgcatcccgc gagggtgagc taactccaaa
aacccgtcct cagttcggat tgcaggctgc aactcgcctg catgaagccg gaatcgctag
taatcgccgg tcagccatac ggcggtgaat tcgttcccgg gccttgtaca caccgcccgt
cacactatgg gagctggcca tgcccgaagt cgttacaagg aggggggtgc cgaaggcagg
gctagtgact ggagtgaagt cgtaacaagg tagccgtact ggaaggtgcg gctggatcac
ct
>Trachydiscus_minutus__(SAR) GenBank_locus_tag:YB88_gr006
-agagtttga tcctggctca ggatgaacgc tggcggtatg ctttacacat gcaagtcata
cggaattcag tggcggacgg gtgagtaaca cgtgagaatt cgcctttagg aggagataac
agggggaaac acctgctaaa actccatatg ccttcggctg cctaaagaga agctcgcggc
tgattagcta gttggtgggg taaaggccta ccaaggcgac gatcagtagc tggtctgaga
ggacgatcag ccacactgga actgagacac ggtccagact cctacgggag gcagcagtga
ggaattttct gcaatgggcg aaagcctgac agagcaatac cgcgtgaggg gagttgtaaa
cctctttacc taaggaggaa gtacttagga gacaagcatc ggctaactcc gtgccagcag
ccgcggtaag acggaggatg caagtgttat ccggaattac tgggcgtaaa gcgtctgcag
gtggtttcta gtccactgtt aaaccttgag gctcaacgga aactgggaaa cttgagtata
gtaggggtag agggaatttc cagtggagcg gtgaaatgcg tagatattgg aaagaacacg
cgaaggcact ctactgggct attactgaca ctcagagacg aaagctaggg gagcaaatgg
gattagatac cccagtagtc ctagccgtaa acgatggata ctcgatgttg ggcgtatcga
cccgtccagt gtcttagcta acgcgttaag tatcccgcct ggggagtacg ctcgcaagag
tgaaactcaa aggaattgac gggggcccgc acaagcggtg gaggatgtgg tttaattcga
tgcaacgcga agaaccttac caggattagt g-aggtttcc tgaaagggga acttctatc-
--tgcttata caggtggtgc atggctgtcg tcagctcgtg tcgtgagatg ttgggttaag
tcccgcaacg agcgcaaccc ttttctagtt cat------- --tctagaaa gactgccggt
gacaaaccgg aggaaggtgg gacgacgtca agtcatcatg ccccttacat cctgggctac
acacgtccta caatgggtaa gacaataagt tgcaacctgc gaaggtgagc taatctttga
aacttactct aagttcggat tgcaggctgc aactcgcctg catgaaggtg gaatcgctag
taatcgctgg tcagctacac agcggtgaat tcgttcccgg gccttgtaca caccgcccgt
cacaccatgg gagctggttg tacccgaagt cattagcaag agggagatgc cgaaggtaaa
actcgtgacc gaggtgaagt cgtaacaagg tagccgtacc ggaaggtgcg gctggatgac
ct
>Eucalyptus_obliqua__(Embryophyta) GenBank_locus_tag:EOBL_CP_r001
gagagttcga tcctggctca ggatgaacgc tggcggcatg cttaacacat gcaagtcgga
cgggatccag tggcggacgg gtgagtaacg cgtaagaacc tgcccttggg aggggacaac
agctggaaac ggctgctaat accccgtagg ctgaggaccg cccgaggagg ggctcgcgtc
tgattagcta gttggtgagg caatagctta ccaaggcgat gatcagtagc tggtccgaga
ggatgatcag ccacactggg actgagacac ggcccagact cctacgggag gcagcagtgg
ggaattttcc gcaatgggcg aaagcctgac ggagcaatgc cgcgtggagg gggtcgtgaa
cttcttttcc cggagaagaa gtatctgggg aataagcatc ggctaactct gtgccagcag
ccgcggtaat acagaggatg caagcgttat ccggaatgat tgggcgtaaa gcgtctgtag
gtggctttta gtccgccgtc aaatcccagg gctcaacgga aactaccaag ctggagtacg
gtaggggcag agggaatttc cggtggagcg gtgaaatgcg tagagatcgg aaagaacacg
cgaaagcact ctgctgggcc gacactgaca ctgagaggcg aaagctaggg gagcgaatgg
gattagatac cccagtagtc ctagccgtaa acgatggata ctaggcgctg tgcgtatcga
cccgtgcagt gctgtagcta acgcgttaag tatcccgcct ggggagtacg ttcgcaagaa
tgaaactcaa aggaattgac gggggcccgc acaagcggtg gagcatgtgg tttaattcga
tgcaaagcga agaaccttac cagggctccg cgaatcctct tgaaagagag gtgtgccttg
aacgcggaca caggtggtgc atggctgtcg tcagctcgtg ccgtaaggtg ttgggttaag
tcccgcaacg agcgcaaccc ttgtttagtt gccgtttgga accctgaaca gactgccggt
gataagccgg aggaaggtgg gatgacgtca agtcatcatg ccccttatgc cctgggcgac
acacgtgcta caatggccgg gacaaagggt cgcatcccgc gagggtgagc taactccaaa
aacccgtcct cagttcggat tgcaggctgc aactcgcctg catgaagccg gaatcgctag
taatcgccgg tcagccatac ggcggtgaat tcgttcccgg gccttgtaca caccgcccgt
cacactatgg gagctggcca tgcccgaagt cgttacaagg agggggatgc cgaaggcagg
gctagtgact ggagtgaagt cgtaacaagg tagccgtact ggaaggtgcg gctggatcac
ct
>Leiosporoceros_dussii__(Embryophyta) GenBank_locus_tag:EFH60_pgr006
gagagtttga tcctggctca ggatgaacgc tggcggcatg cctaacacat gcaagtcgga
cgggattcag tggcggacgg gtgagtaacg cgtaagaacc tgcccttggg aggggacaac
agctggaaac ggttgctaat accccatacg ctgaggaccg cctaaggagg ggcttgcgtt
tgattagcta gttggtgagg caatggctta ccaaggcgac gatcagtagc tggtctgaga
ggatgatcag ccacactggg actgagacac ggcccagact cctacgggag gcagcagtgg
ggaattttcc gcaatgggcg aaagcctgac ggagcaatgc cgcgtggagg gggttgtaaa
ctccttttct tagagaagaa atatctaagg aataagcatc ggctaactct gtgccagcag
ccgcggtaag acagaggatg caagcgttat ccggaatgat tgggcgtaaa gcgtctgtag
gtggctttta gtctgctgtc aaatcccagg gcttaacgga aactatcaag ctggagtacg
gtaggggcag agggaatttc cggtggagcg gtgaaatgcg tagagatcgg aaagaacacg
cgaaagcact ctgctgggcc gacactgaca ctgagagacg aaagctaggg gagcgaatgg
gattagatac cccagtagtc ctagccgtaa acgatggata ctaagcgctg tgcgtatcga
cccgtgcagt gctgtagcta acgcgttaag tatcccgcct ggggagtacg ttcgcaagaa
tgaaactcaa aggaattgac gggggcccgc acaagcggtg gagcatgtgg tttaattcga
tgcaacgcga agaaccttac cagggctccg cgaattttct tgaaagagag gagtgccttg
aacgcggaca caggtggtgc atggctgtcg tcagctcgtg ccgtaaggtg ttgggttaag
tcccgcaacg agcgcaaccc ttgtttagtt gccgtttgga accctaaaca gactgccggt
gataagccgg aggaaggtgg gatgacgtca agtcagcatg ccccttacgt cctgggcgac
acacgtgcta caatggccgg gacaaagggt cgcaccccgc gagggcaagc taacctcaaa
aacccggcct cagttcggat tgcaggctgc aactcgcctg catgaagccg gaatcgctag
taatcgccgg tcagccatac ggcggtgaat tcgttcccgg gccttgtaca caccgcccgt
cacactacgg gagctggcca tgcccgaagt cgttataagg aaggggatgc cgaaggcagg
gctagtgact ggagtgaagt cgtaacaagg tagccgtact ggaaggtgcg gctggatcac
ct
>Lithodesmium_undulatum__(SAR) GenBank_locus_tag:EX45_r006
gagagtttga tcctggctca ggatgaacgc tggcggtatg cctaacacat gcaagtcgta
cgggatcaag tggcggacgg gtgagtaacg cgtgagaatt tgcctttagg aggggataac
aactggaaac ggttgctaat accccatatg ctttcgaccg cctaaagaga agctcgcgtc
tgattagctg gttggtaagg taatggctta ccaaggcgac gatcagtatc tggtttgaga
ggacgatcag acacactgga actgagacac ggtccagact cctacgggag gcagcagtgg
ggaattttcc gcaatgggcg aaagcctgac ggagcaatac cgcgtgaggg gggttgtaaa
cctctttttt cagggaggaa gtacctgaag aataagcatc ggctaactcc gtgccagcag
ccgcggtaag acggaggatg caagtgttat ccggaatcac tgggcgtaaa gcgtctgtag
gtggtcaaaa gtcaactgtt aaatcttgaa gctcaaccga aactattaga cttgaggata
gtagaggtaa agggaatttc cagtggagcg gtgaaatgcg tagatattgg aaagaacacg
cgaaggcact ttactgggct attactaaca ctcagagacg aaagctaggg tagcaaatgg
gattagatac cccagtagtc ctagctgtaa acaatggata ctagatgttg aacagatcga
cctgtgcagt attaaagcta acgcgttaag tatcccgcct gggaagtatg ctcgcaagag
tgaaactcaa aggaattgac gggggcccgc acaagcggtg gagcatgtgg tttaattcga
tgcaacgcga agaaccttac cagggttata cgaatttctt tgaaaaaaga aagtgccgtg
aacgtataca caggtggtgc atggctgtcg tcagctcgtg tcgtgagatg ttgggttaag
tcccgcaacg agcgcaaccc ttttttagtt gcc-aatgga actctaaaaa gactgctggt
tataaaccgg aggaaggcgg gatgacgtca agtcagcatg ccccttacac cctgggctac
acacgtgcta cattgggcga gacaatgaga tgcactctgc gaagattagc taatctat-a
aactcgttct aagttcggat tgtaggctgc aactcgcctg catgaaggtg gaatcgctag
taatcgctgg tcagctacac agcggtgaat tcgttcccgg gccttgtaca caccgcccgt
cacaccatgg aagctggtta tacccgaagt cgttatttgg aggaggatgc ctaaggtaga
attagtgact ggggtgaagt cgtaacaagg taaccgtact ggaaggtgcg gttggatcac
ct
>Sargassum_thunbergii__(SAR) GenBank_locus_tag:AYB83_gr006
-agagtttga tcctggctca ggatgaacgc tggcggtatg ctttacacat gcaagtcgta
cgaaatttag tggcggacgg gtgagtaaca cgtgagaatt tacctttagg aggggataac
agttggaaac gactgctaat gccgcatata attagtatcg cctaaagaaa agcttgcgtc
tgattagcta gttggtaggg taatggccta ccaaggcgac gatcagtagc tggtttgaga
ggatgatcag tcacactgga actgagacac ggtccagact cctacgggag gcagcagtgg
ggaattttct gcaatgggcg aaagcctgac agagcaatac cgcgtgaggg gggttgtaaa
cctcttttgt caaggaagaa gtacttgacg aataagcatc ggctaactcc gtgccagcag
ccgcggtaag acggaggatg cgagtgttat ccggaatcac tgggcgtaaa gcgtttgtag
gttgtttgga gtctgttgtt aaatcttgaa gctcaacaga aactactaga cttgaggata
gtaggggtaa agggaatttc cagtggagcg gtgaaatgcg tagagattgg aaggaccacg
cgaaggcact ttactgggct atttctgaca ctaagaaacg aaagctaggg tagcgaatgg
gattagatac cccagtagtc ctagctgtaa acgatggata ctagatgttg tgtgtatcga
tccatgcagt atcgtagcta acgcgttaag tatcccgcct gggaactatg ctcgcaagag
tgaaactcaa aggaattgac ggggacccgc acaagcggtg gagcatgtgg tttaattcga
tgcaacgcga agaaccttac cagggttttg tgaatttatt cgaaagaata aagtgccttg
aacacataaa caggtggtgc atggctgtcg tcagctcgtg tcgtgagatg ttgggttaag
tcccgcaacg agcgcaaccc ttttctagtt gct-aaaggg tatcttgaaa gactgccggt
tataaaccgg aggaaggtgg gatgacgtca agtcatcatg ccccttacac cctgggctac
acacgtgcta cattgggtaa gacaataagt tgcaatttgt gaaaataagc taatctct-a
aacttactct aagttcggat tgaaggctgc aactcgcctt catgaagatg gaatcgctag
taatcgctgg tcagctatac agcggtgaat ccgttcccgg gtcttgtaca caccgcccgt
cacaccatgg aagctggtta tacccaaagt cgctaattgg aggaaggtgc ctaaggtaaa
gctagtgact ggggtgaagt cgtaacaagg tagccgtacg ggaacgtgtg gctggatcac
ct
>Picea_abies__(Embryophyta) GenBank_locus_tag:PACH01_0097
gagagtttga tcctggctca ggatgaacgc tggcggcatg cttaacacat gcaagtcgga
cgggatccag tggcggacgg gtgagtaacg cgtaagaacc tgcccttggg aggggacaac
agctggaaac ggctgctaat accccatagg ctgaggaccg cccaaggagg ggctcgcgtc
tgattagtta gttggtgagg caatggctta ccaaggcgac gatcagtagc tggtccgaga
ggatgatcag ccacactggg actgagacac ggcccagact cctacgggag gcagcagtgg
ggaattttcc gcaatgggcg aaagcctgac ggagcaatgc cgcgtgaagg gggtcatgaa
cttcttttct cggagaagaa atatctgagg aataagcatc ggctaactct gtgccagcag
ccgcggtaag acagaggatg caagcgttat ccggaatgat tgggcgtaaa gcgtctgtag
gtggctttta gtccgccgtc aaatcccagg gctcaacgga aactaccaag ctggagtacg
gtaggggcag agggaatttc cggtggagcg gtgaaatgcg ttgagatcgg aaagaacacg
cgaaagcact ctgctgggcc gacactgaca ctgagagacg aaagctaggg gagcaaatgg
gattagatac cccagtagtc ctagccgtaa acgatggata ctaagtgctg tgcgtatcga
cccgcgcagt gctgtagcta acgcgttaag tatcccgcct ggggagtacg ttcgcaagaa
tgaaactcaa aggaattgac gggggcccgc acaagcggtg gagcatgtgg ttcaattcga
tgcaaagcga agaaccttac cagggctccg tgaatcctcc cgaaagagag gagtgccttg
aacgcggaca caggtggtgc atggctgtcg tcagctcgtg ccgtaaggtg ttgggttaag
tcccgcaacg agcgcaaccc ttgtttagtt gccgtttgga accctgaaca gactgccggt
gataagccgg aggaaggtgg gatgacgtca agtcatcatg ccccttacgc cctgggcgac
acacgtgcta caatgaccgg gacaaagggt cgcaccccgc gagggcaagc taacctcaaa
aacccggcct cagttcggat tgcaggctgc aactcgcctg catgaagccg gaatcgctag
taatcgccgg tcagccatac ggcggtgaat ccgttcccgg gccttgtaca caccgcccgt
cacactatgg gagctggcca tgccccaagt cgttacaagg agggggatgc cgaaggctgg
gctagtgact ggagtgaagt cgtaacaagg tagccgtact ggaaggtgcg gctggatcac
ct
>Takakia_lepidozioides__(Embryophyta) GenBank_locus_tag:AU121_gr008
gagagtttga tcctggctca ggatgaacgc tggcggcatg cttaacacat gcaagtcgga
cgggatccag tggcggacgg gtgagtaacg cgtaagaacc tgcccttggg aggggacaac
agctggaaac ggttgctaat accccatagg ctgaggaccg cccaaggagg ggcttgcgtc
tgattagcta gttggtgagg caatggctta ccaaggcgac gatcagtagc tggtctgagg
ggatgatcag ccacactggg actgagacac ggcccagact cctacgggag gcagcagtgg
ggaattttcc gcaatgggcg aaagcctgac ggagcaatgc cgcgtggagg gggtcgtaaa
ctccttttct cagagaagaa gtatctgagg aataagcatc ggctaactct gtgccagcag
ccgcggtaag acagaggatg caagcgttat ccggaatgat tgggcgtaaa gcgtctgtag
gttgcttcta gtccgccgtc aaatcccagg gctcaacgga aactaccaag ctggagtacg
gtaggggcag agggaatttc cggtggagcg gtgaaatgcg tagagatcgg aaagaacacg
cgaaagcact ctgctgggcc gacactgaca ctgagagacg aaagctgggg gagcgaatgg
gattagatac cccagtagtc ccagccgtaa acgatggata ctaagcgctg tgcgtatcga
cccgtgcagt gctgtagcta acgcgttaag tatcccgcct ggggagtacg ttcgcaagaa
tgaaactcaa aggaattgac gggggcccgc acaagcggtg gagcatgtgg tttaattcga
tgcaacgcga agaaccttac cagggctccg tgaatcccct tgaaagggag gagtgccttg
aacgcggaca caggtggtgc atggctgtcg tcagctcgtg ccgtaaggtg ttgggttaag
tcccgcaacg agcgcaaccc ttgtttagtt gccgtttgga accctaaaca gactgccggt
gataagccgg aggaaggtgg gatgacgtca agtcagcatg ccccttacgc cctgggcgac
acacgtgcta caatggccgg gacaaagggc cgcaccccgc gagggcaagc taacctcaaa
aacccggcct cagttcggat tgcaggctgc aactcgcctg catgaagccg gaatcgctag
taatcgccgg tcagccatac ggcggtgaat ccgttcccgg gccttgtaca caccgcccgt
cacactatgg gagctggcca tgcccgaagt cgttacaagg agggggatgc cgaaggcagg
gctagtgact ggagtgaagt cgtaacaagg tagccgtact ggaaggtgcg gctggatcac
ct
>Viscum_minimum__(Embryophyta) GenBank_locus_tag:AOB69_gr008
gagagttcga tcctggctca ggatgaacgc tggcggcatg cttaacacat gcaagtcgga
cgggatccag tggcggacgg gtgagtaacg cgtaagaacc tacccttggg aggggacaac
agctggaaac ggctgctaat accctatagg ctgaggaccc cccgaggagg ggctcgcgtc
tgattagcta gttggtgagg caatggctta ccaaggcgat gatcagtagc tggtccgaga
ggatgatcag ccacactggg actgagacac ggcccagact cctacgggag gcagcagtgg
ggaattttcc gcaatgggcg aaagcctgac ggagcaatgc cgcgtggagg gggtcgtgaa
cttcttttcc cggagaagaa gtatctgggg aataagcatc ggctaactct gtgccagcag
ccgcggtaat acagaggatg caagcgttat ccggaatgat tgggcgtaaa gcgtctgtag
gtggctttta gtccgccgtc aaatcccagg gctcaacgga aactaccaag ctggagtacg
gtaggggcag agggaatttc cggtggagcg gtgaaatgct tagagatcgg aaagaacacg
cgaaagcact ctgctgggcc gacactgaca ctgagagacg aaagctaggg gagcgaatgg
gattagatac cccagtagtc ctagccgtaa acgatggata ctaggcgctg cgcgtatcga
cccgtgcagt gctgtagcta acgcgttaag tatcccgcct ggggagtacg ttcgcaagaa
tgaaactcaa aggaattgac gggggcccgc acaagcggtg gagcatgtgg tttaattcga
tgcaaagcga agcaccttac cggggctccg cgaatcctct tgaaagggag gggtgccttg
aacgcggata caggtggtgc atggctgtcg tcagctcgtg ccgtaaggtg ttgggttaag
tcccgcaacg agcgcaaccc ttgtttagtt gccggttgga accctgaaca gactgccggt
gataagccgg aggaaggtgg gatgacgtca agtcatcatg ccccttatgc cctgggcgac
acacgtgcta caatggccgg gacaaagggt cgcatcccgc gagggtgagc taactcc--a
aacccgtcct cagttcggat tgcaggctgc aactcgcctg catgaagccg gaatcgctag
taatcgccgg tcagccatac ggcggtgaat tcgttcccgg gccttgtaca caccgcccgt
cacactatgg gagctggcca tgcccgaagt ctttccaagg agggggatgc cgaaggcagg
gctagtgact ggagtgaagt cgtaacaagg tagccgtact ggaaggtgcg gctggatc--
--
>Magnolia_yunnanensis__(Embryophyta) GenBank_locus_tag:IZ03_r008
gagagttcga tcctggctca ggatgaacgc tggcggcatg cttaacacat gcaagtcgga
cgggatccag tggcggacgg gtgagtaacg cgtaagaacc tgcccttggg aggggacaac
aactggaaac ggctgctaat accccgtagg ctgaggaccg cccgaggagg ggctcgcgtc
tgattagcta gttggtgagg caatagctta ccaaggcgat gatcagtagc tggtccgaga
ggatgatcag ccacactggg actgagacac ggcccagact cctacgggag gcagcagtgg
ggaattttcc gcaatgggcg aaagcctgac ggagcaatgc cgcgtggagg gggtcgtgaa
cttcttttcc cggagaagaa gtatctgagg aataagcatc ggctaactct gtgccagcag
ccgcggtaag acagaggatg caagcgttat ccggaatgat tgggcgtaaa gcgtctgtag
gtggctttta gtccgccgtc aaatcccagg gctcaacgga aactaccaag ctggagtacg
gtaggggcag agggaatttc cggtggagcg gtgaaatgcg tagagatcgg aaagaacacg
cgaaagcact ctgctgggcc gacactgaca ctgagagacg aaagctaggg gagcgaatgg
gattagatac cccagtagtc ccagccgtaa acgatggata ctaggcgctg tgcgtatcga
cccgtgcagt gctgtagcta acgcgttaag tatcccgcct ggggagtacg ttcgcaagaa
tgaaactcaa aggaattgac gggggcccgc acaagcggtg gagcatgtgg tttaattcga
tgcaaagcga agaaccttac cagggctccg tgaatcctct tgaaagagag gggtgccttg
aacgcggaca caggtggtgc atggctgtcg tcagctcgtg ccgtaaggtg ttgggttaag
tcccgcaacg agcgcaaccc ttgtttagtt gccgtttgga accctgaaca gactgccggt
gataagccgg aggaaggtgg gatgacgtca agtcatcatg ccccttatgc cctgggcgac
acacgtgcta caatggccgg gacaaagggt cgcatcccgc gagggtgagc taactccaaa
aacccgtcct cagttcggat tgcaggctgc aactcgcctg catgaagccg gaatcgctag
taatcgccgg tcagccatac ggcggtgaat tcgttcccgg gccttgtaca caccgcccgt
cacactatgg gagctggcca tgcccgaagt cgttacaagg agggggatgc cgaaggcggg
gctagtgact ggagtgaagt cgtaacaagg tagccgtact ggaaggtgcg gctggatcac
ct
>Eunotia_naegelii__(SAR) GenBank_locus_tag:LT48_r006
gagagtttga tcctggctca ggatgaacgc tggcggtatg ctttatacat gcaagtcgta
cgagatcaag tggcggacgg gtgagtaaca cgtaagaatt tgcctttagg aggggataac
aactggaaac ggttgctaat accccatatg cttttgaccg cctaaagaga agcttgcggc
tgattagctt gttggtaagg taatggctta ccaaggcgac gatcagtatc tggtttgaga
ggacgatcag acacactgga actgagacac ggtccagact cctacgggag gcagcagtag
ggaattttcc gcaatgggcg aaagcctgac ggagcaatac cgcgtgaggg gggttgtaaa
cctctttttt cagggaggaa ctacctgaag aataagcatc ggctaactcc gtgccagcag
ccgcggtaag acggaggatg caagtgttat ccggaatcac tgggcgtaaa gcgtctgtag
gtggtcaaaa gtcaactgtt aaatcttgag gctcaaccga aactattcga ctagagtata
gtaggggtaa agggaatttc cagtggagcg gtgaaatgcg tagagattgg aaagaacacg
cgaaggcact ttactgggct attactaaca ctcagagacg aaagctaggg tagcaaatgg
gattagatac cccagtagtc ctagctgtaa acaatggata ctagatgttg aacagatcga
cctgtgcagt attaaagcta acgcgttaag tatcccgcct gggaagtatg ctcgcaagag
tgaaactcaa aggaattgac gggggcccgc acaagcggtg gagcatgtgg tttaattcga
tgcaacgcga agaaccttac cagggttata cgaatttctt tgaaagaaga aagtgccgtg
aacgtataca caggtggtgc atggctgtcg tcagctcgtg tcgtgagatg ttgggttaag
tcccgcaacg agcgcaaccc ttttttagtt gcc-tttgga actctaaaaa gactgccggt
tataaaccgg aggaaggcgg gatgacgtca agtcagcatg ccccttacac cctgggctac
acacgtgcta caatgggcga gacaatgaga tgcaatctgc gaagactagc taatctat-a
aactcgctct aagttcggat tgcaggctgc aactcgcctg catgaagttg gaatcgctag
taatcgctgg tcagctacac agcggtgaat tcgttcccgg gccttgtaca caccgcccgt
cacaccatgg aagctggtta tgcccaaagt cgttatttgg agaaggatgc ctaaggtaga
attagtgact ggggtgaagt cgtaacaagg taaccgtact ggaaggtgcg gttggatcac
ct
>Petrosavia_stellaris__(Embryophyta) GenBank_locus_tag:AU00_r05
gagagttcga tcctggctca ggatgaacgc tggcggcatg cttaacacat gcaagttgga
cgggatccag tggcggacgg gtgagtaacg cgtaagaacc tgcccttggg aggggacaac
aactggaaac ggttgctaat accccgtagg ctgagggccg cccgaggagg ggctcgcgtc
tgattagcta gttggtgagg caatagctta ccaaggcgat gatcagtagc tggtccgaga
ggatgatcag ccacactggg actgagacac ggcccagact cctacgggag gcagcagtgg
ggaattttcc gcaatgggca aaagcctgac ggagcaatgc cgcgtggagg gggtcgtgaa
cttcttttct cggagaagaa gtatctgagg aataagcatc ggctaactct gtgccagcag
ccgcggtaag acagaggatg caagtgttat ccggaatgat tgggcgtaaa gcgtctgtag
gtggctttta gtccgccgtc aaatcccagg gctcaacgga aactaccaag ctggagtacg
gtaggggcag agggaatttc cggtggagtg gtgaaatgcg tagagatcgg aaagaacacg
cgaaagcact ctgctgggcc gatactgaca ctgagagacg aaagctaggg gagcaaatgg
gattagatac cccagtagtc ctagccgtaa acgatggata ctaggcgctg tgcgtatcga
cccgtgcagt gctgtagcta acgcgttaag tatcccgcct ggggagtacg ttcgcaagaa
tgaaactcaa aggaattgac gggggcccgc acaagcggtg gagcatgtgg tttaattcga
tgcaaagcga agaaccttac cagggctccg cgaatcctct tgaaagagag gggcgccttg
aacgcggaca caggtggtgc atggctgtcg tcagctcgtg ccgtaaggtg ttgggttaag
tcccgcaacg agcgcaaccc ttgtttagtt gccgtttgga accctgaaca gactgccggt
gataagccgg aggaaggtgg gatgacgtca agtcatcatg ccccttatgc cctgggcgac
acacgtgcta caatggccgg gacaaagggt cgcaccccgc gagggtgagc taactccaaa
aacccgtcct cagttcggat tgcaggctgc aactcgcctg catgaagccg gaatcgctag
taatcgccgg tcagccatac ggcggtgaat tcgttcccgg gccttgtaca caccgcccgt
cacactatgg gagctggcca tgccctaagt cgttaaaagg agggggatgc cgaaggcggg
gctagtgact ggagtgaagt cgtaacaagg tagccgtact ggaaggtgcg gctggatcac
ct
>Astrosyne_radiata__(SAR) GenBank_locus_tag:DR687_pgr005
---------- ---------- ---------- ---------- ----aactaa gtaatttaag
-----tctag tggcgaacgg gtgagtaata cataagaatt tgcctttagg aaaagataac
agttggaaac gactgctaat actttataaa ctcaaatgtg cctaaagaaa agcttatggc
tgattagctt gttggtaagg taatagctta ccaaggcgaa gatcagtatc tggtttgaga
ggatgatcag acacactgga actgagacac ggtccagact cctacgggag gcagcagtag
ggaattttcc gcaatgggcg aaagcctgac ggagcgatac cgcgtgaggg gggttgtaaa
cctcttttct catggaagaa -taaatgaag aataagcatc ggctaactcc gtgccagcag
ccgcggtaag acggaggatg caagtgttat ccggaatcac tgggcgtaaa gcgtctgtag
gtggtttata gtcaattgtt aaaggttaat gctcaactga aactattaaa cttgagcatg
ttagaggtaa cgggaatttc ctgtgaagcg gtgaaatgcg ttgatattgg aaagaacacg
cgaaggcacg ttactgggtc atagctgaca ttgagagacg aaagctaagg tagcaaatgg
gattagatac cccagtagtc ttagctgtaa acgatggata ctaaatgttg aaga-----a
atccttcagt attgtagtta acgcgttaag tatcccgcct gggaagtacg ctcgcaagag
taaaactcaa aggaattgac gggggcctgc acaagcggtg gagcatgtgg tttaattcga
tgcaacgcga agaaccttac cagagttttt tctatccttc tgtaaaaaat aaatgtattc
atcagtcaca caggtggtgc atggctgtcg tcagctcgtg tcgtgagatg ttgggttaag
tcccgcaacg agcgaaaccc tttattagtt gccatacgga tatctgagaa aactgccgat
tagaagtcgg aggaaggggg gatgaggtca agtcggcatg cttcttacgt tctgggctac
acacgtgcta caatgggtga gacaaaaagt tgcatattgt aaaatggagc taatctgtaa
aactcattca aagttcggat tgtagactgc aactcgtcta cataaagttg gaatcgctag
taatcgctgg tcagctacac agcggtgaat acgttccctg gccttgtaca caccgcccgt
cacaccatgg aaattagtta tgctcaaagt cattc----- ---------t t-----tatg
tttattagtt taaagtaaat tggatcaaga atgcc----- ---------- ----------
--
>Psilotum_nudum__(Embryophyta) GenBank_locus_tag:PsnuCr102
gagagtttga tcctggctca ggatgaacgc tggcggcatg cttaacacat gcaagtcgga
cggaattcag tggcggacgg gtgagtaacg cgtaagaacc cgccctgggg aggggataac
cgctggaaac ggctgctaat accccatagg ctgaggaccg cccaaggagg ggcttgcgtc
tgattagcta gttggtgagg caatggctca ccaaggcgac gatcagtagc tggtccgaga
ggatgatcag ccacactggg actgagacac ggcccagact cctacgggag gcagcagtga
ggaattttcc gcaatgggcg aaagcctgac ggagcaatgc cgcgtggagg gggtcgtaaa
ctccttttct cggagaagaa gtatctgagg aataagcatc ggctaactct gtgccagcag
ccgcggtaag acagaggatg caagcgttat ccggaatgat tgggcgtaaa gcgtctgtag
gtggcttcta gtccgccgtc aaatcccagg gctcaacgga aactactaag ctagagtacg
gtaggggcag agggaatttc cggtggagcg gtgaaatgcg tagagatcgg aaagaacacg
cgaaagcact ctgctgggcc gacactgaca ctgagagacg aaagctaggg gagcgaatgg
gattagatac cccagtagtc ctagccgtaa acgatggata ctaagcgttg tgcgtattga
cccgtgcagt gctttagcta acgcgttaag tatcccgcct ggggagtacg ttcgcaagaa
tgaaactcaa aggaattgac gggggcccgc acaagcggtg gagcatgtgg tttaatccga
tgcaacgcga agaaccttac cagggctttg tgaatcttct tcaaaaggaa gagttccttg
aacgcagaca caggtggtgc atggctgtcg tcagctcgtg ccgtaaggtg ttaggttaag
tcccgcaacg agcgcaaccc ttgtttagtt gccgtttgga accctaaaca gactgccggt
gataagccgg aggaaggtgg gatgatgtca agtcggcatg ccccttacgc cctgggcgac
acacgtgcta caatggacgg gacaaagggt cgcaccccgc gagggcaagc taacctcaaa
aacccgaccc cagttcggat tgcaggctgc aactcgcctg catgaagccg gaatcgctag
taatcgccgg tcagccatac ggcggtgaat acgttctcgg gccttgtaca caccgcccgt
cacactatgg gagctgacca tgcccgaagt cattacaagg agggggatgc cgaaggcagg
gctagtgact ggagtgaagt cgtaacaagg tagccgtact ggaaggtgcg gctggatcac
ct
>Paulinella_micropora__(SAR) GenBank_locus_tag:EFG77_pgr004
---------- ---------- ---------- -ggcggcgtg cttaacacat gcaagtcgaa
cgagc-ctag tggcggacgg gtgagtaacg cgtgggaatc tgccctcagg aggggataac
gaccggaaac ggtcgctaat accccatatg ccgagagtcg cctgaggatg agcccgcgtc
tgattagctt gttggtgggg taatggccta ccaaggcatc gatcagtagc tggtctgaga
ggatgatcag ccacactggg actgagacac ggcccagact cctacgggag gcagcagtgg
ggaattttcc gcaatgggcg aaagcctgac ggagcaacgc cgcgtgaggg gggctgtaaa
cctcttttct caaggaagaa gtacttgagg aataagccac ggctaattcc gtgccagcag
ccgcggtaat acgggagtgg caagcgttat ccggaattat tgggcgtaaa gcgtccgcag
gcggctttga gtctgctgtt aaagcgtgga gcttaacgga aactacaggg ctcgagtgtg
gtaggggcag agggaattcc cggtgtagcg gtgaaatgcg tagatatcgg gaagaacacg
cgaaggcgct ctgctgggcc ataactgacg ctcatggacg aaagccaggg gagcgaaagg
gattagatac ccctgtagtc ctggccgtaa acgatgaaca ctaggtgtcg gaggaatcga
ccccttcggt gtcgtagcta acgcgttaag tgttccgcct ggggagtacg cacgcaagtg
tgaaactcaa aggaattgac gggggcccgc acaagcggtg gagtatgtgg tttaattcga
tgcaacgcga agaaccttac cagggttctg cgaatcttcc ggaaacggaa gagtgccttg
aacgcagtga caggtggtgc atggctgtcg tcagctcgtg tcgtgagatg ttgggttaag
tcccgcaacg agcgcaaccc atttttagtt gccgttgggc actctagaga aaccgccggt
gataaaccgg aggaaggtgg gatgacgtca agtcatcatg ccccttacat cctgggctac
acacgtacta caatgctacg gacaaagggc agcaactcgc aagagctagc aaatcccata
aaccgtggct cagttcagat cgtaggctgc aactcgccta cgtgaaggag gaatcgctag
taatcgcagg tcagc-atac tgcggtgaat acgttcccgg gccttgtaca caccgcccgt
cacaccatgg aagttggcca tgcccgaagt cgttatgcgg aggaggacgc cgaaggtggg
gccgatgact ggggtgaagt cgtaacaagg t--------- ---------- ----------
--
>Berberidopsis_corallina__(Embryophyta) GenBank_locus_tag:E4K74_pgr008
gagagttcga tcctggctca ggatgaacgc tggcggcatg cttaacacat gcaagtcgga
cgggatccag tggcggacgg gtgagtaacg cgtaagaacc tgcccttggg aggggacaac
agctggaaac ggctgctaat accccgtagg ctgaggaccg cccgaggagg ggctcgcgtc
tgattagcta gttggtgggg caatagctta ccaaggcgat gatcagtagc tggtccgaga
ggatgatcag ccacactggg actgagacac ggcccagact cctacgggag gcagcagtgg
ggaattttcc gcaatgggcg aaagcctgac ggagcaatgc cgcgtggagg gggtcgtgaa
cttcttttcc cggagaagaa gtatctgggg aataagcatc ggctaactct gtgccagcag
ccgcggtaat acagaggatg caagcgttat ccggaatgat tgggcgtaaa gcgtctgtag
gtggctttta gtccgccgtc aaatcccagg gctcaacgga aactaccaag ctggagtacg
gtaggggcag agggaatttc cggtggagcg gtgaaatgcg tagagatcgg aaagaacacg
cgaaagcact ctgctgggcc gacactgaca ctgagagacg aaagctaggg gagcgaatgg
gattagatac cccagtagtc ctagccgtaa acgatggata ctaggcgctg tgcgtatcga
cccgtgcagt gctgtagcta acgcgttaag tatcccgcct ggggagtacg ttcgcaagaa
tgaaactcaa aggaattgac gggggcccgc acaagcggtg gagcatgtgg tttaattcga
tgcaaagcga agaaccttac cagggctccg cgaatcctct tgaaagagag gggtgccttg
aacgcggaca caggtggtgc atggctgtcg tcagctcgtg ccgtaaggtg ttgggttaag
tcccgcaacg agcgcaaccc ttgtttagtt gccgtttgga accctgaaca gactgccggt
gataagccgg aggaaggtgg gatgacgtca agtcatcatg ccccttatgc cctgggcgac
acacgtgcta caatggccgg gacaaagggt cgcatcccgc gagggtgagc taactccaaa
aacccgtcct cagttcggat tgcaggctgc aactcgcctg catgaagccg gaatcgctag
taatcgccgg tcagccatac ggcggtgaat tcgttcccgg gccttgtaca caccgcccgt
cacactatgg gagctggcca tgcccgaagt cgttacaagg agggggatgc cgaaggcagg
gctagtgact ggagtgaagt cgtaacaagg tagccgtact ggaaggtgcg gctggatcac
ct
>Selaginella_kraussiana__(Embryophyta) GenBank_locus_tag:EZZ02_pgr08
gagagtttga tcctggctca ggatgaacgc tggcggcatg cctaacacat gcaagtcgta
cggggcccag tggcggacgg gtgagtaacg cgtaggaacc tgcccttggg agggggcaac
agctgggaac ggctgctgat accccataag ctgaggaccg cccaaggagg ggcttgcgtc
cgattagcct gttggcgggg taatggctca ccaaagcgac gatcggtagc tggtccgaga
ggacgatcag ccacaccggg actgagacac ggcccggact cctacggggg gcagcagtgg
ggaattttcc gcaatgggcg aaagcccgac ggagcaatgc cgcgtggggg gggtcgtaaa
ccgcttttac cggagaagaa gtatccgggg aataagcatc ggctaactct gtgccagcag
ccgcggtaag acagaggatg caagcgttat ccggaatgat cgggcgtaaa gcgtctgtag
gtggctccta gtccgccgtc aaatcccagg gcttaacgga aactactgag cctgggtacg
gtaggggcag ggggaatttc cggtggagcg gtgaaatgcg tagagatcgg aaggaacacg
cgaaagcact ctgctgggcc gacactgaca ctgagagacg aaagctgggg gagcgaatgg
gattagatac cccagtagtc ccagccgtaa acgatggata ctaagcgccg cgcgtatcga
cccgcgcggt gctgtagcta acgcgtcaag tatcccgcct ggggagtacg ttcgcaagaa
tgaaactcaa aggaattgac gggggcccgc acaagcggtg gagcatgtgg tttaattcga
tgcaacgcga agaaccttac cagggctccg tgaatcctct tgagagagag gggtgccctg
aacacggaca caggtggtgc atggctgtcg tcagctcgtg ccgtgaggcg ttgggttgag
tcccgcaacg agcgcaaccc ttgtttagtt gccgcttgga accctaaaca tactgccggc
gatgagccgg aggagggtgg gatgacgtca agtcagcatg cccctcacgc cctgggcgac
acacgtgcta caatggccgg gacaaagggt cgcaccccgc gagggcaggc caaccccgaa
aacccggcct tagttcggat tgcaggctgc aactcgcctg catgaagtcg gaatcgctag
taatcgccgg tcagccatac ggcggtgaat ccgttcccgg gccttgtaca caccgcccgt
cacactatgg gagctggcca tgcccgaagt cgtcgcaggg aagggaacgc ccaaggcagg
gctcgcgact ggagtgaagt cgtaacaagg tagccgtact ggaaggtgcg gctggatcac
ct
>Plagiogramma_staurophorum__(SAR) GenBank_locus_tag:DR300_pgr006
gagagtttga tcctggctca ggatgaacgc tggcggtatg cttaacacat gcaagtcgta
cgagatcaag tggcggacgg gtgagtaaca cgtaagaatt tgcctttagg aggggacaac
---------- -------aat accccatatg ctttcgaccg cctagagaga agcttgcggc
tgattagctt gttggtaagg taatggctta ccaaggcgac gatcagtatc tggtttgaga
ggacgatcag acacactgga actgagacac ggtccagact cttacgggag gcagcagtga
ggaattttcc gcaatgggcg aaagcctgac ggagcaatac cgcgtgaggg gggttgtaaa
cctctttttt cagggaggaa ctacctgaag aataagcatc ggctaactcc gtgccagcag
ccgcggtaag acggaggatg caagtgttat ccggaatcac tgggcgtaaa gcgtctgtag
gtggtcaaaa gtcaactgtt aaatcttgag gcttaaccga aactattaga ctagagtata
gtaggggtaa agggaatttc cagtggagcg gtgaaatgcg tagagattgg aaagaacacg
cgaaagcact ttactgggct attactaaca ctcagagacg aaagctaggg tagcaaatgg
gattagatac cccagtagtc ctagccgtaa acaatggata ctagatgttg aacagatcga
cctgtgcagt attaaagcta acgcgttaag tatcccgcct gggaagtatg ctcgcaagag
tgaaactcaa aggaattgac gggggcccgc acaagcggtg gagcatgtgg tttaattcga
tgcaacgcga agaaccttac cagggttata cgaatttctt tgaaaaaaga aagtgccgtg
aacgtataca caggtggtgc atggctgtcg tcagctcgtg tcgtgagatg ttgggttaag
tcccgcaacg agcgcaaccc ttttttagtt gcc-tatgga actctagaaa gactgccggt
tataaaccgg aggaaggcgg gatgacgtca agtcagcatg ccccttacac cctgggctac
acacgtgcta caatgggcga gacaatgaga tgcactctgt gaagacacgc taatctat-a
aactcgttct aagttcggat tgtaggctgc aactcgccta catgaagttg gaatcgctag
taatcgctgg tcagctatac agcggtgaat tcgttcccgg gccttgtaca caccgcccgt
cacaccatgg aagctggtta tacccgaagt cgttatttgg aggaggatgc ctaaggtaga
attagtgact ggggtgaagt cgtaacaagg taaccgtact ggaaggtgcg gttggatcac
ct
>Equisetum_arvense__(Embryophyta) GenBank_locus_tag:EvarC_r001
gagagtttga tcctggctca ggatgaacgc tggcggcatg cttaacacat gcaagtcgta
cgggatccag tggcggacgg gtgagtaacg cgtaagaacc tgcccttggg aggggacaac
agccggaaac ggctgctaat accccatagg ctggggaccg cccaaggagg ggcttgcgtc
tgattagcta gttggtgggg caatggctta ccaaggcaac gatcagtagc tggtctgaga
ggatgatcag ccacactggg actgagacac ggcccagact cctacgggag gcagcagtgg
ggaattttcc gcaatgggcg aaagcctgac ggagcaatgc cgcgtggagg gggtcgtaaa
ctccttttct cagagaagaa gtatctgagg aataagcatc ggctaactct gtgccagcag
ccgcggtaag acaggggatg caagcgttat ccggaatgat tgggcgtaaa gcgtctgtag
gtggctttta gtccgccgtc aaatcccagg gctcaacggg aactaccaag ctggagtacg
gtaggggcag agggaatttc cggtggagcg gtgaaatgcg tagagatcgg aaagaacacg
cgaaagcact ctgctgggcc gacactgaca ctgagagacg aaagctaggg gagcaaatgg
gattagatac cccagtagtc ctagccgtaa acgatggata ctaagcgctg tgcgtatcga
cccgtgcagt gctgtagcta acgcgttaag tatcccgcct ggggagtacg ttcgcaagaa
tgaaactcaa aggaattgac gggggcccgc acaagcggtg gagcatgtgg tttaattcga
tgcaacgcga agaaccttac cagggcttcg cgaattcttt cgaaagatag aagtgcctag
agcgcggaca caggtggtgc atggctgtcg tcagctcgtg ccgtaaggtg ttgggttaag
tcccgcaacg agcgcaaccc ttgtttagtt gccgtttgga accctaaaca gactgccggt
gataagccgg aggaaggtgg gatgacgtca agtcagcatg ccccttacgc cctgggcgac
acacgtgcta caatggtcgg gacaaagggt cgcaccccgc gagggcaagc taacctcgaa
aacccgacct cagttcggat tgcaggctgc aactcgcctg catgaagtcg gaatcgctag
taatcgccgg tcagccatac ggcggtgaat ccgttcccgg gccttgtaca caccgcccgt
cacactatgg gagctggcca tgcccgaagt cgttacaagg ggggggatgc cgaaggcagg
gctagtgact ggagtgaagt cgtaacaagg tagccgtact ggaaggtgcg gctggatcac
ct
>Brassaiopsis_hainla__(Embryophyta) GenBank_locus_tag:W886_r008
gagagttcga tcctggctca ggatgaacgc tggcggcatg cttaacacat gcaagtcgga
cgggatccag tggcggacgg gtgagtaacg cgtaagaacc tgcccttggg aggggacaac
agctggaaac ggctgctaat accccgtagg ctgaggaccg cccgaggagg ggctcgcgtc
tgattagcta gttggtgagg caatagctta ccaaggcgat gatcagtagc tggtccgaga
ggatgatcag ccacactggg actgagacac ggcccagact cctacgggag gcagcagtgg
ggaattttcc gcaatgggcg aaagcctgac ggagcaatgc cgcgtggagg gggtcgtgaa
cttcttttcc cggagaagaa gtatctgggg aataagcatc ggctaactct gtgccagcag
ccgcggtaat acagaggatg caagcgttat ccggaatgat tgggcgtaaa gcgtctgtag
gtggctttta gtccgccgtc aaatcccagg gctcaacgga aactaccaag ctggagtacg
gtaggggcag agggaatttc cggtggagcg gtgaaatgcg tagagatcgg aaagaacacg
cgaaagcact ctgctgggcc gacactgaca ctgagagacg aaagctaggg gagcgaatgg
gattagatac cccagtagtc ctagccgtaa acgatggata ctaggcgctg tgcgtatcga
cccgtgcagt gctgtagcta acgcgttaag tatcccgcct ggggagtacg ttcgcaagaa
tgaaactcaa aggaattgac gggggcccgc acaagcggtg gagcatgtgg tttaattcga
tgcaaagcga agaaccttac cagggctccg cgaatcctct tgaaagagag gggtgccctg
aacgcggaca caggtggtgc atggctgtcg tcagctcgtg ccgtaaggtg ttgggttaag
tcccgcaacg agcgcaaccc ttgtttagtt gccgtttgga accctgaaca gactgccggt
gataagccgg aggaaggtgg gatgacgtca agtcatcatg ccccttatgc cctgggcgac
acacgtgcta caatggccgg gacaaagggc cgcatcccgc gagggtgagc taactccaaa
aacccgtcct cagttcggat tgcaggctgc aactcgcctg catgaagccg gaatcgctag
taatcgccgg tcagccatac ggcggtgaat tcgttcccgg gccttgtaca caccgcccgt
cacactatgg gagctggcca tgcccgaagt cgttacaagg agggggatgc cgaaggcagg
gctagtgact ggagtgaagt cgtaacaagg tagccgtact ggaaggtgcg gctggatcac
ct
>Podocarpus_lambertii__(Embryophyta) GenBank_locus_tag:CP88_r001
gagagtttga tcctggctca ggatgaacgc tggtggcatg cttaacacat gcaagtcgga
cgggatccag tggcggacgg gtgagtaacg cgtaagaacc tgcccttggg aggggacaac
agctggaaac ggttgctaat accccatacg ctgaggaccg cccaaggagg ggctcacgtc
tgattagcta gttggtgaga taatggctta ccaaggctac gatcagtagc tggtctgaga
ggatgatcag ccacactggg actgagacac ggcccagact cctacgggag gcagcagtgg
ggaattttcc gcaatgggcg aaagcctgac ggagcaatgc cgcgtgaagg gggttgtaaa
cttcttttct cagagaagaa atatctgagg aataagcatc ggctaactct gtgccagcag
ccgcggtaat acagaggatg caagcgttat ccggaattat tgggcgtaaa gcgtctgtag
gtggctttta gtcccccgtt aaatcccagg gctcaatgga aactactaag ctagagtatg
gtaggggcag agggaatttc cggtggagcg gtgaaatgcg ctgagatcgg aaggaacacg
cgaaagcact ctgctgggcc gacactgaca ctgagagacg agagctaggg gagcaaatgg
gattagagac cccagtagtc ctagccgtaa acaatggata ctaggtgttg tgcgtatcaa
cccgcgcagt gctatagcta acgcattaag tatcccgcct ggggagtacg ttcgcaagaa
tgaaactcaa aggaattgac gggggcccgc acaagcggtg gagcatgtgg tttaattcga
tgcaaagcga agaaccttac cagggattcg cgaatcctct tgaaagagag gagtgcctag
aacgcggaca caggtggtgc atggctgtcg tcagctcgtg ccgtaaggtg ttgggttaag
tcccgcaacg agcgcaaccc ttgtttagtt gccgtttgga actctaaaca gaccatcggt
gataagccgg aggaaggtgg gatgaggtca agtcatcatg ccccttatgc cctgggcgac
acacgtgcta caatggccgg gacaaagggt cgcaccccgc gagggcaagc taacctcaaa
aacccggcct caattcggat tgcaggctgc aactcgcctg catgaagcag gaatcgctag
taatcgccgg tcagccatac ggcggtgaat ccgttctcgg gccttgtaca gaccgcccgt
cacactatgg gagctggcca tgcccgaagt cgttaacggg agggggatgc cgaaggctgg
gctagtgact ggagtgaagt cgtaacaagg tagccgtact ggaaggtgcg gctggattac
ct
>Musa_textilis__(Embryophyta) GenBank_locus_tag:X609_r001
gagagttcga tcctggctca ggatgaacgc tggcggcatg cttaacacat gcaagtcgga
cgggatccag tggcggacgg gtgagtaacg cgtaagaacc tgcccttggg aggggacaac
aactggaaac ggttgctaat accccgtagg ctgaggaccg cccgaggagg ggcttgcgtc
tgattagcta gttggtgagg taatagctta ccaaggcgat gatcagtagc tggtccgaga
ggatgatcag ccacactggg actgagacac ggcccagact cctacgggag gcagcagtgg
ggaattttcc gcaatgggcg aaagcctgac ggagcaatgc cgcgtggagg gggtcgtgaa
cttcttttct cggagaagaa atatctgagg aataagcatc ggctaactct gtgccagcag
ccgcggtaag acagaggatg caagcgttat ccggaatgat tgggcgtaaa gcgtctgtag
gtggctttta gtccgccgtc aaatcccagg gctcaacgga aactaccaag ctggagtacg
gtaggggcag agggaatttc cggtggagcg gtgaaatgcg tagagatcgg aaagaacacg
cgaaagcact ctgctgggcc gacactgaca ctgagagacg aaagctaggg gagcaaatgg
gattagatac cccagtagtc ctagccgtaa acgatggata ctaggcgctg tgcgtatcga
cccgtgcagt gctgtagcta acgcgttaag tatcccgcct ggggagtacg ttcgcaagaa
tgaaactcaa aggaattgac gggggcccgc acaagcggtg gagcatgtgg tttaattcga
tgcaaagcga agaaccttac cagggctccg tgaatcctct tgaaagagag gggtgccttg
aacgcggaca caggtggtgc atggctgtcg tcagctcgtg ccgtaaggtg ttgggttaag
tcccgcaacg agcgcaaccc ttgtttagtt gccgtttgga accctgaaca gactgccggt
gataagccgg aggaaggtgg gatgacgtca agtcatcatg ccccttatgc cctgggcgac
acacgtgcta caatggccgg gacaaagggt cgcatcccgc gagggtgagc taaccccaaa
aacccgtcct cagttcggat tgcaggctgc aactcgcctg catgaagccg gaatcgctag
taatcgccgg tcagccatac ggcggtgaat tcgttcccgg gccttgtaca caccgcccgt
cacactatgg gagctggcca tgcccgaagt cgttacaagg agggggatgc cgaaggcggg
gctagtgact ggagtgaagt cgtaacaagg tagccgtact ggaaggtgcg gctggatcac
ct
>Hirtella_racemosa__(Embryophyta) GenBank_locus_tag:EN55_r008
gagagttcga tcctggctca ggatgaacgc tggcggcatg cttaacacat gcaagtcgga
cgggatccag tggcggacgg gtgagtaacg cgtaagaacc tgcccttggg aggggacaac
agctggaaac ggctgctaat accccgtagg ctgaggaccg cccgaggagg ggctcgcgtc
tgattagcta gttggtgagg caatagctta ccaaggcgat gatcagtagc tggtccgaga
ggatgatcag ccacactggg actgagacac ggcccagact cctacgggag gcagcagtgg
ggaattttcc gcaatgggcg aaagcctgac ggagcaatgc cgcgtggagg gggtcgtgaa
cttcttttcc cggagaagaa gtatctgggg aataagcatc ggctaactct gtgccagcag
ccgcggtaat acagaggatg caagcgttat ccggaatgat tgggcgtaaa gcgtctgtag
gtggctttta gtccgccgtc aaatcccagg gctcaacgga aactgccaag ctggagtacg
gtaggggcag agggaatttc cggtggagcg gtgaaatgcg tagagatcgg aaagaacacg
cgaaagcact ctgctgggcc gatactgaca ctgagagacg aaagctaggg gagcgaatgg
gattagatac cccagtagtc ctagccgtaa acgatggata ctgggcgctg tgcgtatcga
cccgtgcagt gctgtagcta acgcgttaag tatcccgcct ggggagtacg ttcgcaagaa
tgaaactcaa aggaattgac gggggcccgc acaagcggtg gagcatgtgg tttaattcga
tgcaaagcga agaaccttac cagggctccg cgaatcctct tgaaagagag gggtgccttg
aacgcggaca caggtggtgc atggctgtcg tcagctcgtg ccgtaaggtg ttgggttaag
tcccgcaacg agcgcaaccc ttgtttagtt gccgtttgga accctgagca gactgccggt
gataagccgg aggaaggtgg gatgacgtca agtcatcatg ccccttatgc cctgggcgac
acacgtgcta caatggccgg gacaaagggt cgcatcccgc gagggtgagc taactccaaa
aacccgtcct cagttcggat tgcaggctgc aactcgcctg catgaagccg gaatcgctag
taatcgccgg tcagccatac ggcggtgaat tcgttcccgg gccttgtaca caccgcccgt
cacactatgg gagctggcca tgcccgaagt cgttacaagg agggggatgc cgaaggcagg
gctagtgact ggagtgaagt cgtaacaagg tagccgtact ggaaggtgcg gctggatcac
ct
>Dioscorea_zingiberensis__(Embryophyta) GenBank_locus_tag:AA868_gr008
gagagttcga tcctggctca ggatgaacgc tggcggcatg cttaacacat gcaagtcgga
cgggatccag tggcggacgg gtgagtaacg cgtaagaacc ttcccttggg aggggacaac
aactggaaac ggttgctaat accccgtagg ctgaggaccg cccgaggagg ggctcgcgtc
tgattagcta gttggtgagg caatagctta ccaaggcgat gatcagtagc tggtccgaga
ggatgatcag ccacactggg actgagacac ggcccagact cctacgggag gcagcagtgg
ggaattttcc gcaatgggcg aaagcctgac ggagcaatgc cgcgtggagg gggtcgtgaa
cttcttttct cggagaagaa gtatctgagg aataagcatc ggctaactct gtgccagcag
ccgcggtaag acagaggatg caagcgttat ccggaatgat tgggcgtaaa gcgtctgtag
gtggctttta gtccgccgtc aaatcccagg gctcaacgga aactaccaag ctggagtacg
gtaggggcag agggaatttc cggtggagcg gtgaaatgcg tagagatcgg aaagaacacg
cgaaagcact ctgctgggcc gacactgaca ctgagagacg aaagctaggg gagcaaatgg
gattagatac cccagtagtc ctagccgtaa acgatggata ctaggcgctg tgcgtatcga
cccgtgcagt gctgtagcta acgcgttaag tatcccgcct ggggagtacg ttcgcaagaa
tgaaactcaa aggaattgac gggggcccgc acaagcggtg gagcatgtgg tttaattcga
tgcaaagcga agaaccttac cagggctccg tgaatcctct tgaaagagag gggtgccctg
aacgcggaca caggtggtgc atggctgtcg tcagctcgtg ccgtaaggtg ttgggttaag
tcccgcaacg agcgcaaccc ttgtttagtt gccgtttgga accctgaaca gactgccggt
gataagccgg aggaaggtgg gatgacgtca agtcatcatg ccccttatgc cctgggcgac
acacgtgcta caatgggcgg gacaaagggt cgcatcccgc gagggtgagc taactccaaa
aacccgtcct cagttcggat tgcaggctgc aactcgcctg catgaagtcg gaatcgctag
taatcgccgg tcagccatac ggcggtgaat tcgttcccgg gccttgtaca caccgcccgt
cacactatgg gagctggcca tgcccgaagt cgttacaagg agggggatgc cgaaggcggg
gctagtgact ggagtgaagt cgtaacaagg tagccgtact ggaaggtgcg gctggatcac
ct
>Nelumbo_nucifera__(Embryophyta) GenBank_locus_tag:N623_r008
gagagttcga tcctggctca ggatgaacgc tggcggcatg cttaacacat gcaagtcgga
cgggatccag tggcggacgg gtgagtaacg cgtaagaacc tgcccttggg aggggacaac
agctggaaac ggctgctaat accccgtagg ctgaggaccg cccgaggagg ggctcgcgtc
tgattagcta gttggtgagg caatagctta ccaaggcgat gatcagtagc tggtccgaga
ggatgatcag ccacactggg actgagacac ggcccagact cctacgggag gcagcagtgg
ggaattttcc gcaatgggcg aaagcctgac ggagcaatgc cgcgtggagg gggtcgtcaa
cttcttttcc cggagaagaa ttatctgggg aataagcatc ggctaactct gtgccagcag
ccgcggtaat acagaggatg caagcgttat ccggaatgat tgggcgtaaa gcgtctgtag
gtggctttta gtccgccgtc aaatcccagg gctcaacgga aactactaag ctggagtacg
gtaggggcag agggaatttc cggtggagcg gtgaaatgcg tagagatcgg aaagaacacg
cgaaagcact ctgctgggcc gacactgaca ctgagagacg aaagctaggg gagcgaatgg
gattagatac cccagtagtc ctagccgtaa acgatggata ctaggcgctg tgcgtatcga
cccgtgcagt gctgtagcta acgcgttaag tatcccgcct ggggagtacg ttcgcaagaa
tgaaactcaa aggaattgac gggggcccgc acaagcggtg gagcatgtgg tttaattcga
tgcaaagcga agaaccttac cagggctccg cgaatcctct tgaaagagag gggtgccttg
aacgcggaca caggtggtgc atggctgtcg tcagctcgtg ccgtaaggtg ttgggttaag
tcccgcaacg agcgcaaccc ttgtttagtt gccgtttgga accctgaaca gactgccggt
gataagccgg aggaaggtgg gatgacgtca agtcatcatg cccctcatgc cctgggcgac
acacgtgcta caatggccgg gacaaagggt cgcatcccgc gagggtgagc taactccaaa
aacccgtcct cagttcggat tgcaggctgc aactcgcctg catgaagccg gaatcgctag
taatcgccgg tcagccatac ggcggtgaat tcgttcccgg gccttgtaca caccgcccgt
cacactatgg gagctggcca tgcccgaagt cgttacaagg agggggatgc cgaaggcagg
gctagtgact ggagtgaagt cgtaacaagg tagccgtact ggaaggtgcg gctggatcac
ct
>Mankyua_chejuensis__(Embryophyta) GenBank_locus_tag:MACHC_r001
gagagtttga tcctggctca ggatgaacgc tggcggcatg cttaacacat gcaagtcgga
cggaattcag tggcggacgg gtgagtaacg cgtaaggacc tgcccttggg aggggacaac
agttggaaac ggctgctaat accccatagg ctgaggaccg cccaaggagg ggcttgcgtc
tgattagctg gttggtgagg caatggctca ccaaggcgac gatcagtagc tggtccgaga
ggatgatcag ccacactggg actgagacac ggcccagact cctacgggag gcagcagtgg
ggaattttcc gcaatgggcg aaagcctgac ggagcaatgc cgcgtggagg gggtcgtaaa
ctccttttcc cggagaagaa gtatctgggg aataagcatc ggctaactct gtgccagcag
ccgcggtaag acagaggatg caagcgttat ccggaatgat tgggcgtaaa gcgtctgtag
gtggcttata gtccgccgtc aaatcccagg gctcaacgga aactactaag ctggagtacg
gtaggggcag agggaatttc cggtggagcg gtgaaatgcg tagagatcgg aaggaacacg
cgaaagcact ctgctgggcc gacactgaca ctgagagacg aaagctaggg gagcgaatgg
gattagatac cccagtagtc ctagctgtaa acgatggata ctaagcgctg tgcgtatcga
cccgtgcagt gctgtagcta acgcgttaag tatcccgcct ggggagtacg ttcgcaagaa
tgaaactcaa aggaattgac gggggcccgc acaagcggtg gagcatgtgg tttaattcga
tgcaacgcga agaaccttac cagggctccg tgaatcctct tgaaagaggg gagtgccctg
aacacggaca caggtggtgc atggctgtcg tcagctcgtg ccgtgaggtg ttgggttaag
tcccgcaacg agcgcaaccc ttgtttagtt gccgtttgga accctaaaca gactgccggt
tataagccgg aggaaggtgg gatgacgtca agtcagcatg ccccttacgc cctgggcgac
acacgtgcta caatggacgg gacaaagggt cgcaccccgc gagggcaagc taacctcaaa
aacccgacct cagttcggat tgcaggctgc aactcgcctg catgaagccg gaatcgctag
taatcgccgg tcagccatac ggcggtgaat ccgttcccgg gccttgtaca caccgcccgt
cacactatgg gagctggcca tgcccgaagt cgttacaagg agggggatgc cgaaggcagg
gctagtgact ggagtgaagt cgtaacaagg tagccgtact ggaaggtgcg gctggatcac
ct
>Juniperus_monosperma__(Embryophyta) GenBank_locus_tag:ED58_r004
---------- ---------- ---------- tggcggcatg cttaacacat gcaagtcgaa
cgggatccag tggcgaacgg gtgagtaatg cgtaagaacc tgcccttggg aggggacaac
agctggaaac ggttgctaat accccatagg ctgaggaccg cccaaggagg ggctcacgtc
tgattagcta gttggtgagg caatggctta ccaaggctcc gatcagtagt tggtctgaga
ggatgatcag ccacactggg actgagacac ggcccagact cctacgggag gcagcagtga
ggaattttcc gcaatgggcg aaagcctgac ggagcaatgc cgcgtgaagg gggtcgtaaa
cttcttttct cggagaagaa ttatctgagg aataagcatc ggctaactct gtgccagcag
ccgcggtaaa acagaggatg caagcgttat ccggaattat tgggcgtaaa gtgtctgtag
gtggctttta gtccgtcgtc aaatcccagg gctcaacgga aactatcaag ctagagtacg
gtagaggcag agggaatttc cggtggagcg gtgaaatgcg ttgagatcgg gaggaacacg
cgaaagcact ctgctgggcc gttactgaca ctcagagacg aaagctaggg gagcaaatgg
gattagatac cccagtagtc ctagccgtaa acgatggata ctaggtgctg tgcgtatcga
cccgtatagt actgcagcta acgcgttaag tatcccgcct gggaagtacg ttcgcaagaa
tgaaactcaa aggaattgac gggggcccgc acaagcggtg gagcatgtgg tttaattcga
tgcaaagcga agaaccttac cagggatccg cgaatccttt tgaaaaagag gagtgccttg
aacgcggaca caggtggtgc atggctgtcg tcagttcgtg ccgcaaggtg ttgggttaag
tcccgcaacg agcgcaaccc ttgtttagtt gccgtttgga actctgaaca gactatcggt
gttaagccgg aggaaggtgg gatgatgtca agtcatcatg ccccttatac cctgggcgac
acacgtgcta caatggccgg gacaaagagt tgcaccccgc gagggtaagc taacctcaaa
aacctggcct caattcggat tgcaggctgc aactcgcctg catgaagtag gaatcgctag
taatcgccgg tcagccatac ggcggtgaat tcgttctcgg gccttgtaca caccgcccgt
cacactaggg aagtgtgcca tgctcgaagt cattacaagg agggagatgc ccaaggcacg
gctagtgact ggagtgaagt cgtaacaagg tagccgtact ---------- ----------
--
>Heterosigma_akashiwo__(SAR) GenBank_locus_tag:Heak293_Cr001
gagagtttga tcctggctca ggatgaacgc tggcggtatg cttaacacat gcaagtcgaa
cgagagaaag tggcggacgg gtgagtaaca cgtgagaatc tgcctttagg aaaggacaac
atttggaaac gaatgctaat accttatatg cctattactg cctagagagg agctcgcggc
tgattagcta gttggtgggg taatggccta ccaaggcgac gatcagtaac tgatttgaga
ggatgatcag tcacactgga actgagacac ggtccagact cctacgggag gcagcagtgg
ggaattttct gcaatgggcg aaagcctgac agagcaatac cgcgtgaggg ggattgtaaa
cctctttttt cagggaggaa gtacctgaag aataagcatc ggctaactcc gtgccagcag
ccgcggtaat acggaggatg caagtgttat ccggaatcac tgggcgtaaa gcgtctgtag
gtggtttaat gtctgttgtt aaatcttaag gctcaacgga aactattaga cttgagtgtg
gtagaggtag agggaatttc cagtggagcg gtgaaatgcg tagatattgg aaagaccacg
cgaaggcact ctactgggcc attactgaca ctgagagacg aaagctaggg gagcaaatgg
gattagatac cccagtagtc ctagctgtaa acgatggata ctagatgtcg catgtatcga
cccatgcggt attatagcta acgcgttaag tatcccgcct gggaagtatg ctcgcaagag
tgaaactcaa aggaattgac gggggcccgc acaagcggtg gagcatgtgg tttaattcga
tgcaacgcga agaaccttac cagggttgta cgaagttttt tgaaaaaa-a aaccaccttg
aacgtacata caggtggtgc atggctgtcg tcagctcgtg tcgtgagatg ttgggttaag
tcccgcaacg agcgtaaccc ttttttagtt gcc-cgagga tatttagaaa gactgccgat
tataaatcgg aggaaggtag gacgacgtca agtcatcatg ccccttacac tctgggctac
acacgtgcta cattgggtag aacaataagt tgcaagttgc gaaaccaagc gaatcttc-a
aatctactct aagttcggat tgtaggctgc aactcgccta cataaagatg gaatcgctag
taatcgctgg tcagctacac agcggtgaat ccgttcccgg gccttgtaca caccgcccgt
cacaccatgg aagctggtca cacccaaagt cgttatttgg aggaaggcgc ctaaggtagg
attggtgact ggggtgaagt cgtaacaagg tagccgtacc ggaaggtgcg gctggatcac
ct
>Euonymus_japonicus__(Embryophyta) GenBank_locus_tag:APY63_gr008
gagagttcga tcctggctca ggatgaacgc tggcggcatg cttaacacat gcaagtcgga
cgggatccag tggcggacgg gtgagtaacg cgtaagaacc tgcccttggg aggggacaac
agctggaaac ggctgctaat accccgtagg ctgaggaccg cccgaggagg ggctcgcgtc
tgattagcta gttggtgagg caatagctta ccaaggcgat gatcagtagc tggtccgaga
ggatgatcag ccacactggg actgagacac ggcccagact cctacgggag gcagcagtgg
ggaattttcc gcaatgggcg aaagcctgac ggagcaatgc cgcgtggagg gggtcgtgaa
cttcttttcc cggagaagaa gtatctgggg aataagcatc ggctaactct gtgccagcag
ccgcggtaat acagaggatg caagcgttat ccggaatgat tgggcgtaaa gcgtctgtag
gtggctttta gtccgccgtc aaatcccagg gctcaacgga aactaccaag ctggagtacg
gtaggggcag agggaatttc cggtggagcg gtgaaatgcg tagagatcgg aaagaacacg
cgaaagcact ctgctgggcc gacactgaca ctgagagacg aaagctgggg gagcgaatgg
gattagatac cccagtagtc ctagctgtaa acgatggata ctaggcgctg cgcgtatcga
cccgtgcagt gctgtagcta acgccttaag tatcccgcct ggggagtacg ttcgcaagaa
tgaaactcaa aggaattgac gggggcccgc acaagcggtg gagcatgtgg tttaattcga
tgcaaagcga agaaccttac cagggctccg cgaatcctct tgaaagaagg gggtgccttg
aacgcggaca caggtggtgc atggctgtcg tcagctcgtg ccgtaaggtg ttgggttaag
tcccgcaacg agcgcaaccc ttgtttagtt gccgtttgga accctgagca gactgccggt
gataagccgg aggaaggtgg gatgacgtca agtcatcatg ccccttatgc cctgggcgac
acacgtgcta caatggacgg gacaaagggt cgcatcccgc gagggtgagc taactccaaa
aacccgtcct cagttcggat tgcaggctgc aactcgcctg catgaagccg gaatcgctag
taatcgccgg tcagccatac ggcggtgaat tcgttcccgg gccttgtaca caccgcccgt
cacactatgg gagctggcca tgcccgaagt cgttacaagg aggggggtgc cgaaggcagg
gctagtgact ggagtgaagt cgtaacaagg tagccgtact ggaaggtgcg gctggatcac
ct
>Durinskia_baltica__(SAR) GenBank_locus_tag:DUBAC_pgr001
gagagtttga tcctggctca ggatgaacgc tggcgagatg ccttacacat gcaagtcgta
cggggtcaag tggcggacgg gtgagtaaca cgtaagaatt tgcctttagg aggggacaac
aactggaaac ggttgctaat accccatatg ctttcgaccg cctaaagaga agcttgcggc
tgattagctt gttggtgagg taatggctca ccaaggcgac gatcagtatc tggtttgaga
ggatgatcag acacactgga actgagacac ggtccagact cctacgggag gcagcagtgg
ggaattttcc gcaatgggcg aaagcctgac ggagcaatct cgcgtgaggg gggttgtaaa
cctctttttt cagggaggaa ctacctgaag aataagcatc ggctaactcc gtgccagcag
ccgcggtaag acggaggatg caagtgttat ccggaatcac tgggcgtaaa gcgtctgtag
gtggtttgaa gtcaactgtt aaatcttgaa gctcaaccga aactattaga ctagagtata
gtaggggtaa agggaatttc cagtggagcg gtgaaatgcg tagatattgg aaagaacacg
cgaaggcact ttactgggct attactgaca ctcagagacg aaagctaggg tagcaaatgg
gattagatac cccagtagtc ctagccgtaa acaatggata ctagatgttg aacagatcga
cctgtgcagt attaaagcta acgcgttaag tatcccgcct gggaagtatg ctcgcaagag
tgaaactcaa aggaattgac gggggcccgc acaagcggtg gagcatgtgg tttaattcga
tgcaacgcga agaaccttac cagggttata cgaatttctt tgaaaggaga aagtgccgtg
aacgtataca caggtggtgc atggctgtcg tcagctcgtg tcgtgagatg ttgggttaag
tcccgcaacg agcgcaaccc ttttttagtt gcc-tatgga actctagaaa gactgccggt
tataaaccgg aggaaggcgg gatgacgtca agtcagcatg ccccttacac cctgggctac
acacgtgcta caatgggtga gacaatgaga tgcactctgc gaagacaagc taatctat-a
aactcactct aagttcggat tgtaggctgc aactcgcctg catgaagttg gaatcgctag
taatcgctgg tcagctatac agcggtgaat tcgttcccgg gccttgtaca caccgcccgt
cacaccatgg aagctggtta tgcccgaagt cgttatttgg aggaggatgc ctaaggtaga
attagtgact ggggtgaagt cgtaacaagg taaccgtact ggaaggtgcg gttggatcac
ct
>Gnetum_gnemon__(Embryophyta) GenBank_locus_tag:TP00_r008
gcgagtatga tcctagctca ggatgaacgc tggcggcatg cttaacacat gcaagtcgaa
cgggatccag tggcggacgg gtgagtaatg cgtgagaacc tgcccttggg aggggacaac
agctggaaac ggctgctaat accccatagg ctgaggaccg ccccaggagg ggctcacgtc
tgattagtta gttggtgagg caatggctta ccaaggcgac gatcagtagc tggtctgaga
ggatgatcag ccacactggg actgagacac ggcccagact cctacgggag gcagcagtgg
ggaattttcc gcaatgggcg aaagcctgac ggagcaatgc cgcgtgaagg gggtcgtgaa
cttcttttct cggagaagaa ctatctgagg aataagcatc ggccaactct gtgccagcag
ccgcggtaat acagaggatg caagcgttat ccggatttat tgggcgtaaa gtgtctttag
gtggctttta gtcctccgtt aaatcccagg gctcaacgga aactacaaag ctagagtacg
gtaggggcag agggaatttc cggtggagcg gtgaaatgcg ctgagatcgg aaagaacacg
cgaaagcact ctgctggacc gacactgaca ctgagagacg aaagctaggg gagcgaatgg
gattagagac cccagtagtc ctagccgtaa acgatggata ctaagtgctg tgcgtatcga
cccgtgcagt gctgtagcta acgcgttaag tatcccgcct ggggagtacg ttcgcaagaa
tgaaactcaa aggaattgac gggggcccgc acaagcggtg gagcatgtag tttaattcga
tgcaaagcga agaaccttac cagggatccg tgaatcctcc tgaaagggaa gagtgccttg
aacacggaca caggtggtgc atggctgtcg tcagctcgtg ccgtagggtg ttgggttaag
tcccgcaacg agcgcaaccc ttgtttagtt gccgtttgga accctaaaca gaccgctggc
gatgagccgg aggaaggtgg gatgaggtca agtcatcatg ccccttatac cctgggccac
acacatgcta caatggccgg gataaagggc tgcacccttt gagggcaagc taatctcaaa
aacccggtct cagttcgaat tgcaggctgc aactcgcctg catgaagcag gaatcgctag
taatcgccgg tcagccatac ggcggtgaat tcgttctcgg gccttgtaca caccgcccgt
cacactatag gagctggcca tgtttgaagt ctttacaagg ggggggatga caaaggcagg
gttagtgact ggagtgaagt cgtaacaagg tagccgtact ggaaggtgcg gctggatcac
ct
>Bowenia_serrulata__(Embryophyta) GenBank_locus_tag:SK17_r008
---agtttga tcctggctca ggatgaacgc tggcggcatg cttaacacat gcaagtcgga
cgggatccag tggcggacgg gtgagcaacg cgtaagaacc tgcccttggg aggggacaac
agctggaaac ggctgctaat accccatagg ctgaggaccg cccaaggagg ggctcgcgtc
tgattagcta gttggtgagg caatggctta ccaaggcaac gatcagtagc tggtctgaga
ggatgatcag ccacactggg actgagacac ggcccagact cctacgggag gcagcagtgg
ggaattttcc gcaatgggcg aaagcctgac ggagcaatgc cgcgtgaagg gggtcgtgaa
cttcttttct cggagaagaa gtatccgagg aataagcatc ggctaactct gtgccagcag
ccgcggtaag acagaggatg caagcgttat ccggaatgat tgggcgtaaa gcgtctgtag
gtggctttta gtccgccgtc aaatcccagg gctcaacgga aactaccaag ctggagtacg
gtaggggcag agggaatttc cggtggagcg gtgaaatgcg tagagatcgg aaagaacacg
cgaaagcact ctgctgggcc gacactgaca ccgagagacg aaagctaggg gagcgaatgg
gattagatac cccagtagtc ctagccgtaa acgatggata ctaagcgctg tgcgtatcga
cccgtgcagt gctgtagcta acgcgttaag tatcccgcct ggggagtacg ttcgcaagaa
tgaaactcaa aggaattgac gggggcccgc acaagcggtg gagcatgtgg ttcaattcga
tgcaacgcga agaaccttac cagggctccg cgaatcctcc tgaaagagag gagtgccttg
aacgcggaca caggtggtgc atggctgtcg tcagctcgtg ccgtaaggtg ttgggttaag
tcccgcaacg agcgcaaccc ttgtttagtt gccgtttgga accctgaaca gactgccggt
gataagccgg aggaaggtgg gatgacgtca agtcatcatg ccccttacgc cctgggcgac
acacgtgcta caatggccgg gacaaagggt cgcaccccgc gagggcgagc taacctcaaa
aacccggcct cagttcggat tgcaggctgc aactcgcctg catgaagccg gaatcgctag
taatcgccgg tcagccatac ggcggtgaat ccgttcccgg gccttgtaca caccgcccgt
cacactatgg gagctggcca tgcccgaagt cgttacaagg agggggatgc cgaaggcagg
gctagtgact ggagtgaagt cgtaacaagg tagccgtact ggaaggtgcg gctggatcac
c-
>Rhizosolenia_imbricata__(SAR) GenBank_locus_tag:NX33_r006
gagagtttga tcctggctca ggatgaacgc tggcggtatg cctaacacat gcaagtcgta
cgggatcaag tggcggacgg gtgagtaaca cgtgagcata tacctttagg aggggataac
aattggaaac gattgctaat accccatatg ctgtaaaccg cctgaagaat agctcgcggc
tgattagcta gttggtaaga taatagcgta ccaaggcgac gatcagtatc tggtttgaga
ggacgatcag acacactgga actgagacac ggtccagact cctacgggag gcagcagtgg
ggaattttcc gcaatgggcg aaagcctgac ggagcaatac cgcgtgaggg gggttgtaaa
cctctttttt cagggaggaa ttacctgaag aataagcatc ggctaactcc gtgccagcag
ccgcggtaag acggaggatg caagtgttat ccggaatcac tgggcgtaaa gcgtctgtag
gttgttgtta gtcaactgtt aaatcttgag gctcaaccga aactattcaa ctagagtata
gtaggggtaa agggaatttc cagtggagcg gtgaaatgcg tagatattgg aaagaacacg
cgaaggcact ttactgggct actactgaca ctcagagacg aaagctaggg tagcaaatgg
gattagatac cccagtagtc ctagctgtaa acaatggata ctagatgttg aacagatcga
cctgtgcagt atcaaagcta acgcgttaag tatcccgcct gggaagtatg ctcgcaagag
tgaaactcaa aggaattgac gggggcccgc acaagcggtg gagcatgtgg tttaattcga
tgcaacgcga agaaccttac cagggttata cgaatcttct tgaaagagaa gagtgccgtg
aacgtataca caggtggtgc atggctgtcg tcagctcgtg tcgtgagatg ttgggttaag
tcccgcaacg agcgcaaccc ctttttagtt gcc-tatgga actctagaaa gactgctggt
tataaaccgg aggaaggcgg gatgacgtca agtcagcatg ccccttacac cctgggctac
acacgtgcta cattgggcga gacaatgaga tgcactctgc gaagattagc taatctat-a
aactcgttct aagttcggat tgtaggctgc aactcgcctg catgaaggtg gaatcgctag
taatcgctgg tcagctatac agcggtgaat ccgttcccgg gccttgtaca caccgcccgt
cacaccatgg aagctggtta tacccgaagt cgttatttgg agaaggatgc ctaaggtaga
attagtgact ggggtgaagt cgtaacaagg taaccgtact ggaaggtgcg gttggatcac
ct
>Fritillaria_taipaiensis__(Embryophyta) GenBank_locus_tag:FritaCr001
gagagtttga tcctggctca ggatgaacgc tggcggcatg cttaacacat gcaagtcgga
cgggatccag tggcggacgg gtgagtaacg cgtaagaacc tgcccttggg aggggacaac
aactggaaac ggttgctaat accccgtagg ctgaggaccg cccgaggagg ggctcgcgtc
tgattagcta gttggtgagg taatagctta ccaaggcgat gatcagtagc tggtccgaga
ggatgatcag ccacactggg actgagacac ggcccagact cctacgggag gcagcagtgg
ggaattttcc gcaatgggcg aaagcctgac ggagcaatgc cgcgtggagg gggtcatgaa
cttcttttct cggagaagaa gtatctgagg aataagcatc ggctaactct gtgccagcag
ccgcggtaag acagaggatg caagcgttat ccggaatgat tgggcgtaaa gcgtctgtag
gtggctttta gtccgccgtc aaatcccagg gctcaacgga aactaccaag ctggagtacg
gtaggggcag agggaatttc cggtggagcg gtgaaatgcg tagagatcgg aaagaacacg
cgaaagcact ctgctgggcc gacactgaca ctgagagacg aaagctaggg gagcaaatgg
gattagatac cccagtagtc ctagccgtaa acgatggata ctaggcgctg tgcgtatcga
cccgtgcagt gctgtagcta acgcgttaag tatcccgcct ggggagtacg ttcgcaagaa
tgaaactcaa aggaattgac gggggcccgc acaagcggtg gagcatgtgg tttaattcga
tgcaaagcga agaaccttac cagggctccg cgaatcctct tgaaagagag gggtgccttg
agcgcggaca caggtggtgc atggctgtcg tcagctcgtg ccgtaaggtg ttgggttaag
tcccgcaacg agcgcaaccc ttgtttagtt gccgtttgga accctgaaca gactgccggt
gataagccgg aggaaggtgg gatgacgtca agtcatcatg ccccttatgc cctgggcgac
acacgtgcta caatggccgg gacaaagggt cgcatcccgc gagggtgagc taaccccaaa
aacccgtcct cagttcggat tgcaggctgc aactcgcctg catgaagccg gaatcgctag
taatcgccgg tcagccatac ggcggtgaat tcgttcccgg gccttgtaca caccgcccgt
cacactatgg gagctggcca tgcccgaagt cgttacaagg agggggatgc cgaaggcggg
gctagtgact ggagtgaagt cgtaacaagg tagccgtact ggaaggtgcg gctggatcac
ct
>Characiopsis_acuta__(SAR) GenBank_locus_tag:EWT34_pgr006
gagagtttga tcctggctca ggatgaacgc tggcggtatg ccttacacat gcaagtcgaa
cgagatctag tggcggacgg gtgagtaaca cgtgagaatt cgcctttagg aggggataac
gagtggaaac attcgctaaa accccatatg ccccaggctg cctgaagaga agctcgcggc
tgattagcta gttggtaggg taatggctta ccaaggcgac gatcagtagc tggtctgaga
ggacgatcag ccacactgga actgagacac ggtccagact cctacgggag gcagcagtga
ggaattttct gcaatgggcg aaagcctgac agagcaatac cgcgtgaggg gagttgtaaa
cctcgtgcct taaggaagaa gtacttaagg tggaagcatc ggctaactcc gtgccagcag
ccgcggtaag acgggggatg caagtgttat ccggaatcac tgggcgtaaa gcgtctgcag
gtggtttcca gtctactgtt aaaccttgag gctcaacgga aactaggaga cttgagtata
gtaggggtag agggaatttc cagtggagcg gtgaaatgcg tagatattgg aaagaacacg
cgaaggcact ctactgggct attactgaca ctcagagacg aaagctaggg gagcaaatgg
gattagatac cccagtagtc ctagccgtaa acgatggata ctcgatgttg gacgtatcga
cccgttcagt atcttagcta acgcgttaag tatcccgcct gggaagtacg ctcgcaagag
tgaaactcaa aggaattgac gggggcccgc acaagcggtg gaggatgtgg tttaattcga
tgcaacgcga agaaccttac cagggttagt gttggtcttc tgaaaaggag tccttattc-
--cgcttcta caggtggtgc atggctgtcg tcagctcgtg tcgtgagatg ttgggttaag
tcccgcaacg agcgcaaccc ttttttagtt cat------- --tctaaaaa gactgccggt
gacaaaccgg aggaaggtgg gacgacgtca agtcatcatg ccccttacac cctgggctac
acacgtccta caatgggtaa gacaataagt tgcagtctgc gaagacgagc taatctttca
aacttactcc aagtacagat tgcaggctgc aactcgcctg catgaaggtg gaatcgctag
taatcgctgg tcagctacac agcggtgaat tcgttcccgg gccttgtaca caccgcccgt
cacaccatgg gagctgcttg tacccgaagt cgttacaagg aaggagatgc cgaaggtaaa
agtagtgacc gaggtgaagt cgtaacaagg tagccgtacc ggaaggtgcg gctggatgac
ct
>Woodwardia_unigemmata__(Embryophyta) GenBank_locus_tag:AT106_gr005
gagagtttga tcctggctca ggatgaacgc tggcggcatg cctaacacat gcaagtcgga
cgggatccag tggcggacgg gtgagtaacg cgtaagaact tgcccttggg aggggacaac
aactggaaac ggctgctaat accccgtaag ctgaggaccg cccaaggagg ggcttgcgtc
tgattagctg gttggtgagg caatggctta ccaaggcgac gatcagtagc tggtctgaga
ggatgatcag ccacactggg actgagacac ggcccagact cctacgggag gcagcagtgg
ggaatcttcc gcaatgggcg aaagcctgac ggagcaatgc cgcgtggagg gggtcgtaaa
ctccttttct cggagaagaa gtatccgagg aataagcatc ggctaaccct gtgccagcag
ccgcggtaag acaggggatg caagcgttat ccggaatgat tgggcgtaaa gcgtctgtag
gtggctccta gtccgctgtc aaatcccagg gctcaacgga aactactaag ctggagtacg
gtaggggcag agggaatttc cggtggagcg gtgaaatgcg tagagatcgg aaagaacacg
cgaaggcact ctgctgggcc gacactgaca ctgagagacg aaagctaggg gagcgaatgg
gattagatac cccagtagtc ctagccgtaa acgatggata ctaatcgctg cgcgtatcga
cccgtgcagt gctgtagcta acgcgttaag tatcccgcct ggggagtacg ttcgcaagaa
tgaaactcaa aggaattgac gggggcccgc acaagcggtg gagcatgtgg tttaattcga
tgcaacgcga agaaccttac cagggctctg cgaatcctct tgaaaaagag gagcgccttg
aacgcagaca caggtggtgc atggctgtcg tcagctcgtg ccgtaaggtg ttgggttaag
tcccgcaacg agcgcaaccc ctgtttagtt gccgtttgga accctaaaca gactgccggt
tataagccgg aggaaggtgg gatgacgtca agtcagcatg ccccttacgt cctgggcgac
acacgtgcta caatggccga aacaaagagc cgcaccccgc gagggcaagc taacctcaga
aactcggtct cagttcggat tgcaggctgc aactcgcctg catgaagccg gaatcgctag
taatcgccgg tcagccatac ggcggtgaat ccgttcccgg gccttgtaca caccgcccgt
cacactatgg gagctggcca tgcccgaagt cgttgcaagg agagagatgc ctaaggcagg
gctagtgact ggagtgaagt cgtaacaagg tagccgtacc ggaaggtgcg gctggatcac
ct
>Aneura_pinguis__(Embryophyta) GenBank_locus_tag:YB91_pgr008
gagagtttga tcctggctca ggatgaacgc tggcggcatg cttaacacat gcaagtcgaa
cgggatccag tggcggacgg gtgagtaacg cgtaagaacc tacccctggg aggggacaac
aactggaaac ggtcgctaat accccatagg ctgaggaccg cccgaggagg gtcttgcgtc
tgattagcta gtcggtgggg taatggccta ccgaggcaac gatcagtagt tggtctgaga
ggatgatcaa ccacactggg actgagacac ggcccagact cttacgggag gcagcagtgg
ggaattttcc gcaatgggcg aaagcctgac ggagcaatgc cgcgtggagg gggtcgtaaa
ctccttttct cggaaaagat gtatctgagg aataagcatc ggctaactct gtgccagcag
ccgcggtaag acaggggatg caagcgttat ccggaatgat tgggcgtaaa gcgtctgtag
gtggctttta gtccgccgtc aaatcccggg gctcaacgga aactaccaag ctagagtacg
gtaggggcag ggggaatttc cggtggagcg gtgaaatgcg tagagatcgg aaagaacacg
cgaaagcact ctgctgggcc gacactgaca ctgagagacg aaagctaggg gagcaaatgg
gattagatac cccagtagtc ctagctgtaa acgatggata ctaagcgctg tgcgtatcga
cccgtgcagt gctgtagcta acgcgttaag tatcccgcct ggggagtacg ttcgcaagaa
tgaaactcaa aggaattgac gggggcccgc acaagcggtg gagcatgtgg tttaattcga
tgcaacgcga agaaccttac cagggctccg cgaatcttcc tgaaagggaa gagtgcctcg
aacgcgggca caggtggtgc atggctgtcg tcagctcgtg ccgtgaggtg ttgggttaag
tcccgcaacg agcgcaaccc ttgtttagtt gccgtccgga accctaaaca gactgccggt
gataagctgg aggaaggtgg gatgacgtca agtcagcatg ccccttacgc cctgggcgac
acacgtgcta caatggccgg gacaaagggt cgcatctcgc gagagggagc taaccccaaa
aacccggccc cagttcggat tgcaggctgc aactcgcctg catgaagccg gaatcgctag
taatcgccgg tcagccatac ggcggtgaat ccgttcccgg gccttgtaca caccgcccgt
cacactatgg gagctggcca tgcccgaagt cgttacgagg aggggggcgc cgaaggcggg
gctagtgact ggagtgaagt cgtaacaagg tagccgtact ggaaggtgcg gctggatcac
ct
>Gossypium_anomalum__(Embryophyta) GenBank_locus_tag:Z075_r008
gagagttcga tcctggctca ggatgaacgc tggcggcatg cttaacacat gcaagtcgga
cgggatccag tggcggacgg gtgagtaacg cgtaagaacc tgcccttggg aggggacaac
agctggaaac ggctgctaat accccgtagg ctgaggaccg cccgaggagg ggctcgcgtc
tgattagcta gttggtgagg caatagctta ccaaggcgat gatcagtagc tggtccgaga
ggatgatcag ccacactggg actgagacac ggcccagact cctacgggag gcagcagtgg
ggaattttcc gcaatgggcg aaagcctgac ggagcaatgc cgcgtggagg gggtcgtgaa
cttcttttcc cggagaagaa gtatctgggg aataagcatc ggctaactct gtgccagcag
ccgcggtaat acagaggatg caagcgttat ccggaatgat tgggcgtaaa gcgtctgtag
gtggctttta gtccgccgtc aaatcccagg gctcaacgga aactaccaag ctggagtacg
gtaggggcag agggaatttc cggtggagcg gtgaaatgcg tagagatcgg aaagaacacg
cgaaagcact ctgctgggcc gacactgaca ctgagagacg aaagctaggg gagcgaatgg
gattagatac cccagtagtc ctagccgtaa acgatggata ctaggcgctg tgcgtatcga
cccgtgcagt gctgtagcta acgcgttaag tatcccgcct ggggagtacg ttcgcaagaa
tgaaactcaa aggaattgac gggggcccgc acaagcggtg gagcatgtgg tttaattcga
tgcaaagcga agaaccttac cagggctccg cgaatcctct tgaaagagag gggtgccttg
aacgcggaca caggtggtgc atggctgtcg tcagctcgtg ccgtaaggtg ttgggttaag
tcccgcaacg agcgcaaccc ttgtttagtt gccgtttgga accctgagca gactgccggt
gataagccgg aggaaggtgg gatgacgtca agtcatcatg ccccttatgc cctgggcgac
acacgtgcta caatggacgg gacaaagggt cgcatcccgc gagggtgagc taactccaaa
aacccgtcct cagttcggat tgcaggctgc aactcgcctg catgaagccg gaatcgctag
taatcgccgg tcagccatac ggcggtgaat tcgttcccgg gccttgtaca caccgcccgt
cacactatgg gagctggcca tgcccgaagt cgttacaagg agggggatgc cgaaggcagg
gctagtgact ggagtgaagt cgtaacaagg tagccgtact ggaaggtgcg gctggatcac
ct
>Ceratophyllum_demersum__(Embryophyta) GenBank_locus_tag:CedeCr001
gagagttcga tcctggctca ggatgaacgc tggcggcatg cttaacacat gcaagtcgga
cgggatccag tggcggacgg gtgagtaacg cgtaagaacc tgcccttggg aggggacaac
agctggaaac ggctgctaat accccgtagg ctgaggaccg cccgaggagg ggctcgcgtc
tgattagcta gttggtgagg caatagctta ccaaggcgat gatcagtagc tggtccgaga
ggatgatcag ccacactggg actgagacac ggcccagact cctacgggag gcagcagtgg
ggaattttcc gcaatgggcg aaagcctgac ggagcaatgc cgcgtggagg gggtcgtgaa
cttcttttct cggagaagaa gtatccgagg aataagcatc ggctaactct gtgccagcag
ccgcggtaag acagaggatg caagcgttat ccggaatgat tgggcgtaaa gcgtctgtag
gtggctttta gtccgccgtc aaatcccagg gctcaacgga aactactaag ctggagtacg
gtaggggcag agggaatttc cggtggagcg gtgaaatgcg tagagatcgg aaagaacacg
cgaaagcact ctgctgggcc gacactgaca ctgagagacg aaagctaggg gagcgaatgg
gattagatac cccagtagtc ctagctgtaa acgatggata ctaggcgctg tgcgtatcga
cccgtgcagt gctgtagcta acgcgttaag tatcccgcct ggggagtacg ttcgcaagaa
tgaaactcaa aggaattgac gggggcccgc acaagcggtg gagcatgtgg tttaattcga
tgcaaagcga agaaccttac cagggctccg tgaatcctct tgaaagagag gggtgccttg
aacgcggaca caggtggtgc atggctgtcg tcagctcgtg ccgtaaggtg ttgggttaag
tcccgcaacg agcgcaaccc ttgtttagtt gccgtttgga accctgaaca gactgccggt
gataagccgg aggaaggtgg gatgacgtca agtcatcatg ccccttatgc cctgggcgac
acacgtgcta caatggccgg gacaaagggt cgcatcccgc gagggtgagc taactccaaa
aacccgtcct cagttcggat tgcaggctgc aactcgcctg catgaagccg gaatcgctag
taatcgccgg tcagccatac ggcggtgaat tcgttcccgg gccttgtaca caccgcccgt
cacactatgg gagctggcca tgcccgaagt cgttacaagg agggggatgc cgaaggcggg
gctagtgact ggagtgaagt cgtaacaagg tagccgtact ggaaggtgcg gctggatcac
ct
>Diplopanax_stachyanthus__(Embryophyta) GenBank_locus_tag:A3233_gr008
gagagttcga tcctggctca ggatgaacgc tggcggcatg cttaacacat gcaagtcgga
cgggatccag tggcggacgg gtgagtaacg cgtaagaacc tgcccttggg aggggacaac
agctggaaac ggctgctaat accccgtagg ctgaggaccg cccgaggagg ggctcgcgtc
tgattagcta gttggtgagg taatagctta ccaaggcgat gatcagtagc tggtccgaga
ggatgatcag ccacactggg actgagacac ggcccagact cctacgggag gcagcagtgg
ggaattttcc gcaatgggcg aaagcctgac ggagcaatgc cgcgtggagg gggtcgtgaa
cttcttttcc cggagaagaa gtatccgggg aataagcatc ggctaactct gtgccagcag
ccgcggtaat acagaggatg caagcgttat ccggaatgat tgggcgtaaa gcgtctgtag
gtggctttta gtccgccgtc aaatcccagg gctcaacgga aactaccaag ctggagtacg
gtaggggcag agggaatttc cggtggagcg gtgaaatgcg tagagatcgg aaagaacacg
cgaaagcact ctgctgggcc gacactgaca ctgagagacg aaagctaggg gagcgaatgg
gattagatac cccagtagtc ctagccgtaa acgatggata ctaggcgctg tgcgtatcga
cccgtgcagt gctgtagcta acgcgttaag tatcccgcct ggggagtacg ttcgcaagaa
tgaaactcaa aggaattgac gggggcccgc acaagcggtg gagcatgtgg tttaattcga
tgcaaagcga agaaccttac cagggctccg cgaatcctct tgaaagagag gggtgccttg
aacgcggaca caggtggtgc atggctgtcg tcagctcgtg ccgtaaggtg ttgggttaag
tcccgcaacg agcgcaaccc ttgtttagtt gccgtttgga accctgaaca gactgccggt
gataagccgg aggaaggtgg gatgacgtca agtcatcatg ccccttatgc cctgggcgac
acacgtgcta caatggccgg gacaaagggt cgcatcccgc gagggtgagc taaccccaaa
aacccgtcct cagttcggat tgcaggctgc aactcgcctg catgaagccg gaatcgctag
taatcgccgg tcagccatac ggcggtgaat tcgttcccgg gccttgtaca caccgcccgt
cacactatgg gagctggcca tgcccgaagt cgttacaagg agggggatgc cgaaggcagg
gctagtgact ggagtgaagt cgtaacaagg tagccgtact ggaaggtgcg gctggatcac
ct
>Coscinodiscus_radiatus__(SAR) GenBank_locus_tag:EX51_r006
gagagtttga tcctggctca ggatgaacgc tggcggtatg cctaacacat gcaagtcgta
cgagatcaag tggcggacgg gtgagtaaca cgtgagaatt tacctttagg aggggataac
aattggaaac gattgctaat accccatatg cttaagactg cctaaagaaa agctcgcggc
tgattagctt gttggtaagg taatggctta ccaaggcgac gatcagtatc tggtttgaga
ggacgatcag acacactgga actgagacac ggtccagact cctacgggag gcagcagtgg
ggaattttcc gcaatgggcg aaagcctgac ggagcaatac cgcgtgaggg gggttgtaaa
cctctttttt cagggaggaa -tacctgaag aataagcatc ggctaactcc gtgccagcag
ccgcggtaag acggaggatg caagtgttat ccggaatcac tgggcgtaaa gcgtctgtag
gtggtttaaa gtcggctgtt aaatcttgaa gcttaaccga aactattaga ctagagtata
gtaggggtaa agggaatttc cagtggagcg gtgaaatgcg tagatattgg aaagaacacg
cgaaggcact ttactgggct attactgaca ctcagagacg aaagctaggg tagcaaatgg
gattagatac cccagtagtc ctagctgtaa acaatggata ctagatgttg aacagatcga
cctgtgcagt atcaaagcta acgcgttaag tatcccgcct gggaagtatg ctcgcaagag
tgaaactcaa aggaattgac gggggcccgc acaagcggtg gagcatgtgg tttaattcga
tgcaacgcga agaaccttac cagggttata cgaatttctt tgaaaaaaga aagtgccgtg
aacgtataca caggtggtgc atggctgtcg tcagctcgtg tcgtgagatg ttgggttaag
tcccgcaacg agcgcaaccc ttttttagtt gcc-tatgga actctagaaa gactgctggt
tataaaccgg aggaaggcgg gacgacgtca agtcagcatg ccccttacac cctgggctac
acacgtgcta cattggacga gacaatgaga tgcactctgc gaagactagc taatctat-a
aactcgttct aagttcggat tgcaggctgc aactcgcctg catgaaggtg gaatcgctag
taatcgctgg tcagctacac agcggtgaat tcgttcccgg gccttgtaca caccgcccgt
cacaccatgg aagctggtta tgcccgaagt cgttaattgg aggaggatgc ctaaggtaga
attagtgact agggtgaagt cgtaacaagg taaccgtact ggaaggtgcg gttggatcac
ct
>Marchantia_paleacea__(Embryophyta) GenBank_locus_tag:MapoCr090
gagagtttga tcctggctca ggatgaacgc tggcggcatg cttaacacat gcaagtcgta
cgggatccag tggcggacgg gtgagtaacg cgtaagaacc tgcccttggg aggggacaac
agctggaaac ggttgctaat accccatagg ctgaggaccg cctaaggagg ggcttgcgtc
tgattagcta gttggtgagg taatagctta ccaaggcgac gatcagtagc tggtctgaga
ggatgatcag ccacactggg actgagacac ggcccagact cttacgggag gcagcagtgg
ggaattttcc gcaatgggcg aaa-cgtgac ggagcaatgc cgcgtggagg gggtcgtaaa
ctccttttct cagagaagat gtatctgagg aataagcatc ggctaactct gtgccagcag
ccgcggtaag acagaggatg caagcgttat ccggaatgat tgggcgtaaa gcgtctgtag
gtggctttta gtccgccgtc aaatcccagg gctcaacgga aactaccaag ctggagtacg
gtaggggcag agggaatttc cggtggagcg gtgaaatgcg tagagatcgg aaagaacacg
cgaaagcact cttctgggcc gacactgaca ctgagagacg aaagctaggg gagcaaatgg
gattagatac cccagtagtc ctagccgtaa acgatggata ctaagcgctg tgc-tatcga
cccgtgcagt gctgtagcta acgcgttaag tatcccgcct ggggagtacg ttcgcaagaa
tgaaactcaa aggaattgac gggggcccgc acaagcggtg gagcatgtgg tttaattcga
tgcaacgcga agaaccttac cagggctccg tgaatctttt tgaaagaaaa gagtgccttg
aacgcggaca caggtggtgc atggctgtcg tcagctcgtg ccgtaaggtg ttgggttaag
tcccgcaacg agcgcaaccc ttgtttagtt gccgtttgga accctaaaca gactgccggt
gataagccgg aggaaggtgg gatgacgtca agtcagcatg ccccttacgc cctgggcgac
acacgtgcta caatggccgg gacaaagggt cgcacctcgc gagagaaagc taacctcaaa
aacccggcct cagttcggat tgcaggctgc aactcgcctg catgaagccg gaatcgctag
taatcgccgg tcagccatac ggcggtgaat ccgttcccgg gccttgtaca caccgcccgt
cacactatgg gagctggcca tgcccgaagt cgttataagg aggggggtgc cgaaca-ggg
gctagtgact ggagtgaagt cgtaacaagg tagccgtact ggaaggtgcg gctggatcac
ct
>Cibotium_barometz__(Embryophyta) GenBank_locus_tag:DR490_pgr005
gagagtttga tcctggctca ggatgaacgc tggcggcatg cctaacacat gcaagtcgga
cgggatccag tggcggacgg gtgagtaacg cgtaagaacc tgcccttggg aggggacaac
agctggaaac ggttgctaat accccatagg ctgaggaccg cccgaggagg ggcttgcgtc
tgattagcta gttggtgggg cagtggctta ccaaggcgac gatcagtagc tggtctgaga
ggatgatcag ccacactggg actgagacac ggcccagact cctacgggag gcagcagtgg
ggaatcttcc gcaatgggcg aaagcctgac ggagcaatgc cgcgtggagg gggtcgtaaa
ctccttttct cggagaagaa gtatctgagg aataagcatc ggctaactct gtgccagcag
ccgcggtaag acaggggatg caagcgttat ccggaatgat tgggcgtaaa gcgtctgtag
gtggctccta gtccgctgtc aaatcccaag gctcaacgga aactactgag ctagagtacg
gtaggggcag agggaatttt cggtggagcg gtgaaatgcg tagagatcga aaagaacacg
cgaaggcact ctgctgggcc gacactgaca ctgagagacg aaagctaggg gagcgaatgg
gattagatac cccagtagtc ctagccgtaa acgatggata ctaagcgctg cgcgtatcga
cccgtgcagt gctgtagcta acgcgttaag tatcccgcct ggggagtacg ttcgcaagaa
tgaaactcaa aggaattgac gggggcccgc acaagcggtg gagcatgtgg tttaattcga
tgcaacgcga agaaccttac cagggctctg cgaatcctct tgaaagagag gagtgccttg
aacgcggaca caggtggtgc atggctgtcg tcagctcgtg ccgtaaggtg ttgggttaag
tcccgcaacg agcgcaaccc ttgtttagtt gccgtttgga accctaaaca gactgccggt
gataagccgg aggaaggtgg gatgacgtca agtcagcatg ccccttacgc cctgggcgac
acacgtgcta caatggccgg gacaaagagc cgcaccccgc gagggcaagc taacctcaga
aactcggtct cagttcggat tgcaggctgc aactcgcctg catgaagccg gaatcgctag
taatcgccgg tcagccacac ggcggtgaat ccgttcccgg gccttgtaca caccgcccgt
cacactatgg gagctggcca tgcccgaagt cgttacaagg agggggatgc ctaaggcagg
gctagtgact ggagtgaagt cgtaacaagg tagccgtacc ggaaggtgcg gctggatcac
ct
>Asclepias_nivea__(Embryophyta) GenBank_locus_tag:Ascsyr_cp-144
gagagttcga tcctggctca ggatgaacgc tggcggcatg cttaacacat gcaagtcgga
cgggatccag tggcggacgg gtgagtaacg cgtaagaacc tgcccttggg aggggacaac
agctggaaac ggctgctaat accccgtagg ctgaggaccg cccgaggagg ggctcgcgtc
tgattagcta gttggtgagg caatagctta ccaaggcgat gatcagtagc tggtccgaga
ggatgatcag ccacactggg actgagacac ggcccagact cctacgggag gcagcagtgg
ggaattttcc gcaatgggcg aaagcctgac ggagcaatgc cgcgtggagg gggtcgtaaa
cttcttttcc cggagaagaa gtatctgggg aataagcatc ggctaactct gtgccagcag
ccgcggtaat acagaggatg caagcgttat ccggaatgat tgggcgtaaa gcgtctgtag
gtggctttta gtccgccgtc aaatcccagg gctcaacgga aactaccaag ctggagtacg
gtaggggcag agggaatttc cggtggagcg gtgaaatgcg tagagatcgg aaagaacacg
cgaaagcact ctgctgggcc gacactgaca ctgagagacg aaagctaggg gagcgaatgg
gattagatac cccagtagtc ctagccgtaa acgatggata ctaggcgctg tgcgtatcga
cccgtgcagt gctgtagcta acgcgttaag tatcccgcct ggggagtacg ttcgcaagaa
tgaaactcaa aggaattgac gggggcccgc acaagcggtg gagcatgtgg tttaattcga
tgcaaagcga agaaccttac cagggctccg cgaaccctct tgaaagaggg gggtgccttg
aacgcggaca caggtggtgc atggctgtcg tcagctcgtg ccgtaaggtg ttgggttaag
tcccgcaacg agcgcaaccc ttgtttagtt gccgtttgga accctgaaca gactgccggt
gataagccgg aggaaggtgg gatgacgtca agtcatcatg ccccttatgc cctgggcgac
acacgtgcta caatggccgg gacaaagggt tgcatcccgc gagggtgagc taaccccaaa
aacccgtcct cagttcggat tgcaggctgc aactcgcctg catgaagccg gaatcgctag
taatcgccgg tcagccatac ggcggtgaat ccgttcccgg gccttgtaca caccgcccgt
cacactatgg gagctggcca tgcccgaagt cgttacaagg agggggatgc cgaaggcagg
gctagtgact ggagtgaagt cgtaacaagg tagccgtact ggaaggtgcg gctggatcac
ct
>Angiopteris_angustifolia__(Embryophyta) GenBank_locus_tag:TO93_r008
gagagtttga tcctggctca ggatgaacgc tggcggcatg cttaacacat gcaagtcgga
cgggatccag tggcggacgg gtgagtaacg cgtaagaacc tgcccttggg aggggacaac
agctggaaac ggctgctaat accccatagg ctgaggaccg cccaaggagg ggcttgcgtc
tgattagcta gttggtgagg caatggctta ccaaggcgac gatcagtagc tggtctgaga
ggatgatcag ccacactggg actgagacac ggcccagact cctacgggag gcagcagtgg
ggaattttcc gcaatgggcg aaagcctgac ggagcaatgc cgcgtggagg gggtcgtaaa
ctccttttct cagagaagaa gtatctgagg aataagcatc ggctaactct gtgccagcag
ccgcggtaag acagaggatg caagcgttat ccggaatgat tgggcgtaaa gcgtctgtag
gtggcttcta gtccgccgtc aaatcccagg gctcaacgga aactaccaag ctggagtacg
gtaggggcag agggaatttc cggtggagcg gtgaaatgcg tagagatcgg aaagaacacg
cgaaagcact ctgctgggcc gacactgaca ctgagagacg aaagctaggg gagcgaatgg
gattagatac cccagtagtc ctagccgtaa acgatggata ctaagcgttg tgcgtatcga
cccgtgcagt gctgtagcta acgcgttaag tatcccgcct ggggagtacg ttcgcaagaa
tgaaactcaa aggaattgac gggggcccgc acaagcggtg gagcatgtgg tttaattcga
tgcaacgcga agaaccttac cagggctccg tgaatccttt tgaaagagag gagtgccttg
aacgcggata caggtggtgc atggctgtcg tcagctcgtg ccgtaaggtg ttgggttaag
tcccgcaacg agcgcaaccc ttgtttagtt gccgtttgga accctaaaca gactgccggt
gataagccgg aggaaggtgg gatgacgtca agtcagcatg ccccttacgc cctgggcgac
acacgtgcta caatggccgg gacaaagggt cgcaccccgc gagggcaagc taacctcaaa
aactcggcct cagttcggat tgcaggctgc aactcgcctg catgaagccg gaatcgctag
taatcgccgg tcagccatac ggcggtgaat ccgttcccgg gccttgtaca caccgcccgt
cacactatgg gagctggcca tgcccgaagt cgttacgagg agggggatgc cgaaggcagg
gctagtgact ggagtgaagt cgtaacaagg tagccgtact ggaaggtgcg gctggatcac
ct
>Pleurocladia_lacustris__(SAR) GenBank_locus_tag:BTE41_gr006
-agagtttga tcctggctca ggatgaacgc tggcggtatg ctttacacat gcaagtcgta
cggaatttag tggcggacgg gtgagtaaca cgtgagaatt tacctttagg tggggataac
agttggaaac gattgctaat gccgcatatc atgaatatcg cctaaagaaa agcttgcgtc
tgattagcta gttggtaggg taaaggccta ccaaggcgac gatcagtagc tggtttgaga
ggacgatcag ccacactgga actgagacac ggtccagact cctacgggag gcagcagtgg
ggaattttct gcaatgggcg aaagcctgac agagcaatac cgcgtgaggg gggttgtaaa
cctcttttat caaggaagaa gtacttgatg aataagcatc ggctaactcc gtgccagcag
ccgcggtaag acgggggatg caagtgttat ccggaatcac tgggcgtaaa gcgtttgtag
gtggtttaga gtctattgtt aaagcttgaa gcttaacaga aactattaaa cttgaggata
gtaggggtaa agggaatttc cagtggagcg gtgaaatgcg tagagattgg aaggaccacg
cgaaggcact ttactgggct atctctgaca ctaagagacg aaagctaggg tagcgaatgg
gattagatac cccagtagtc ctagctgtaa acgatggata ctagatgttg cgtgtatcga
tccatgcagt atcgtagcta acgcgttaag tatcccgcct gggaactatg ctcgcaagag
tgaaactcaa aggaattgac ggggacccgc acaagcggtg gagcatgtgg tttaattcga
tgcaacgcga agaaccttac cagggttatg tgaatccatt cgaaagaatg gagtgccttg
aacatataaa caggtggtgc atggctgtcg tcagctcgtg tcgtgagatg ttgggttaag
tcccgcaacg agcgcaaccc ttttctagtt gctaaaaagg tatcttgaaa gactgccggt
tataaaccgg aggaaggtgg gatgacgtca agtcatcatg ccccttatat cctgggctac
acacgtgcta cattggacaa gacaaaaagt tgcaatttgt gaaaataagc taatctct-a
aacttgttct aagttcggat tgaaggctgc aactcgcctt catgaagatg gaatcgctag
taatcgctgg tcagctatac agcggtgaat ccgtccccgg gtcttgtaca caccgcccgt
cacaccatgg aagctggtta tacccgaagt cgtttcttgg agagaggcgc ctaaggtaag
gctagtgact ggggtgaagt cgtaacaagg tagccgtacg ggaacgtgcg gctggatcac
ct
>Helwingia_himalaica__(Embryophyta) GenBank_locus_tag:BKH75_gr008
gagagttcga tcctggctca ggatgaacgc tggcggcatg cttaacacat gcaagtcgga
cgggatccag tggcggacgg gtgagtaacg cgtaagaacc tgcccttggg aggggacaac
agctggaaac ggctgctaat accccgtagg ctgaggaccg cccgaggagg ggctcgcgtc
tgattagcta gttggtgagg caatagctta ccaaggcgat gatcagtagc tggtccgaga
ggatgatcag ccacactggg actgagacac ggcccagact cctacgggag gcagcagtgg
ggaattttcc gcaatgggcg aaagcctgac ggagcaatgc cgcgtggagg gggtcgtgaa
cttcttttcc cggagaagaa gtatctgggg aataagcatc ggctaactct gtgccagcag
ccgcggtaat acagaggatg caagcgttat ccggaatgat tgggcgtaaa gcgtctgtag
gtggctttta gtccgccgtc aaatcccagg gctcaacgga aactaccaag ctggagtacg
gtaggggcag agggaatttc cggtggagcg gtgaaatgcg tagagatcgg aaagaacacg
cgaaagcact ctgctgggcc gacactgaca ctgagagacg aaagctaggg gagcgaatgg
gattagatac cccagtagtc ctagccgtaa acgatggata ctaggcgctg tgcgtatcga
cccgtgcagt gctgtagcta acgcgttaag tatcccgcct ggggagtacg ttcgcaagaa
tgaaactcaa aggaattgac gggggcccgc acaagcggtg gagcatgtgg tttaattcga
tgcaaagcga agaaccttac cagggctccg cgaatcctct tgaaagagag gggtgccttg
aacgcggaca caggtggtgc atggctgtcg tcagctcgtg ccgtaaggtg ttgggttaag
tcccgcaacg agcgcaaccc ttgtttagtt gccgtttgga accctgaaca gactgccggt
gataagccgg aggaaggtgg gatgacgtca agtcatcatg ccccttatgc cctgggcgac
acacgtgcta caatggccgg gacaaagggt cgcatcccgc gagggtgagc taactccaaa
aacccgtcct cagttcggat tgcaggctgc aactcgcctg catgaagccg gaatcgctag
taatcgccgg tcagccatac ggcggtgaat tcgttcccgg gccttgtaca caccgcccgt
cacactatgg gagctggcca tgcccgaagt cgttacaagg agggggatgc cgaaggcagg
gctagtgact ggagtgaagt cgtaacaagg tagccgtact ggaaggtgcg gctggatcac
ct
>Larrea_tridentata__(Embryophyta) GenBank_locus_tag:APQ68_gr008
gagagttcga tcctggctca ggatgaacgc tggcggcatg cttaacacat gcaagtcgga
cgggatccag tggcggacgg gtgagtaacg cgtaagaacc tgcccttggg aggggacaac
agctggaaac ggctgctaat accccgtagg ctgaggaccg cctgaggagg ggctcgcgtc
tgattagcta gttggtgagg taatagctta ccaaggcgat gatcagtagc tggtccgaga
ggatgatcag ccacactggg actgagacac ggcccagact cctacgggag gcagcagtgg
ggaattttcc gcaatgggcg aaagcctgac ggagcaatgc cgcgtggagg gggtcgtgaa
cttcttttcc cagagaagaa atatctgggg aataagcatc ggctaactct gtgccagcag
ccgcggtaag acagaggatg caagcgttat ccggaatgat tgggcgtaaa gcgtctgtag
gtggctttta gtccgccgtc aaatcccagg gctcaacgga aactactaag ctggagtacg
gtaggggcag agggaatttc cggtggagcg gtgaaatgcg tagagatcgg aaagaacacg
cgaaagcgct ctgctgggcc gacactgaca ctgagagacg aaagctaggg gagcgaatgg
gattagatac cccagtagtc ctagccgtaa acgatggata ctaggcgctg tgcgtatcga
cccgtgcagt gctgtagcta acgcgttaag tatcccgcct ggggagtacg ttcgcaagaa
tgaaactcaa aggaattgac gggggcccgc acaagcggtg gagcatgtgg tttaattcga
tgcaaagcga agaaccttac cagggctccg cgaatcctct tgaaagagag gggtgccttg
aacgcggaca caggtggtgc atggctgtcg tcagctcgtg ccgtaaggtg ttgggttaag
tcccgcaacg agcgcaaccc ttgtttagtt gccgtttgga accctgagca gactgccggt
gataagccgg aggaaggtgg gatgacgtca agtcatcatg ccccttatgc cctgggcgac
acacgtgcta caatgggcgg gacaaaggat cgcatcccgc gagggtgagc taacttcaaa
aacctgtcct cagttcggat tgcaggctgc aactcgcctg catgaagtcg gaatcgctag
taatcgccgg tcagccatac ggcggtgaat tcgttcccgg gccttgtaca caccgcccgt
cacactatgg aagctggcca tgcccgaagt cgttacaagg ggggggatgc cgaaggcagg
gctagtgact ggagtgaagt cgtaacaagg tagccgtact ggaaggtgcg gctggatcac
ct
>Piper_kadsura__(Embryophyta) GenBank_locus_tag:APK86_gr008
gagagttcga tcctggctca ggatgaacgc tggcggcatg cttaacacat gcaagtcgga
cgggatccag tggcggacgg gtgagtaacg cgtaagaacc tgcccttggg aggggacaac
agctggaaac ggctgctaat accccgtagg ctgaggaccg cccgaggagg ggctcgcgtc
tgattagcta gttggtgagg caatagctta ccaaggcgat gatcagtagc tggtccgaga
ggatgatcag ccacactggg actgagacac ggcccagact cctacgggag gcagcagtgg
ggaattttcc gcaatgggcg aaagcctgac ggagcaatgc cgcgtggagg gggtcgtgaa
cttctttttt cggagaagaa gtatctgaag aataagcatc ggctaactct gtgccagcag
ccgcggtaag acagaggatg caagcgttat ccggaatgat tgggcgtaaa gcgtctgtag
gtggctttta gtccgccgtc aaatcccagg gctcaacgga aactgccaag ctggagtacg
gtaggggcag agggaatttc cggtggagcg gtgaaatgcg tagagatcgg aaagaacacg
cgaaagcact ctgctgggcc gacactgaca ctgagagacg aaagctaggg gagcgaatgg
gattagatac cccagtagtc ctagccgtaa acgatggata ctaggcgctg tgcgtatcga
cccgtgcagt gctgtagcta acgcgttaag tatcccgcct ggggagtacg ttcgcaagaa
tgaaactcaa aggaattgac gggggcccgc acaagcggtg gagcatgtgg tttaattcga
tgcaaagcga agaaccttac cagggctccg cgaatcctct tgaaagagag gggtgccttg
aacgcgtaca caggtggtgc atggctgtcg tcagctcgtg ccgtaaggtg ttgggttaag
tcccgcaacg agcgcaaccc ttgtttagtt gccgtttgga accctgaaca gactgccggt
gataagccgg aggaaggtgg gatgacgtca agtcatcatg ccccttatgc cctgggcgac
acacgtgcta caatggccgg gacaaagggt cgcatcccgc gagggtgagc taactccaaa
aacccgtcct cagttcggat tgcaggctgc aactcgcctg catgaagccg gaatcgctag
taatcgccgg tcagccatac ggcggtgaat tcgttcccgg gccttgtaca caccgcccgt
cacactatgg gagctggcca tgcccgaagt cgttacaagg agggggatgc cgaaggcggg
gctagtgact ggagtgaagt cgtaacaagg tagccgtact ggaaggtgcg gctggatcac
ct
>Lepidodinium_chlorophorum__(SAR) GenBank_locus_tag:AA840_gr02
gagagtttga tcgtagctca gtacaaacgc tagaaattca cataacacat gcaagtcaac
ttgtagtaag tggcgaattg gtgaggtaga tgagagtagg tgtatttagg aaaacataac
atcaggaaac tgaagctaag actccat--- -------tga ccgatgcata aactaagttc
gaattaactt ttaaaaaagt aacaaatgtt aacaagtaat gatttaaaat tgatttgaga
ggatg-ctaa tcacattggt attgagatac agtccagact tttgcggaag gcagcagtga
ggaattttcc gcaatggact aaagtttgac ggagtgaaat tttatgttag gggttgtaaa
tatctttttt aggtggagat atatcctaag aatcagtatc ggctaactct gtgccagcag
ccgcggtaat acagaggatg tgagcgttgt tcggattgat tgggcgtaaa gcgtttgtag
gtgactttca attttttgtc aaaaattaaa acttaacaaa aactcggagg cttgaaagaa
atttaagtgg taagaatttt taacagaaag gtgaaatttg tagagtagag gtggaatacg
cgaacgtgtg caact--agt gaaattgaca cttaggaacg acagtttagg aagcgaaagg
gattagatac ccctgtagtc tgaaccataa atgatggtga ttaaattttt atattatttt
gttttataga gttgaagcta acgcgttaag tcgcccgcct gggaagtacg ttcgcaagaa
tgaaacttaa acgaattgac gggggcctgc acaagcggtg gagcgtgtgg tttaattcga
tgcaacgcga agaaccttac caaatct--- -------ttt t--------- ----------
---------- caggtggtgc atggttatcg tcagctcgtg tcgtgagatg ttagattaag
ttctgcaacg agcgcaaccc tttttttgtt gttattatga gatcaaaaaa gacagttagt
gaaaatctta aggaaggtgg gatgacgtta aatcagcatg ccccttatgt tttgggctat
acacgcgcta caatgga--- ------aaaa tacatcttg- ---------- -------gca
aaattaatct tagttcggat gcttctctga aacttgtgaa gctgaagttg gaatcgctag
taatcgctag tcagatttat ggcggtgaat ctgttctcag gccttgtaca caccgcccgt
cacaccatga gagttgattt ttcttgaa-- -----caagt cgcaaaataa ttcatctagc
tttagctatt agggtgaagt cgtaacaagg tagatgtact ggaaggtgcg tctagatctt
ag
>Syntrichia_ruralis__(Embryophyta) GenBank_locus_tag:Syruc_r001
gagagtttga tcctggctca ggatgaacgc tggcggcatg cttaacacat gcaagtcgga
cggaattcag tggcggacgg gtgagtaacg cgtaagaacc tgcccttggg aggggacaac
agctggaaac ggttgctaat accccatagg ctgaggaccg cctaaggagg ggcttgcgtc
tgattagcta gttggtgagg caatggctta ccaaggcgac gatcagtagc tggtctgaga
ggatgatcag ccacactggg actgagacac ggcccagact cctacgggag gcagcagtgg
ggaattttcc gcaatgggcg aaagcctgac ggagcaatgc cgcgtggagg gggtcgtaaa
ctccttttct cagagaagaa gtatctgagg aataagcatc ggctaactct gtgccagcag
ccgcggtaag acagaggatg caagcgttat ccggaatgat tgggcgtaaa gcgtctgtag
gtggctttta gtctgccgtc aaatcccagg gcttaacgga aactaccaag ctggagtacg
gtaggggcag agggaatttc cggtggagcg gtgaaatgcg tagagatcgg aaagaacacg
cgaaagcact ctgctgggcc gacactgaca ctgagagacg aaagctaggg gagcaaatgg
gattagatac cccagtagtc ctagccgtaa acgatggata ctaagcgctg tgcgtatcga
cccgtgcagt gctgtagcta acgcgttaag tatcccgcct ggggagtacg ttcgcaagaa
tgaaactcaa aggaattgac gggggcccgc acaagcggtg gagcatgtgg tttaattcga
tgcaacgcga agaaccttac cagggctccg tgaatccttt tgaaaaaaag gagtgccttg
aacgcggaca caggtggtgc atggctgtcg tcagctcgtg ccgtaaggtg ttgggttaag
tcccgcaacg agcgcaaccc ttgtttagtt gccgtttgga accctaaaca gactgccggt
gataagccgg aggaaggtgg gatgacgtca agtcagcatg ccccttacgc cctgggcgac
acacgtgcta caatggccgg gacaaagggt tgcaccccgc gagggcaagc taacctcaaa
aacccggcct cagttcggat tgcaggctgc aactcgcctg catgaagccg gaatcgctag
taatcgccgg tcagccatac ggcggtgaat ccgttcccgg gccttgtaca caccgcccgt
cacactatgg gagctggcca tgcccgaagt cgttacaagg agggggatgc cgaaggcagg
gctagtgact ggagtgaagt cgtaacaagg tagccgtact ggaaggtgcg gctggatcac
ct
>Anthoceros_angustus__(Embryophyta) GenBank_locus_tag:AnfoCr094
gagagtttga tcctggctca ggatgaacgc tggcggcatg cctaacacat gcaagtcgga
cgggatccag tggcggacgg gtgagtaacg cgtaagaacc tgcccttggg aggggacaac
agctggaaac ggttgctaat accccatatg ctgaggactg cctaaggagg ggcttgcgtt
tgattagcta gttggtgagg caatggctta ccaaggcgac gatcagtagc tggtctgaga
ggatgatcag ccacactggg actgagacac ggcccagact cctacgggag gcagcagtgg
ggaattttcc gcaatgggcg aaagcctgac ggagcaatgc cgcgtggagg gggttgtaaa
ctccttttct tagagaagaa gtatctaagg aataagcatc ggctaactct gtgccagcag
ccgcggtaag acagaggatg caagcgttat ccggaatgat tgggcgtaaa gcgtctgtag
gtggctttta gtctgctgtc aaatcccagg gcttaacgga aactatcaag ctggagtacg
gtaggggcag agggaatttc cggtggagcg gtgaaatgcg tagagatcgg aaagaacacg
cgaaagcact ctgctgggcc gacactgaca ctgagagacg aaagctaggg gagcgaatgg
gattagatac cccagtagtc ctagccgtaa acgatggata ctaagcgctg tgcgtatcga
cccgtgcagt gctgtagcta acgcgttaag tatcccgcct ggggagtacg ttcgcaagaa
tgaaactcaa aggaattgac gggggcccgc acaagcggtg gagcatgtgg tttaattcga
tgcaacgcga agaaccttac cagggctccg cgaattctct tgaaagagag gagtgccttg
aacgcggaca caggtggtgc atggctgtcg tcagctcgtg ccgtaaggtg ttgggttaag
tcccgcaacg agcgcaaccc ttgtttagtt gccgtttgga accctaaaca gactgccggt
gataagccgg aggaaggtgg gatgacgtca agtcagcatg ccccttacgt cctgggcgac
acacgtgcta caatggccgg gacaaagggt cgcaccccgc gagggcaagc taaccccaaa
aacccggcct cagttcagat tgcaggctgc aactcgcctg catgaagccg gaatcgctag
taatcgccgg tcagccatac ggcggtgaat tcgttcccgg gccttgtaca caccgcccgt
cacactacgg gagctggcca tgcccgaagt cgttataagg aaggggatgc cgaaggcagg
gctagtgact ggagtgaagt cgtaacaagg tagccgtact ggaaggtgcg gctggatcac
ct
>Pachysandra_terminalis__(Embryophyta) GenBank_locus_tag:AZ387_gr008
gagagttcga tcctggctca ggatgaacgc tggcggcatg cttaacacat gcaagtcgga
cgggatccag tggcggacgg gtgagtaacg cgtaagaacc tgcccttggg aggggacaac
agctggaaac ggctgctaat accccgtagg ctgaggaccg cccgaggagg ggctcgcgtc
tgattagcta gttggtgagg caatagctta ccaaggcgat gatcagtagc tggtccgaga
ggatgatcag ccacactggg actgagacac ggcccagact cctacgggag gcagcagtgg
ggaattttcc gcaatgggcg aaagcctgac ggagcaatgc cgcgtggagg gggtcgtgaa
cttcttttcc cggagaagaa gtatctgggg aataagcatc ggctaactct gtgccagcag
ccgcggtaat acagaggatg caagcgttat ccggaatgat tgggcgtaaa gcgtctgtag
gtggctttta gtccgccgtc aaatcccagg gctcaacgga aactaccaag ctggagtacg
gtaggggcag agggaatttc cggtggagcg gtgaaatgcg tagagatcgg aaagaacacg
cgaaagcact ctgctgggcc gacactgaca ctgagagacg aaagctaggg gagcgaatgg
gattagatac cccagtagtc ctagccgtaa acgatggata ctaggcgctg tgcgtatcga
cccgtgcagt gctgtagcta acgcgttaag tatcccgcct ggggagtacg ttcgcaagaa
tgaaactcaa aggaattgac gggggcccgc acaagcggtg gagcatgtgg tttaattcga
tgcaaagcga agaaccttac cagggctccg cgaatcctct tgaaagagag gggtgccttg
aacgcggaca caggtggtgc atggctgtcg tcagctcgtg ccgtaaggtg ttgggttaag
tcccgcaacg agcgcaaccc ttgtttagtt gccgtttgga accctgaaca gactgccggt
gataagccgg aggaaggtgg gatgacgtca agtcatcatg ccccttatgc cctgggcgac
acacgtgcta caatggccgg gacaaagggt cgcatcccgc gagggtgagc taactccaaa
aacccgtcct cagttcggat tgcaggctgc aactcgcctg catgaagccg gaatcgctag
taatcgccgg tcagccatac ggcggtgaat tcgttcccgg gccttgtaca caccgcccgt
cacactatgg gagctggcca tgcccgaagt cgttacaagg agggggatgc cgaaggcagg
gctagtgact ggagtgaagt cgtaacaagg tagccgtact ggaaggtgcg gctggatcac
ct
>Sphagnum_palustre__(Embryophyta) GenBank_locus_tag:A8M30_gr008
gagagtttga tcctggctca ggatgaacgc tggcggcatg cttaacacat gcaagtcgga
cgggattcag tggcggacgg gtgagtaacg cgtaagaacc tgcccttggg aggggacaac
agctggaaac ggttgctaat accccatagg ctgaggaccg cccaaggagg ggcttgcgtc
tgattagcta gttggtgagg caatggctta ccaaggcgac gatcagtagc tggtctgaga
ggatgatcag ccacactggg actgagacac ggcccagact cctacgggag gcagcagtgg
ggaattttcc gcaatgggcg aaagcctgac ggagcaatgc cgcgtggagg gggtcgtaaa
ctccttttct cagagaagaa gtatctgagg aataagcatc ggctaactct gtgccagcag
ccgcggtaag acagaggatg caagcgttat ccggaatgat tgggcgtaaa gcgtctgtag
gtggcttcta gtccgccgtc aaatcccagg gctcaacgga aactaccgag ctggagtacg
gtaggggcag agggaatttc cggtggagcg gtgaaatgcg tagagatcgg aaagaacacg
cgaaagcact ctgctgggcc gacactgaca ctgagagacg aaagctaggg gagcaaatgg
gattagatac cccagtagtc ctagccgtaa acgatggata ctaagcgctg tgcgtatcga
cccgtgcagt gctgtagcta acgcgttaag tatcccgcct ggggagtacg ttcgcaagaa
tgaaactcaa aggaattgac gggggcccgc acaagcggtg gagcatgtgg tttaattcga
tgcaacgcga agaaccttac cagggctccg cgaatcttct tgaaagagaa gagtgccctg
aacgcggaca caggtggtgc atggctgtcg tcagctcgtg ccgtaaggtg ttgggttaag
tcccgcaacg agcgcaaccc ttgtttagtt gccgtttgga accctaaaca gactgccggt
gataagccgg aggaaggtgg gatgacgtca agtcagcatg ccccttacgc cctgggcgac
acacgtgcta caatggccgg gacaaagggt cgcaccccgc gagggcaagc taacctcaaa
aacccggcct cagttcggat tgcaggctgc aactcgcctg catgaagccg gaatcgctag
taatcgccgg tcagccatac ggcggtgaat ccgttcccgg gccttgtaca caccgcccgt
cacactatgg gagctggcca tgcccgaagt cgttataagg agggggatgc cgaaggcagg
gctagtgact ggagtgaagt cgtaacaagg tagccgtact ggaaggtgcg gctggatcac
ct
>Hanguana_malayana__(Embryophyta) GenBank_locus_tag:A6I19_gr008
gagagttcga tcctggctca ggatgaacgc tggcggcatg cttaacacat gcaagtcgga
cgggatccag tggcggacgg gtgagtaacg cgtaagaacc tgcccttggg aggggacaac
aactggaaac ggttgctaat accccgtagg ctgaggaccg cccgaggagg ggctcgcgtc
tgattagcta gttggtgagg taatagctta ccaaggcgat gatcagtagc tggtccgaga
ggatgatcag ccacactggg actgagacac ggcccagact cctacgggag gcagcagtgg
ggaattttcc gcaatgggcg aaagcctgac ggagcaatgc cgcgtggagg gggtcgtgaa
cttcttttct cggagaagaa atatctgagg aataagcatc ggctaactct gtgccagcag
ccgcggtaag acagaggatg caagcgttat ccggaatgat tgggcgtaaa gcgtctgtag
gtggctttta gtccgccgtc aaatcccagg gctcaacgga aactaccaag ctggagtacg
gtaggggcag agggaatttc cggtggagcg gtgaaatgcg tagagatcgg aaagaacacg
cgaaagcact ctgctgggcc gacactgaca ctgagagacg aaagctaggg gagcaaatgg
gattagatac cccagtagtc ctagccgtaa acgatggata ctaggcgctg tgcgtatcga
cccgtgcagt gctgtagcta acgcgttaag tatcccgcct ggggagtacg ttcgcaagaa
tgaaactcaa aggaattgac gggggcccgc acaagcggtg gagcatgtgg tttaattcga
tgcaaagcga agaaccttac cagggctccg tgaatcctct tgaaagagag gggtgccttg
aacacggaca caggtggtgc atggctgtcg tcagctcgtg ccgtaaggtg ttgggttaag
tcccgcaacg agcgcaaccc ttgtttagtt gccgtttgga accctgaaca gactgccggt
gataagccgg aggaaggtgg gatgacgtca agtcatcatg ccccttatgc cctgggcgac
acacgtgcta caatggacgg gacaaagggt cgcatcccgc gagggtgagc taactccaaa
aacccgtcct cagttcggat tgcaggctgc aactcgcctg catgaagccg gaatcgctag
taatcgccgg tcagccatac ggcggtgaat tcgttcccgg gccttgtaca caccgcccgt
cacactatgg gagctggcca tgcccgaagt cgttagaagg ggggggatgc cgaaggcggg
gctagtgact ggagtgaagt cgtaacaagg tagccgtact ggaaggtgcg gctggatcac
ct
>Leptocylindrus_danicus__(SAR) GenBank_locus_tag:EX62_r006
gagagtttga tcctggctca ggatgaacgc tggcggtatg cctaacacat gcaagtcgta
cgaggccaag tggcggacgg gtgagtaaca cgtgagaatt taccctaagg aggggacaac
aactggaaac ggttgctaat accccatatg ctttcgactg ccttaggaaa agctcgcggc
tgattagcta gttggtaagg taatggctta ccaaggcgac gatcagtatc tggtttgaga
ggacgatcag acacactgga actgagacac ggtccagact cctacgggag gcagcagtgg
ggaattttcc gcaatgggcg aaagcctgac ggagcaatac cgcgtgaagg gggttgtaaa
cttctttttt cagggaggaa ctacctgaag aataagcatc ggctaactcc gtgccagcag
ccgcggtaag acggaggatg caagtgttat ccggaatcac tgggcgtaaa gcgtctgtag
gtggtttaga gtcgactgtt aaatcttgag gctcaaccga aactactaga ctagagtata
gtagaggtaa agggaatttc cagtggagcg gtgaaatgcg tagatattgg aacgaacacg
cgaaagcact ttactgggct attactaaca ctcagagacg aaagctaggg tagcaaatgg
gattagatac cccagtagtc ctagccgtaa acaatggata ctagatgttg gacagatcga
cctgtgcagt atcaaagcta acgcgttaag tatcccgcct gggaagtatg ctcgcaagag
tgaaactcaa aggaattgac gggggcccgc acaagcggtg gagcatgtgg tttaattcga
tgcaacgcga agaaccttac cagggttata cgaatttctt tgaaagaaga aagtgccgtg
aacgtataca caggtggtgc atggctgtcg tcagctcgtg tcgtgagatg ttgggttaag
tcccgcaacg agcgcaaccc ctttttagtt gcc-tatgga actctagaaa gactgctggt
tataaaccgg aggaaggcgg gatgacgtca agtcagcatg ccccttacac cctgggctac
acacgtgcta cattgggcga gacaatgaga cgcaatctgt gaagactagc taatctat-a
aactcgttct aagttcggat tgtaggctgc aactcgccta catgaagttg gaatcgctag
taatcgctgg tcagctacac agcggtgaat ccgttcccgg gccttgtaca caccgcccgt
cacaccatgg gagctggtta tgcccgaagt cgttatttgg aggaggatgc ctaaggtaga
attagtgact agggtgaagt cgtaacaagg taaccgtact ggaaggtgcg gttggatcac
ct
>Didymosphenia_geminata__(SAR) GenBank_locus_tag:EX66_r006
gagagtttga tcctggctca ggatgaacgc tggcggtatg ctttacacat gcaagtcgta
cgagatctag tggcggacgg gtgagtaaca cgtaagaatt tgcctttagg aggggataac
aactggaaac ggttgctaat accccatatg ctttcgaccg cctaaagaga agcttgcggc
tgattagctt gttggtgagg taatggctca ccaaggcgac gatcagtatc tgggttgaga
ggacgatcag acacactgga actgagacac ggtccagact cctacgggag gcagcagtgg
ggaattttcc gcaatgggcg aaagcctgac ggagcaatac cgcgtgaggg gggttgtaaa
cctctttttt cagggaggaa ctacctgaag aataagcatc ggctaactcc gtgccagcag
ccgcggtaag acgggggatg caagtgttat ccggaatcac tgggcgtaaa gcgtctgtag
gtggttaaga gtcaactgtt aaatcttgag gcttaaccga aactgcttga ctcgagtata
gtaggggtaa agggaatttc cagtggagcg gtgaaatgcg tagatattgg aaagaacacg
cgaaggcact ttactgggct attactaaca ctgagagacg aaagctaggg tagcaaatgg
gattagatac cccagtagtc ctagctgtaa acaatggata ctagatgttg aacagatcga
cctgtgcagt atcaaagcta acgcgttaag tatcccgcct gggaagtatg ctcgcaagag
tgaaactcaa aggaattgac gggggcccgc acaagcggtg gagcatgtgg tttaattcga
tgcaacgcga agaaccttac cagggttata cgaatttctt tgaaagaaga aagtgccgtg
aacgtataca caggtggtgc atggctgtcg tcagctcgtg tcgtgagatg ttgggttaag
tcccgcaacg agcgcaaccc ttttttagtt gcc-tttgga actctaaaaa gactgccggt
tataaaccgg aggaaggcgg gatgacgtca agtcagcatg ccccttacac cctgggctac
acacgtgcta caatgggcga gacaatgaga tgcactctgc gaagattagc taatctat-a
aactcgctct aagttcggat tgtaggctgc aactcgcctg catgaagttg gaatcgctag
taatcgctgg tcagctatac agcggtgaat tcgttcccgg gccttgtaca caccgcccgt
cacaccatgg aagctggtta tgcccgaagt cgttatttgg aggaggacgc ctaaggtaga
attagtgact ggggtgaagt cgtaacaagg taaccgtact ggaaggtgcg gttggatcac
ct
>Solanum_lycopersicum__(Embryophyta) GenBank_locus_tag:LyesC2r001
gagagttcga tcctggctca ggatgaacgc tggcggcatg cttaacacat gcaagtcgga
cgggatccag tggcggacgg gtgagtaacg cgtaagaacc tgcccttggg aggggacaac
agctggaaac ggctgctaat accccgtagg ctgaggaccg cccgaggagg ggctcgcgtc
tgattagcta gttggtgagg caatagctta ccaaggcgat gatcagtagc tggtccgaga
ggatgatcag ccacactggg actgagacac ggcccagact cctacgggag gcagcagtgg
ggaattttcc gcaatgggcg aaagcctgac ggagcaatgc cgcgtggagg gggtcgtgaa
cttcttttcc cggagaagaa gtatctgggg aataagcatc ggctaactct gtgccagcag
ccgcggtaat acagaggatg caagcgttat ccggaatgat tgggcgtaaa gcgtctgtag
gtggctttta gtccgccgtc aaatcccagg gctcaacgga aactaccaag ctggagtacg
gtaggggcag agggaatttc cggtggagcg gtgaaatgcg tagagatcgg aaagaacacg
cgaaagcact ctgctgggcc gacactgaca ctgagagacg aaagctaggg gagcgaatgg
gattagatac cccagtagtc ctagccgtaa acgatggata ctaggcgctg tgcgtatcga
cccgtgcagt gctgtagcta acgcgttaag tatcccgcct ggggagtacg ttcgcaagaa
tgaaactcaa aggaattgac gggggcccgc acaagcggtg gagcatgtgg tttaattcga
tgcaaagcga agaaccttac cagggctccg cgaatcctct tgaaagagag gggtgccttg
aacgcggaca caggtggtgc atggctgtcg tcagctcgtg ccgtaaggtg ttgggttaag
tcccgcaacg agcgcaaccc ttgtttagtt gccgtttgga accctgaaca gactgccggt
gataagccgg aggaaggtgg gatgacgtca agtcatcatg ccccttatgc cctgggcgac
acacgtgcta caatggccgg gacaaagggt cgcatcccgc gagggtgagc taaccccaaa
aacccgtcct cagttcggat tgcaggctgc aactcgcctg catgaagccg gaatcgctag
taatcgccgg tcagccatac ggcggtgaat tcgttcccgg gccttgtaca caccgcccgt
cacactatgg gagctggcca tgcccgaagt cgttacaagg agggggatgc cgaaggcagg
gctagtgact ggagtgaagt cgtaacaagg tagccgtact ggaaggtgcg gctggatcac
ct
>Marsilea_crenata__(Embryophyta) GenBank_locus_tag:P213_r005
gagagtttga tcctggctca ggatgaacgc tggcggcatg cctaacacat gcaagttgga
cgggatccag tggcggacgg gtgagtaacg cgtaagaacc tgcccttggg aggggacaac
agctggaaac ggttgctaat accccatagg ctgaggaccg cccgaggagg ggcttgcgtc
tgattagcta gttggtgggg tagtggctta ccaaggcgac gatcagtagc tggtctgaga
ggatgatcag ccacactggg actgagacac ggcccagact cctacgggag gcagcagtgg
ggaatcttcc gcaatgggcg aaagcctgac ggagcaatgc cgcgtggagg gggtcgtaaa
ctccttttct cagagaagaa gtatctgagg aataagcatc ggctaactct gtgccagcag
ccgcggtaag acaggggatg caagcgttat ccggaatgat tgggcgtaaa gcgtctgtag
gtggctccta gtccgctgtc aaatcccggg gctcaacgga aactactggg ctagagtacg
gtaggggcag agggaatttc cggtggagcg gtgaaatgcg tagagatcgg aaagaacacg
cgaaggcact ctgctgggcc gacactgaca ctgagagacg aaagctaggg gagcgaatgg
gattagatac cccagtagtc ctagccgtaa acgatggata ctaagcgctg tgcgtataga
cccgtgcagt gctgtagcta acgcgttaag tatcccgcct ggggagtacg ttcgcaagaa
tgaaactcaa aggaattgac gggggcccgc acaagcggtg gagcatgtgg tttaattcga
tgcaacgcga agaaccttac cagggctctg cgaatccttt tgaaagagag gagtgccttg
aacgcggaca caggtggtgc atggctgtcg tcagctcgtg ccgtaaggtg ttgggttaag
tcccgcaacg agcgcaaccc ttgtttagtt gccgtttgga accctaaaca gactgccggt
gataagccgg aggaaggtgg gatgacgtca agtcagcatg ccccttacgc cctgggcgac
acacgtgcta caatggccga gacaaagagc tgcaccccgc gagggcgagc taacctcata
aactcggtct cagttcggat tgcaggctgc aactcgcctg catgaagccg gaatcgctag
taatcgccgg tcagccacac ggcggtgaat ccgttcccgg gccttgtaca caccgcccgt
cacactatgg aagctggcca tgcccgaagt cgttacgagg agagggatgc ctaaggcagg
gctagtgact ggagtgaagt cgtaacaagg tagccgtacc ggaaggtgcg gctggatcac
ct
>Plagiogrammopsis_vanheurckii__(SAR) GenBank_locus_tag:DR685_pgr006
gagagtttga tcctggctca ggatgaacgc tggcggtatg cctaacacat gcaagtcgta
cgagatcaag tggcggacgg gtgagtaaca cgtgagaatt tgcctttagg aggggataac
aacgggaaac tgttgctaat accccatatg ctttcgactg cctaaagaga agctcgcggc
tgattagctt gttggtaagg taatggctta ccaaggcgac gatcagtatc tggtttgaga
ggacgatcag acacactgga actgagacac ggtccagact cctacgggag gcagcagtgg
ggaattttcc gcaatgggcg aaagcctgac ggagcaatac cgcgtgaagg gggttgtaaa
cttcttttct cagggaggaa ctacctgagg aataagcatc ggctaactcc gtgccagcag
ccgcggtaag acggaggatg caagtgttat ccggaatcac tgggcgtaaa gcgtctgtag
gtggtttaaa gtcaactgtt aaatcttgag gctcaaccga aactattaga ctagagtata
gtaggggtaa agggaatttc cagtggagcg gtgaaatgcg tagagattgg aaagaacacg
cgaaggcact ttactgggct attactaaca ctcagagacg aaagctaggg tagcaaatgg
gattagatac cccagtagtc ctagctgtaa acaatggata ctagatgttg aacagatcga
cctgtgcagt atcaaagcta acgcgttaag tatcccgcct gggaagtatg ctcgcaagag
tgaaactcaa aggaattgac gggggcccgc acaagcggtg gagcatgtgg tttaattcga
tgcaacgcga agaaccttac cagggttata cgaatttctt tgaaagaaga aagtgccgtg
aacgtataca caggtggtgc atggctgtcg tcagctcgtg tcgtgagatg ttgggttaag
tcccgcaacg agcgcaaccc ttttttagtt gcc-tatgga actctagaaa gactgctggt
tataaaccgg aggaaggcgg gatgacgtca agtcagcatg ccccttacac cctgggctac
acacgtgcta cattgggcga gacaatgaga tgcactctgc gaagattagc taatctat-a
aactcgttct aagttcggat tgtaggctgc aactcgcctg catgaaggtg gaatcgctag
taatcgctgg tcagctatac agcggtgaat tcgttcccgg gccttgtaca caccgcccgt
cacaccatgg aagctggtta tgcccgaagt cgttatttgg aggaggatgc ctaaggtaga
attagtgact agggtgaagt cgtaacaagg taaccgtact ggaaggtgcg gttggatcac
ct
>Saussurea_involucrata__(Embryophyta) GenBank_locus_tag:AZ428_gr008
gagagttcga tcctggctca ggatgaacgc tggcggcatg cttaacacat gcaagtcgga
cgggatccag tggcggacgg gtgagtaacg cgtaagaacc tgcccttggg aggggacaac
agctggaaac ggctgctaat accccgtagg ctgaggaccg cccgaggagg ggctcgcgtc
tgattagcta gttggtgagg taatagctta ccaaggcgat gatcagtagc tggtccgaga
ggatgatcag ccacactggg actgagacac ggcccagact cctacgggag gcagcagtgg
ggaattttcc gcaatgggcg aaagcctgac ggagcaatgc cgcgtggagg gggtcgtgaa
cttcttttcc cggagaagaa gtatctgggg aataagcatc ggctaactct gtgccagcag
ccgcggtaat acagaggatg caagcgttat ccggaatgat tgggcgtaaa gcgtctgtag
gtggctttta gtccgccgtc aaatcccagg gctcaacgga aactaccaag ctggagtacg
gtaggggcag agggaatttc cggtggagcg gtgaaatgcg tagagatcgg aaagaacacg
cgaaagcact ctgctgggcc gacactgaca ctgagagacg aaagctaggg gagcgaatgg
gattagatac cccagtagtc ctagccgtaa acgatggata ctaggcgctg tgcgtatcga
cccgtgcagt gctgtagcta acgcgttaag tatcccgcct ggggagtacg ttcgcaagaa
tgaaactcaa aggaattgac gggggcccgc acaagcggtg gagcatgtgg tttaattcga
tgcaaagcga agaaccttac cagggctccg cgaatcctct tgaaagagag gggtgccttg
aacgcggaca caggtggtgc atggctgtcg tcagctcgtg ccgtaaggtg ttgggttaag
tcccgcaacg agcgcaaccc ttgtttagtt gccgtttgga accctgaaca gactgccggt
gataagccgg aggaaggtgg gatgacgtca agtcatcatg ccccttatgc cctgggcgac
acacgtgcta caatggccgg gacaaagggt cgcatcccgc gagggtgagc taactccaaa
aacccgtcct cagttcggat tgcaggctgc aactcgcctg catgaagccg gaatcgctag
taatcgccgg tcagccatac ggcggtgaat ccgttcccgg gccttgtaca caccgcccgt
cacactatgg gagctggcca tgcccgaagt cgttacaagg agggggatgc cgaaggcagg
gctagtgact ggagtgaagt cgtaacaagg tagccgtact ggaaggtgcg gctggatcac
ct
>Hymenophyllum_holochilum__(Embryophyta) GenBank_locus_tag:EFG56_pgr008
gagagtttga tcctggctca ggatgaacgc tggcggcatg cctaacacat gcaagtcgaa
cgggatccag tggcggacgg gtgagtaacg cgtaagaacc tgcccttggg aggggacaac
agctggaaac gactgctaat accccatagg ctgaggaccg cctaaggagg ggcttgcgtc
tgattagcta gttggtgggg caatggccta ccaaggcgac gatcagtagc tggtctgaga
ggatgatcag ccacactggg actgagacac ggcccagact cctacgggag gcagcagtgg
ggaatcttcc gcaatgggcg aaagcctgac ggagcaatgc cgcgtggagg gggtcgtaaa
ctccttttct cggagaagaa atatccgagg aataagcatc ggctaaccct gtgccagcag
ccgcggtaag acagaggatg caagcgttat ccggaatgat tgggcgtaaa gcgtctgtag
gtggctctta gtccgctgtc aaatcccagg gctcaacgga aactattgag ctggagtacg
gtaggggcag agggaatttc cggtggagcg gtgaaatgcg tagagatcgg aaagaacacg
cgaaggcact ctgctgggcc gacactgaca ctgagagacg aaagctaggg gagcgaatgg
gattagatac cccagtagtc ctagccgtaa acgatggata ctaagcgctg tgcgtatcga
cccgtgcagt gctgtagcta acgcgttaag tatcccgcct ggggagtacg ttcgcaagaa
tgaaactcaa aggaattgac gggggcccgc acaagcggtg gagcatgtgg tttaattcga
tgcaacgcga agaaccttac cagggctctg cgaatccttt tgaaagagag gagtgccttg
aacgcggaca caggtggtgc atggctgtcg tcagctcgtg ccgtaaggtg ttgggttaag
tcccgcaacg agcgcaaccc ttgtttagtt gccgtttgga accctaaaca gactgccggt
gataagccgg aggaaggtgg gatgacgtca agtcagcatg ccccttacgc cctgggcgac
acacgtgcta caatggccgg gacaaagggt cgcaccccgc gagggcaagc taacctcaga
aactcggcct cagttcggat tgcaggctgc aactcgcctg catgaagccg gaatcgctag
taatcgccgg tcagccatac ggcggtgaat ccgttcccgg gccttgtaca caccgcccgt
cacactatgg gagctggcca tgcccgaagt cgttataggg agggggatgc cgaaggcagg
gctagtgact ggagtgaagt cgtaacaagg tagccgtact ggaaggtgcg gctggatcac
ct
>Eucommia_ulmoides__(Embryophyta) GenBank_locus_tag:DR581_pgr008
gagagttcga tcctggctca ggatgaacgc tggcggcatg cttaacacat gcaagtcgga
cgggatccag tggcggacgg gtgagtaacg cgtaagaacc tgcccttggg aggggacaac
agctggaaac ggctgctaat accccgtagg ctgaggaccg cccgaggagg ggctcgcgtc
tgattagcta gttggtgagg caatagctta ccaaggcgat gatcagtagc tggtccgaga
ggatgatcag ccacactggg actgagacac ggcccagact cctacgggag gcagcagtgg
ggaattttcc gcaatgggcg aaagcctgac ggagcaatgc cgcgtggagg gggtcgtgaa
cttcttttcc cggagaagaa gtatctgggg aataagcatc ggctaactct gtgccagcag
ccgcggtaat acagaggatg caagcgttat ccggaatgat tgggcgtaaa gcgtctgtag
gtggctttta gtccgccgtc aaatcccagg gctcaacgga aactaccaag ctggagtacg
gtaggggcag agggaatttc cggtggaaca gtgaaatgtg tcgagctcgg aaagaacacg
cgaaagcact ctgctgggcc gacactgaca ctgagagacg aaagctaggg gagcgaatgg
gattagatac cccagtagtc ctagccgtaa acgatggata ctaggcgctg tgcgtatcga
cccgtgcagt gctgtagcta acgcgttaag tatcccgcct ggggagtacg ttcgcaagaa
tgaaactcaa aggaattgac gggggcccgc acaagcggtg gagcatgtgg tttaattcga
tgcaaagcga agaaccttac cagggctccg cgaatcttct tgaaagagag gggtgccttg
aacgcggaca caggtggtgc atggctgtcg tcagctcgtg ccgtaaggtg ttgggttcag
tcccgcaacg agcgcaaccc ttgtttagtt gccgtttgga accctgaaca gactgccggt
gctaagccgg aggaaggtgg gatgacgtca agtcatcatg ccccttatgc cctgggcgac
acacttgcta caatggacgg gacaaagggt cgcatcccgc gagggtgagc taactccaaa
aacccgtcct cagttcggat tgcaggctgc aactcgcctg catgaagccg gaatcgctag
taatcgccgg tcagccatac ggcggtgaat tcgttcccgg gccttgtaca caccgcccgt
cacactatgg gagctggcca tgcccgaagt ctttacaagg agggggatgc cgaaggcagc
gctagtgact ggagtgaagt cgtaacaagg tagccgtact ggaaggtgcg gctggattac
ct
>Acorus_gramineus__(Embryophyta) GenBank_locus_tag:TO89_r008
gagagttcga tcctggctca ggatgaacgc tggcggcatg cttaacacat gcaagtcgga
cgggatccag tggcggacgg gtgagtaacg cgtaagaacc tgcccttggg aggggacaac
agctggaaac ggctgctaat accccgtagg ctgaggaccg cccgaggagg ggctcgcgtc
tgattagcta gttggtgagg caatagctta ccaaggcgat gatcagtagc tggtccgaga
ggatgatcag ccacactggg actgagacac ggcccagact cctacgggag gcagcagtgg
ggaattttcc gcaatgggcg aaagcctgac ggagcaatgc cgcgtggagg gggtcgtaaa
cttcttttcc cggagaagaa gtatctgagg aataagcatc ggctaactct gtgccagcag
ccgcggtaag acagaggatg caagcgttat ccggaatgat tgggcgtaaa gcgtctgtag
gtggcttgta gtccgccgtc aaatcccagg gctcaacgga aactaccaag ctggagtacg
gtaggggcag agggaatttc cggtggagcg gtgaaatgcg tagagatcgg aaagaacacg
cgaaagcact ctgctgggcc gacactgaca ctgagagacg aaagctgggg cagcgaatgg
gattagatac cccagtagtc ccagccgtaa acgatggata ctaggcgctg tgcgtatcga
cccgtgcagt gctgtagcta acgcgttaag tatcccgcct ggggagtacg ttcgcaagaa
tgaaactcaa aggaattgac gggggcccgc acaagcggtg gagcatgtgg tttaattcga
tgcaaagcga agaaccttac cagggctccg tgaatcctct tgaaagagag gagtgccttg
aacacggaca caggtggtgc atggctgtcg tcagctcgtg ccgtaaggtg ttgggttaag
tcccgcaacg agcgcaaccc ttgtttagtt gccgtttgga accctgaaca gactgccggt
gataagccgg aggaaggtgg gatgacgtca agtcatcatg ccccttatgc cctgggcgac
acacgtgcta caatggccgg gacaaagggt cgcaccccgc gagggtgagc taaccccaaa
aacccgtcct cagttcggat tgcaggctgc aactcgcctg catgaagccg gaatcgctag
taatcgccgg tcagccatac ggcggtgaat tcgttcccgg gccttgtaca caccgcccgt
cacactatgg gagctggcca tgcccgaagt cgttacaagg agggggatgc cgaaggcggg
gctagtgact ggagtgaagt cgtaacaagg tagccgtact ggaaggtgcg gctggatcac
ct
